# Supplementary material for: Spatial transcriptomic-metabolic features of tumor foci and tumor capsule in microvascular invasion with hepatocellular carcinoma: A spatial multi-omics study
Source: PLoS Med. 2026 May 15;23(5):e1004703. doi: 10.1371/journal.pmed.1004703 (PMC13178920; doi:10.1371/journal.pmed.1004703)
Supplement: S1 Table — N1 tissue is from patient P1. N3 tissue is from patient P3. MVI, microvascular invasion; HCC, hepatocellular carcinoma. (XLSX) [file pmed.1004703.s020.xlsx]

## Sheet: Sheet1
S1 Table. Clinical information for each patient. N1 tissue is from patient P1. N3 tissue is from patient P3.
Patient identity	Tumor type	Sex	Age	Histological grade	MVI pathological stage
P1	HCC	Male	70-80	G2	M0
P2	HCC	Male	60-70	G2	M0
P3	HCC	Male	60-70	G2	M2
P4	HCC	Male	40-50	G2	M1
