# Supplementary material for: Spatial transcriptomic-metabolic features of tumor foci and tumor capsule in microvascular invasion with hepatocellular carcinoma: A spatial multi-omics study
Source: PLoS Med. 2026 May 15;23(5):e1004703. doi: 10.1371/journal.pmed.1004703 (PMC13178920; doi:10.1371/journal.pmed.1004703)
Supplement: S2 Table — (XLSX) [file pmed.1004703.s021.xlsx]

## Sheet: Fig1_g_wilcox_test_table
S2 Table. Exact P values corresponding to Fig 1g
name	Niche	statistic	p.value	method	alternative	adj_pval	log_adj_pval	sign
B	Cluster_3	57006144	0	Wilcoxon rank sum test with continuity correction	greater	0	Inf	*
B	Cluster_7	8708864	2.0996e-08	Wilcoxon rank sum test with continuity correction	greater	1.32275e-06	5.87852	*
B	Cluster_4	25244190	1	Wilcoxon rank sum test with continuity correction	greater	1	0
B	Cluster_6	7878699	1	Wilcoxon rank sum test with continuity correction	greater	1	0
B	Cluster_2	3.91692e+07	0.999739	Wilcoxon rank sum test with continuity correction	greater	1	0
B	Cluster_10	3815565	1	Wilcoxon rank sum test with continuity correction	greater	1	0
B	Cluster_1	27965523	1	Wilcoxon rank sum test with continuity correction	greater	1	0
B	Cluster_9	6861205	5.66837e-27	Wilcoxon rank sum test with continuity correction	greater	3.91117e-25	24.4077	*
B	Cluster_5	17589832	2.10677e-34	Wilcoxon rank sum test with continuity correction	greater	1.47474e-32	31.8313	*
B	Cluster_11	3.91193e+06	3.67215e-51	Wilcoxon rank sum test with continuity correction	greater	2.60722e-49	48.5838	*
B	Cluster_13	1169929	0.822304	Wilcoxon rank sum test with continuity correction	greater	1	0
B	Cluster_12	888621	1	Wilcoxon rank sum test with continuity correction	greater	1	0
B	Cluster_8	3099064	1	Wilcoxon rank sum test with continuity correction	greater	1	0
Endothelial	Cluster_3	47172600	0	Wilcoxon rank sum test with continuity correction	greater	0	Inf	*
Endothelial	Cluster_7	8385366	0.000182705	Wilcoxon rank sum test with continuity correction	greater	0.0109623	1.9601
Endothelial	Cluster_4	15391792	1	Wilcoxon rank sum test with continuity correction	greater	1	0
Endothelial	Cluster_6	15563396	2.11544e-14	Wilcoxon rank sum test with continuity correction	greater	1.39619e-12	11.8551	*
Endothelial	Cluster_2	48049297	5.60109e-86	Wilcoxon rank sum test with continuity correction	greater	4.25683e-84	83.3709	*
Endothelial	Cluster_10	5103662	0.957164	Wilcoxon rank sum test with continuity correction	greater	1	0
Endothelial	Cluster_1	28821632	1	Wilcoxon rank sum test with continuity correction	greater	1	0
Endothelial	Cluster_9	5048327	0.98809	Wilcoxon rank sum test with continuity correction	greater	1	0
Endothelial	Cluster_5	22055447	8.62006e-217	Wilcoxon rank sum test with continuity correction	greater	6.80985e-215	214.167	*
Endothelial	Cluster_11	2355403	0.910298	Wilcoxon rank sum test with continuity correction	greater	1	0
Endothelial	Cluster_13	1239109	0.457368	Wilcoxon rank sum test with continuity correction	greater	1	0
Endothelial	Cluster_12	2155120	0.893499	Wilcoxon rank sum test with continuity correction	greater	1	0
Endothelial	Cluster_8	1967646	1	Wilcoxon rank sum test with continuity correction	greater	1	0
Fibroblast	Cluster_3	58192219	0	Wilcoxon rank sum test with continuity correction	greater	0	Inf	*
Fibroblast	Cluster_7	5689363	1	Wilcoxon rank sum test with continuity correction	greater	1	0
Fibroblast	Cluster_4	16323659	1	Wilcoxon rank sum test with continuity correction	greater	1	0
Fibroblast	Cluster_6	14941589	8.31384e-07	Wilcoxon rank sum test with continuity correction	greater	5.15458e-05	4.28781	*
Fibroblast	Cluster_2	36432235	1	Wilcoxon rank sum test with continuity correction	greater	1	0
Fibroblast	Cluster_10	3652318	1	Wilcoxon rank sum test with continuity correction	greater	1	0
Fibroblast	Cluster_1	29639379	1	Wilcoxon rank sum test with continuity correction	greater	1	0
Fibroblast	Cluster_9	6574992	2.67892e-18	Wilcoxon rank sum test with continuity correction	greater	1.82167e-16	15.7395	*
Fibroblast	Cluster_5	24469827	0	Wilcoxon rank sum test with continuity correction	greater	0	Inf	*
Fibroblast	Cluster_11	2751419	0.00243641	Wilcoxon rank sum test with continuity correction	greater	0.141312	0.849822
Fibroblast	Cluster_13	1258476	0.346139	Wilcoxon rank sum test with continuity correction	greater	1	0
Fibroblast	Cluster_12	1313562	1	Wilcoxon rank sum test with continuity correction	greater	1	0
Fibroblast	Cluster_8	2069759	1	Wilcoxon rank sum test with continuity correction	greater	1	0
Hepatocyte	Cluster_3	2.56814e+07	1	Wilcoxon rank sum test with continuity correction	greater	1	0
Hepatocyte	Cluster_7	7.51684e+06	0.943695	Wilcoxon rank sum test with continuity correction	greater	1	0
Hepatocyte	Cluster_4	47856150	0	Wilcoxon rank sum test with continuity correction	greater	0	Inf	*
Hepatocyte	Cluster_6	6.83778e+06	1	Wilcoxon rank sum test with continuity correction	greater	1	0
Hepatocyte	Cluster_2	63861504	0	Wilcoxon rank sum test with continuity correction	greater	0	Inf	*
Hepatocyte	Cluster_10	1950849	1	Wilcoxon rank sum test with continuity correction	greater	1	0
Hepatocyte	Cluster_1	2.63513e+07	1	Wilcoxon rank sum test with continuity correction	greater	1	0
Hepatocyte	Cluster_9	8029061	4.59624e-81	Wilcoxon rank sum test with continuity correction	greater	3.40122e-79	78.4684	*
Hepatocyte	Cluster_5	9134075	1	Wilcoxon rank sum test with continuity correction	greater	1	0
Hepatocyte	Cluster_11	2766712	0.0014607	Wilcoxon rank sum test with continuity correction	greater	0.0861811	1.06459
Hepatocyte	Cluster_13	1167391	0.831979	Wilcoxon rank sum test with continuity correction	greater	1	0
Hepatocyte	Cluster_12	166990	1	Wilcoxon rank sum test with continuity correction	greater	1	0
Hepatocyte	Cluster_8	1.98872e+06	1	Wilcoxon rank sum test with continuity correction	greater	1	0
Myeloid	Cluster_3	44962437	0	Wilcoxon rank sum test with continuity correction	greater	0	Inf	*
Myeloid	Cluster_7	9009524	1.86229e-13	Wilcoxon rank sum test with continuity correction	greater	1.19186e-11	10.9238	*
Myeloid	Cluster_4	2.33069e+07	1	Wilcoxon rank sum test with continuity correction	greater	1	0
Myeloid	Cluster_6	11840832	1	Wilcoxon rank sum test with continuity correction	greater	1	0
Myeloid	Cluster_2	60121127	0	Wilcoxon rank sum test with continuity correction	greater	0	Inf	*
Myeloid	Cluster_10	2522719	1	Wilcoxon rank sum test with continuity correction	greater	1	0
Myeloid	Cluster_1	2.19751e+07	1	Wilcoxon rank sum test with continuity correction	greater	1	0
Myeloid	Cluster_9	5309417	0.653566	Wilcoxon rank sum test with continuity correction	greater	1	0
Myeloid	Cluster_5	18526448	2.19685e-59	Wilcoxon rank sum test with continuity correction	greater	1.58173e-57	56.8009	*
Myeloid	Cluster_11	2669492	0.0252831	Wilcoxon rank sum test with continuity correction	greater	1	0
Myeloid	Cluster_13	949805	0.999987	Wilcoxon rank sum test with continuity correction	greater	1	0
Myeloid	Cluster_12	556583	1	Wilcoxon rank sum test with continuity correction	greater	1	0
Myeloid	Cluster_8	1558420	1	Wilcoxon rank sum test with continuity correction	greater	1	0
T-NK	Cluster_3	55567307	0	Wilcoxon rank sum test with continuity correction	greater	0	Inf	*
T-NK	Cluster_7	10524589	1.12167e-59	Wilcoxon rank sum test with continuity correction	greater	8.18819e-58	57.0868	*
T-NK	Cluster_4	18267288	1	Wilcoxon rank sum test with continuity correction	greater	1	0
T-NK	Cluster_6	1.43878e+07	0.00991232	Wilcoxon rank sum test with continuity correction	greater	0.565002	0.24795
T-NK	Cluster_2	2.85956e+07	1	Wilcoxon rank sum test with continuity correction	greater	1	0
T-NK	Cluster_10	6425584	4.86473e-15	Wilcoxon rank sum test with continuity correction	greater	3.25937e-13	12.4869	*
T-NK	Cluster_1	35414857	1	Wilcoxon rank sum test with continuity correction	greater	1	0
T-NK	Cluster_9	4606122	1	Wilcoxon rank sum test with continuity correction	greater	1	0
T-NK	Cluster_5	20351649	2.69183e-128	Wilcoxon rank sum test with continuity correction	greater	2.07271e-126	125.683	*
T-NK	Cluster_11	3201675	2.30118e-14	Wilcoxon rank sum test with continuity correction	greater	1.49577e-12	11.8251	*
T-NK	Cluster_13	1.26841e+06	0.293259	Wilcoxon rank sum test with continuity correction	greater	1	0
T-NK	Cluster_12	1180022	1	Wilcoxon rank sum test with continuity correction	greater	1	0
T-NK	Cluster_8	3.51787e+06	1	Wilcoxon rank sum test with continuity correction	greater	1	0
Tumor	Cluster_3	8557820	1	Wilcoxon rank sum test with continuity correction	greater	1	0
Tumor	Cluster_7	7428149	0.982679	Wilcoxon rank sum test with continuity correction	greater	1	0
Tumor	Cluster_4	25314712	1	Wilcoxon rank sum test with continuity correction	greater	1	0
Tumor	Cluster_6	21726834	8.6319e-268	Wilcoxon rank sum test with continuity correction	greater	6.90552e-266	265.161	*
Tumor	Cluster_2	30039268	1	Wilcoxon rank sum test with continuity correction	greater	1	0
Tumor	Cluster_10	8714576	6.7049e-129	Wilcoxon rank sum test with continuity correction	greater	5.22982e-127	126.282	*
Tumor	Cluster_1	64198287	0	Wilcoxon rank sum test with continuity correction	greater	0	Inf	*
Tumor	Cluster_9	3584315	1	Wilcoxon rank sum test with continuity correction	greater	1	0
Tumor	Cluster_5	13938065	0.999807	Wilcoxon rank sum test with continuity correction	greater	1	0
Tumor	Cluster_11	2228597	0.996252	Wilcoxon rank sum test with continuity correction	greater	1	0
Tumor	Cluster_13	1502821	2.69366e-05	Wilcoxon rank sum test with continuity correction	greater	0.00164313	2.78433	*
Tumor	Cluster_12	4042177	7.45934e-85	Wilcoxon rank sum test with continuity correction	greater	5.59451e-83	82.2522	*
Tumor	Cluster_8	12033176	0	Wilcoxon rank sum test with continuity correction	greater	0	Inf	*
