# Supplementary material for: Spatial transcriptomic-metabolic features of tumor foci and tumor capsule in microvascular invasion with hepatocellular carcinoma: A spatial multi-omics study
Source: PLoS Med. 2026 May 15;23(5):e1004703. doi: 10.1371/journal.pmed.1004703 (PMC13178920; doi:10.1371/journal.pmed.1004703)
Supplement: S3 Table — ppm, part per million; HMDB, human metabolome database; KEGG, kyoto encyclopedia of genes and genomes; CAS, chemical abstracts service. (XLSX) [file pmed.1004703.s022.xlsx]

## Sheet: sheet1
S3 Table. Positive and negative ion metabolites annotation by mz.
ID	Ions	ID-num	MZ	Adduct Mass	Ppm	Metabolites	CID	Cidlink	HMDB	METLIN	Lipidmaps	KEGG	ChEBI	PubChem	CAS	Smiles	InChIKey	Super Class	Class	Sub Class	Formula	Adduct	Level
1	Positive	1-1	74.09653	74.0964	1.47435	Diethylamine	64902	http://funmeta.oebiotech.com/network/64902	HMDB0041878			C14422	85259	8021	71247-25-1	CCNCC	HPNMFZURTQLUMO-UHFFFAOYSA-N	Organic nitrogen compounds	Organonitrogen compounds	Amines	C4H11N	M+H	**
1	Positive	1-2	74.09653	74.0964	1.47435	sec-Butylamine	56611	http://funmeta.oebiotech.com/network/56611	HMDB0032179			C18706	74526	24874	13952-84-6	CCC(C)N	BHRZNVHARXXAHW-UHFFFAOYSA-N	Organic nitrogen compounds	Organonitrogen compounds	Amines	C4H11N	M+H	**
1	Positive	1-3	74.09653	74.0964	1.47435	1-Butylamine	55896	http://funmeta.oebiotech.com/network/55896	HMDB0031321	72484		C18706	43799	8007	109-73-9	CCCCN	HQABUPZFAYXKJW-UHFFFAOYSA-N	Organic nitrogen compounds	Organonitrogen compounds	Amines	C4H11N	M+H	**
2	Positive	2-1	86.09674	86.097	2.7582	N,N,N-Trimethylethenaminium	81980	http://funmeta.oebiotech.com/network/81980	HMDB0059961					10043		C[N+](C)(C)C=C	PPJWCUOWPVSSSW-UHFFFAOYSA-N	Organic nitrogen compounds	Organonitrogen compounds	Quaternary ammonium salts	C5H12N	M+	**
3	Positive	3-1	104.10782	104.108	2.72759	Choline	46869	http://funmeta.oebiotech.com/network/46869	HMDB0000097	56		C00114	15354	305	62-49-7	C[N+](C)(C)CCO	OEYIOHPDSNJKLS-UHFFFAOYSA-N	Organic nitrogen compounds	Organonitrogen compounds	Quaternary ammonium salts	C5H14NO	M+	***
4	Positive	4-1	115.08762	115.087	3.80559	D-Ornithine	48082	http://funmeta.oebiotech.com/network/48082	HMDB0003374	6910		C00515	16176	71082	348-66-3	NCCC[C@@H](N)C(O)=O	AHLPHDHHMVZTML-SCSAIBSYSA-N	Organic acids and derivatives	Carboxylic acids and derivatives	Amino acids, peptides, and analogues	C5H12N2O2	M+H-H2O	***
4	Positive	4-2	115.08762	115.087	3.80559	Ornithine	46935	http://funmeta.oebiotech.com/network/46935	HMDB0000214	45121		C00077	15729	6262	3184-13-2	NCCC[C@H](N)C(O)=O	AHLPHDHHMVZTML-BYPYZUCNSA-N	Organic acids and derivatives	Carboxylic acids and derivatives	Amino acids, peptides, and analogues	C5H12N2O2	M+H-H2O	***
5	Positive	5-1	125.02179	125.021	7.00205	Succinic acid semialdehyde	6583	http://funmeta.oebiotech.com/network/6583	HMDB0001259	275	LMFA06000118	C00232	16265	1112	692-29-5	C(=O)(O)CCC=O	UIUJIQZEACWQSV-UHFFFAOYSA-N	Lipids and lipid-like molecules	Fatty Acyls	Fatty acids and conjugates	C4H6O3	M+Na	***
5	Positive	5-2	125.02179	125.021	7.00205	Acetoacetic acid	2039	http://funmeta.oebiotech.com/network/2039	HMDB0000060	276	LMFA01060003	C00164	15344	96	541-50-4	CC(=O)CC(=O)O	WDJHALXBUFZDSR-UHFFFAOYSA-N	Organic acids and derivatives	Keto acids and derivatives	Short-chain keto acids and derivatives	C4H6O3	M+Na	***
6	Positive	6-1	128.10862	128.108	8.12993	4-Trimethylammoniobutanoic acid	47422	http://funmeta.oebiotech.com/network/47422	HMDB0001161			C01181	16244	725	407-64-7	C[N+](C)(C)CCCC([O-])=O	JHPNVNIEXXLNTR-UHFFFAOYSA-N	Lipids and lipid-like molecules	Fatty Acyls	Fatty acids and conjugates	C7H15NO2	M+H-H2O	***
7	Positive	7-1	129.10285	129.103	0.203185	L-Lysine	46915	http://funmeta.oebiotech.com/network/46915	HMDB0000182	25		C00047	18019	5962	56-87-1	NCCCC[C@H](N)C(O)=O	KDXKERNSBIXSRK-YFKPBYRVSA-N	Organic acids and derivatives	Carboxylic acids and derivatives	Amino acids, peptides, and analogues	C6H14N2O2	M+H-H2O	***
8	Positive	8-1	130.04886	130.05	7.7973	Pyroglutamic acid	46966	http://funmeta.oebiotech.com/network/46966	HMDB0000267	3251		C01879	18183	7405	98-79-3	OC(=O)[C@@H]1CCC(=O)N1	ODHCTXKNWHHXJC-VKHMYHEASA-N	Organic acids and derivatives	Carboxylic acids and derivatives	Amino acids, peptides, and analogues	C5H7NO3	M+H	***
9	Positive	9-1	130.08606	130.086	1.46077	L-Pipecolic acid	47177	http://funmeta.oebiotech.com/network/47177	HMDB0000716	63100		C00408	30913	439227	3105-95-1	OC(=O)[C@@H]1CCCCN1	HXEACLLIILLPRG-YFKPBYRVSA-N	Organic acids and derivatives	Carboxylic acids and derivatives	Amino acids, peptides, and analogues	C6H11NO2	M+H	***
9	Positive	9-2	130.08606	130.086	1.46077	Pipecolic acid	46854	http://funmeta.oebiotech.com/network/46854	HMDB0000070	50		C00408	17964	849	535-75-1	OC(=O)C1CCCCN1	HXEACLLIILLPRG-UHFFFAOYSA-N	Organic acids and derivatives	Carboxylic acids and derivatives	Amino acids, peptides, and analogues	C6H11NO2	M+H	***
10	Positive	10-1	130.15901	130.159	0.146925	Octylamine	209832	http://funmeta.oebiotech.com/network/209832	HMDB0255916	65641		C01740	7728	8143	111-86-4	CCCCCCCCN	IOQPZZOEVPZRBK-UHFFFAOYSA-N	Organic nitrogen compounds	Organonitrogen compounds	Amines	C8H19N	M+H	*
11	Positive	11-1	132.07696	132.077	1.58919	Creatine	46852	http://funmeta.oebiotech.com/network/46852	HMDB0000064	7		C00300	16919	586	57-00-1	CN(CC(O)=O)C(N)=N	CVSVTCORWBXHQV-UHFFFAOYSA-N	Organic acids and derivatives	Carboxylic acids and derivatives	Amino acids, peptides, and analogues	C4H9N3O2	M+H	***
12	Positive	12-1	133.10149	133.101	2.39317	p-Mentha-1,3,5,8-tetraene	54551	http://funmeta.oebiotech.com/network/54551	HMDB0029641	86395				62385	1195-32-0	CC(=C)C1=CC=C(C)C=C1	MMSLOZQEMPDGPI-UHFFFAOYSA-N	Benzenoids	Benzene and substituted derivatives	Phenylpropenes	C10H12	M+H	**
13	Positive	13-1	135.00220	135.004	15.0748	Ethylene glycol dinitrate	206594	http://funmeta.oebiotech.com/network/206594	HMDB0252070					40818		O=N(=O)OCCON(=O)=O	UQXKXGWGFRWILX-UHFFFAOYSA-N	Organic oxygen compounds	Organic oxoanionic compounds	Organic nitrates	C2H4N2O6	M+H-H2O
14	Positive	14-1	136.04720	136.048	6.84035	Creatinine	47093	http://funmeta.oebiotech.com/network/47093	HMDB0000562	8		C00791	16737	588	60-27-5	CN1CC(=O)NC1=N	DDRJAANPRJIHGJ-UHFFFAOYSA-N	Organic acids and derivatives	Carboxylic acids and derivatives	Amino acids, peptides, and analogues	C4H7N3O	M+Na	***
15	Positive	15-1	137.04681	137.046	7.43244	Hypoxanthine	46900	http://funmeta.oebiotech.com/network/46900	HMDB0000157	83		C00262	17368	790	68-94-0	OC1=NC=NC2=C1NC=N2	FDGQSTZJBFJUBT-UHFFFAOYSA-N	Organoheterocyclic compounds	Imidazopyrimidines	Purines and purine derivatives	C5H4N4O	M+H	***
16	Positive	16-1	137.07101	137.071	3.5187	1-Methylnicotinamide	47166	http://funmeta.oebiotech.com/network/47166	HMDB0000699	274		C02918	16797	457	3106-60-3	C[N+]1=CC=CC(=C1)C(N)=O	LDHMAVIPBRSVRG-UHFFFAOYSA-O	Organoheterocyclic compounds	Pyridines and derivatives	Pyridinecarboxylic acids and derivatives	C7H9N2O	M+	**
17	Positive	17-1	142.94821	142.947	7.43793	1,2-Difluoroethane	199599	http://funmeta.oebiotech.com/network/199599	HMDB0244073					12223		FCCF	AHFMSNDOYCFEPH-UHFFFAOYSA-N	Organohalogen compounds	Organofluorides	Unclassified	C2H4F2	M+2K-H
17	Positive	17-2	142.94821	142.947	7.43793	1,1-Difluoroethane	199549	http://funmeta.oebiotech.com/network/199549	HMDB0244022					6368		CC(F)F	NPNPZTNLOVBDOC-UHFFFAOYSA-N	Organohalogen compounds	Organofluorides	Unclassified	C2H4F2	M+2K-H
18	Positive	18-1	144.92754	144.926	11.0117	2-Bromoacetaldehyde	82255	http://funmeta.oebiotech.com/network/82255	HMDB0060344	70374		C14870		105131	17157-48-1	BrCC=O	NMPVEAUIHMEAQP-UHFFFAOYSA-N	Organohalogen compounds	Organobromides	Unclassified	C2H3BrO	M+Na	*
19	Positive	19-1	149.02365	149.023	2.23799	Phthalic anhydride	210347	http://funmeta.oebiotech.com/network/210347	HMDB0256501				36605			O=C1OC(=O)C2=CC=CC=C12	LGRFSURHDFAFJT-UHFFFAOYSA-N	Organoheterocyclic compounds	Benzofurans	Benzofuranones	C8H4O3	M+H
20	Positive	20-1	150.97728	150.977	3.95571	Phosphoric acid hydroxymethyl ester	211280	http://funmeta.oebiotech.com/network/211280	HMDB0257619					19914290		OCOP(O)(O)=O	VFNOXQPPJXXRNB-UHFFFAOYSA-N	Unclassified	Unclassified	Unclassified	CH5O5P	M+Na
21	Positive	21-1	155.06800	155.067	5.69905	Cysteamine	48010	http://funmeta.oebiotech.com/network/48010	HMDB0002991	3222		C01678	17141	6058	60-23-1	NCCS	UFULAYFCSOUIOV-UHFFFAOYSA-N	Organosulfur compounds	Thiols	Alkylthiols	C2H7NS	2M+H	**
22	Positive	22-1	156.04160	156.042	3.43104	5-Aminopentanoic acid	2483	http://funmeta.oebiotech.com/network/2483	HMDB0003355	6902	LMFA01100040	C00431	15887	138	660-88-8	C(C(=O)O)CCCN	JJMDCOVWQOJGCB-UHFFFAOYSA-N	Organic acids and derivatives	Carboxylic acids and derivatives	Amino acids, peptides, and analogues	C5H11NO2	M+K	***
22	Positive	22-2	156.04160	156.042	3.43104	L-Valine	47278	http://funmeta.oebiotech.com/network/47278	HMDB0000883	35		C00183	16414	6287	72-18-4	CC(C)[C@H](N)C(O)=O	KZSNJWFQEVHDMF-BYPYZUCNSA-N	Organic acids and derivatives	Carboxylic acids and derivatives	Amino acids, peptides, and analogues	C5H11NO2	M+K	***
22	Positive	22-3	156.04160	156.042	3.43104	Norvaline	52443	http://funmeta.oebiotech.com/network/52443	HMDB0013716	85259		C01799	28804	439575	760-78-1	CCC[C@@H](N)C(O)=O	SNDPXSYFESPGGJ-SCSAIBSYSA-N	Organic acids and derivatives	Carboxylic acids and derivatives	Amino acids, peptides, and analogues	C5H11NO2	M+K	***
23	Positive	23-1	156.07592	156.078	15.7014	1,2,3,4-Tetrahydroisoquinoline	52027	http://funmeta.oebiotech.com/network/52027	HMDB0012489				114116	7046	14099-81-1	C1CC2=C(CN1)C=CC=C2	UWYZHKAOTLEWKK-UHFFFAOYSA-N	Organoheterocyclic compounds	Tetrahydroisoquinolines	Unclassified	C9H11N	M+Na	**
24	Positive	24-1	158.09652	158.096	0.611607	4,8-Dimethylquinoline	255365	http://funmeta.oebiotech.com/network/255365	HMDB0302402					34222		CC1=CC=CC2=C(C)C=CN=C12	DULGUAMZWACUFO-UHFFFAOYSA-N	Organoheterocyclic compounds	Quinolines and derivatives	Unclassified	C11H11N	M+H
24	Positive	24-2	158.09652	158.096	0.611607	2,6-Dimethylquinoline	255351	http://funmeta.oebiotech.com/network/255351	HMDB0302388							CC1=CC2=CC=C(C)N=C2C=C1	JJPSZKIOGBRMHK-UHFFFAOYSA-N	Organoheterocyclic compounds	Quinolines and derivatives	Unclassified	C11H11N	M+H
24	Positive	24-3	158.09652	158.096	0.611607	2,4-Dimethylquinoline	255348	http://funmeta.oebiotech.com/network/255348	HMDB0302385	343066				14536		CC1=NC2=CC=CC=C2C(C)=C1	ZTNANFDSJRRZRJ-UHFFFAOYSA-N	Organoheterocyclic compounds	Quinolines and derivatives	Unclassified	C11H11N	M+H
25	Positive	25-1	159.06523	159.065	0.258628	Isopropylmaleic acid	51935	http://funmeta.oebiotech.com/network/51935	HMDB0012241	3279		C02631	17275	5280533	44976-69-4	CC(C)C(=C\C(O)=O)\C(O)=O	NJMGRJLQRLFQQX-HYXAFXHYSA-N	Lipids and lipid-like molecules	Fatty Acyls	Fatty acids and conjugates	C7H10O4	M+H	**
26	Positive	26-1	162.11225	162.112	1.33065	beta-Hydroxy-gamma-trimethylaminobutyric acid	200433	http://funmeta.oebiotech.com/network/200433	HMDB0244982					5148875		CC(C)(C)C(O)C(N)C(O)=O	DREONSBNBZFXLW-UHFFFAOYSA-N	Unclassified	Unclassified	Unclassified	C7H15NO3	M+H	***
27	Positive	27-1	167.03337	167.031	11.3539	3-Methylglutaconic acid	2880	http://funmeta.oebiotech.com/network/2880	HMDB0000522	45911	LMFA01170068		37245	1551553	5746-90-7	C(=C(/CC(O)=O)\C)\C(O)=O	WKRBKYFIJPGYQC-DUXPYHPUSA-N	Lipids and lipid-like molecules	Fatty Acyls	Fatty acids and conjugates	C6H8O4	M+Na	***
27	Positive	27-2	167.03337	167.031	11.3539	(E)-2-Methylglutaconic acid	2891	http://funmeta.oebiotech.com/network/2891	HMDB0002266	6584	LMFA01170079			6368126	53358-21-7	C(=O)(O)/C(/C)=C/CC(=O)O	JKGHDBJDBRBRNA-DUXPYHPUSA-N	Lipids and lipid-like molecules	Fatty Acyls	Fatty acids and conjugates	C6H8O4	M+Na	***
27	Positive	27-3	167.03337	167.031	11.3539	3-Hexenedioic acid	2899	http://funmeta.oebiotech.com/network/2899	HMDB0000393	349706	LMFA01170087		86952	5351896	29311-53-3	C(=O)(O)C/C=C/CC(=O)O	YHGNXQAFNHCBTK-OWOJBTEDSA-N	Lipids and lipid-like molecules	Fatty Acyls	Fatty acids and conjugates	C6H8O4	M+Na	***
28	Positive	28-1	169.98594	169.986	0.697909	Taurine	46959	http://funmeta.oebiotech.com/network/46959	HMDB0000251	31		C00245	15891	1123	107-35-7	NCCS(O)(=O)=O	XOAAWQZATWQOTB-UHFFFAOYSA-N	Organic acids and derivatives	Organic sulfonic acids and derivatives	Organosulfonic acids and derivatives	C2H7NO3S	M+2Na-H	***
29	Positive	29-1	173.05592	173.056	1.37374	Hydantoin-5-propionic acid	47456	http://funmeta.oebiotech.com/network/47456	HMDB0001212	6084		C05565	28297	782	5624-26-0	OC(=O)CCC1NC(=O)NC1=O	VWFWNXQAMGDPGG-UHFFFAOYSA-N	Organoheterocyclic compounds	Azolidines	Imidazolidines	C6H8N2O4	M+H	**
30	Positive	30-1	174.12720	174.128	6.38528	N,N-Diethylbenzeneacetamide	56921	http://funmeta.oebiotech.com/network/56921	HMDB0032635	68704		C10938		17076	2431-96-1	CCN(CC)C(=O)CC1=CC=CC=C1	UXDAWVUDZLBBAM-UHFFFAOYSA-N	Benzenoids	Benzene and substituted derivatives	Phenylacetamides	C12H17NO	M+H-H2O	**
31	Positive	31-1	177.08978	177.091	6.94215	Cinnamyl acetate	54601	http://funmeta.oebiotech.com/network/54601	HMDB0029699			C12299		5315912	21040-45-9	CC(=O)OC\C=C/C1=CC=CC=C1	WJSDHUCWMSHDCR-YVMONPNESA-N	Benzenoids	Benzene and substituted derivatives	Styrenes	C11H12O2	M+H	*
32	Positive	32-1	180.13596	180.139	15.9714	Candicine	256262	http://funmeta.oebiotech.com/network/256262	HMDB0303388			C10575	3350	23135		C[N+](C)(C)CCC1=CC=C(O)C=C1	PTOJXIKSKSASRB-UHFFFAOYSA-O	Benzenoids	Benzene and substituted derivatives	Phenethylamines	C11H18NO	M+	*
33	Positive	33-1	182.19051	182.19	0.994318	Dicyclohexylamine	205863	http://funmeta.oebiotech.com/network/205863	HMDB0251214	70260		C14686		7582	101-83-7	C1CCC(CC1)NC1CCCCC1	XBPCUCUWBYBCDP-UHFFFAOYSA-N	Organic nitrogen compounds	Organonitrogen compounds	Cyclohexylamines	C12H23N	M+H	*
34	Positive	34-1	184.07340	184.074	2.53571	Phosphorylcholine	47656	http://funmeta.oebiotech.com/network/47656	HMDB0001565	6326		C00588	18132	1014	3616-04-4	C[N+](C)(C)CCOP(O)(O)=O	YHHSONZFOIEMCP-UHFFFAOYSA-O	Organic nitrogen compounds	Organonitrogen compounds	Quaternary ammonium salts	C5H15NO4P	M+	**
35	Positive	35-1	185.95942	185.962	14.8137	2-Oxothiazolidine-4-carboxylic acid	200723	http://funmeta.oebiotech.com/network/200723	HMDB0245287							OC(=O)C1CSC(=O)N1	BMLMGCPTLHPWPY-UHFFFAOYSA-N	Organic acids and derivatives	Carboxylic acids and derivatives	Amino acids, peptides, and analogues	C4H5NO3S	M+K
36	Positive	36-1	186.22249	186.222	4.61925	TRIBUTYLAMINE	212568	http://funmeta.oebiotech.com/network/212568	HMDB0259165				38905			CCCCN(CCCC)CCCC	IMFACGCPASFAPR-UHFFFAOYSA-N	Organic nitrogen compounds	Organonitrogen compounds	Amines	C12H27N	M+H
36	Positive	36-2	186.22249	186.222	4.61925	Dodecylamine	206184	http://funmeta.oebiotech.com/network/206184	HMDB0251571							CCCCCCCCCCCCN	JRBPAEWTRLWTQC-UHFFFAOYSA-N	Organic nitrogen compounds	Organonitrogen compounds	Amines	C12H27N	M+H
37	Positive	37-1	187.07096	187.071	1.97446	Pyroglutamylglycine	83396	http://funmeta.oebiotech.com/network/83396	HMDB0061890					20977730		NC(C(O)=O)C(=O)C1CCC(O)=N1	MGEFGYONNZYSPY-UHFFFAOYSA-N	Organic acids and derivatives	Carboxylic acids and derivatives	Amino acids, peptides, and analogues	C7H10N2O4	M+H	**
38	Positive	38-1	189.05362	189.055	5.26593	Isoplumbagin	59174	http://funmeta.oebiotech.com/network/59174	HMDB0035291	90596			173524	375105	14777-17-4	CC1=CC(=O)C2=C(C(O)=CC=C2)C1=O	ZMOIGGHUSNHCAB-UHFFFAOYSA-N	Benzenoids	Naphthalenes	Naphthoquinones	C11H8O3	M+H	**
39	Positive	39-1	192.02267	192.023	2.72849	quinoxaline-6-sulfonamide	210823	http://funmeta.oebiotech.com/network/210823	HMDB0257054					23193652		NS(=O)(=O)C1=CC2=NC=CN=C2C=C1	MXQPKTHZFJALPJ-UHFFFAOYSA-N	Unclassified	Unclassified	Unclassified	C8H7N3O2S	M+H-H2O
40	Positive	40-1	201.08646	201.087	2.6134	(3S,8As)-7-hydroxy-3-(hydroxymethyl)-2,3,6,7,8,8a-hexahydropyrrolo[1,2-a]pyrazine-1,4-dione	208032	http://funmeta.oebiotech.com/network/208032	HMDB0253728					9859043		OCC1NC(=O)C2CC(O)CN2C1=O	FUYZNZHRVJWTLT-UHFFFAOYSA-N	Organic acids and derivatives	Carboxylic acids and derivatives	Amino acids, peptides, and analogues	C8H12N2O4	M+H
40	Positive	40-2	201.08646	201.087	2.6134	1-(2-Hydroxyethoxy)methyl-5-methyluracil	202465	http://funmeta.oebiotech.com/network/202465	HMDB0247200					72358		CC1=CN(COCCO)C(=O)NC1=O	ATKOZYBRBNGECU-UHFFFAOYSA-N	Unclassified	Unclassified	Unclassified	C8H12N2O4	M+H
41	Positive	41-1	204.12267	204.123	1.80508	N-Lactoylleucine	83446	http://funmeta.oebiotech.com/network/83446	HMDB0062176					57329455	210769-82-7	CC(C)C[C@H](NC(=O)[C@H](C)O)C(O)=O	BUMIGZVUJKNXCO-BQBZGAKWSA-N	Organic acids and derivatives	Carboxylic acids and derivatives	Amino acids, peptides, and analogues	C9H17NO4	M+H	***
42	Positive	42-1	206.05500	206.055	1.1152	Tryptophol	48105	http://funmeta.oebiotech.com/network/48105	HMDB0003447	6932		C00955	17890	10685	526-55-6	OCCC1=CNC2=C1C=CC=C2	MBBOMCVGYCRMEA-UHFFFAOYSA-N	Organoheterocyclic compounds	Indoles and derivatives	Indoles	C10H11NO	M+2Na-H	**
42	Positive	42-2	206.05500	206.055	1.1152	(R)-Boschniakine	55090	http://funmeta.oebiotech.com/network/55090	HMDB0030267			C09915	3157	3530565	18070-40-1	CC1CCC2=C(C=O)C=NC=C12	OPRAONAUWNNOOV-UHFFFAOYSA-N	Organoheterocyclic compounds	Pyridines and derivatives	Pyridine carboxaldehydes	C10H11NO	M+2Na-H	**
43	Positive	43-1	207.01489	207.015	2.02313	2,6-diamino-4-hydroxy-5-formamidopyrimidine	256872	http://funmeta.oebiotech.com/network/256872	HMDB0304046							NC1=NC(=O)[C-](NC=O)C(N)=[N+]1	BKXIMINDJGDBPF-UHFFFAOYSA-N	Organic nitrogen compounds	Organonitrogen compounds	N-arylamides	C5H6N5O2	M+K	***
44	Positive	44-1	207.07931	207.08	2.33582	Glycyl-Methionine	53875	http://funmeta.oebiotech.com/network/53875	HMDB0028847					96757		CSCCC(NC(=O)CN)C(O)=O	PFMUCCYYAAFKTH-UHFFFAOYSA-N	Organic acids and derivatives	Carboxylic acids and derivatives	Amino acids, peptides, and analogues	C7H14N2O3S	M+H	***
45	Positive	45-1	207.14770	207.149	7.16823	Monoethylglycinexylidide	82531	http://funmeta.oebiotech.com/network/82531	HMDB0060656			C16561	222828	24415	7728-40-7	CCNCC(=O)NC1=C(C)C=CC=C1C	WRMRXPASUROZGT-UHFFFAOYSA-N	Organic acids and derivatives	Carboxylic acids and derivatives	Amino acids, peptides, and analogues	C12H18N2O	M+H	**
46	Positive	46-1	207.99641	207.998	8.31354	Phosphoserine	46968	http://funmeta.oebiotech.com/network/46968	HMDB0000272	297		C01005	15811	68841	407-41-0	N[C@@H](COP(O)(O)=O)C(O)=O	BZQFBWGGLXLEPQ-REOHCLBHSA-N	Organic acids and derivatives	Carboxylic acids and derivatives	Amino acids, peptides, and analogues	C3H8NO6P	M+Na	***
47	Positive	47-1	213.11080	213.112	6.24641	3,4-Methyleneazelaic acid	81791	http://funmeta.oebiotech.com/network/81791	HMDB0059744				89902	122517586		OC(=O)CCCCC(=C)C(=C)CC(O)=O	DHNSTMIMQCKEPC-UHFFFAOYSA-N	Lipids and lipid-like molecules	Fatty Acyls	Fatty acids and conjugates	C11H16O4	M+H	**
48	Positive	48-1	217.04730	217.047	0.619181	2-C-methyl-D-erythritol-4-phosphate	256887	http://funmeta.oebiotech.com/network/256887	HMDB0304061	64013		C11434	17764	443198		[H][C@@](O)(COP(O)(O)=O)[C@@](C)(O)CO	XMWHRVNVKDKBRG-UHNVWZDZSA-N	Organic acids and derivatives	Organic phosphoric acids and derivatives	Phosphate esters	C5H13O7P	M+H	*
49	Positive	49-1	217.10621	217.106	1.05013	Azimexon	203842	http://funmeta.oebiotech.com/network/203842	HMDB0248804							CC(C)(N1CC1C#N)N1CC1C(N)=O	RPZOFMHRRHHDPZ-UHFFFAOYSA-N	Unclassified	Unclassified	Unclassified	C9H14N4O	M+Na
50	Positive	50-1	218.13828	218.139	1.84583	O-Propanoyl-D-carnitine	8381	http://funmeta.oebiotech.com/network/8381	HMDB0240784		LMFA07070099		53211	12879828		[C@H](CC([O-])=O)(C[N+](C)(C)C)OC(=O)CC	UFAHZIUFPNSHSL-QMMMGPOBSA-N	Lipids and lipid-like molecules	Fatty Acyls	Fatty acid esters	C10H19NO4	M+H
51	Positive	51-1	221.02204	221.022	0.756231	(2R,3S,4R,5R)-2-Fluoro-3,4,5,6-tetrahydroxyhexanal	198978	http://funmeta.oebiotech.com/network/198978	HMDB0242548					13715114		OCC(O)C(O)C(O)C(F)C=O	AOYNUTHNTBLRMT-UHFFFAOYSA-N	Organic oxygen compounds	Organooxygen compounds	Carbonyl compounds	C6H11FO5	M+K
51	Positive	51-2	221.02204	221.022	0.756231	2-Deoxy-2-fluoro-alpha-D-galactopyranose	200541	http://funmeta.oebiotech.com/network/200541	HMDB0245096				49140	315411		OCC1OC(O)C(F)C(O)C1O	ZCXUVYAZINUVJD-UHFFFAOYSA-N	Organic oxygen compounds	Organooxygen compounds	Carbohydrates and carbohydrate conjugates	C6H11FO5	M+K
51	Positive	51-3	221.02204	221.022	0.756231	3-Deoxy-3-fluoro-D-glucose	201242	http://funmeta.oebiotech.com/network/201242	HMDB0245854					4386393		OCC(O)C(O)C(F)C(O)C=O	RMHCJIQOFXULDL-UHFFFAOYSA-N	Unclassified	Unclassified	Unclassified	C6H11FO5	M+K
52	Positive	52-1	222.02893	222.029	1.31598	4-Chloro-L-phenylalanine	200093	http://funmeta.oebiotech.com/network/200093	HMDB0244605	44308				4652	7424-00-2	NC(CC1=CC=C(Cl)C=C1)C(O)=O	NIGWMJHCCYYCSF-UHFFFAOYSA-N	Organic acids and derivatives	Carboxylic acids and derivatives	Amino acids, peptides, and analogues	C9H10ClNO2	M+Na	***
53	Positive	53-1	222.98751	222.986	4.93381	5-Hydroxyisourate	54933	http://funmeta.oebiotech.com/network/54933	HMDB0030097			C11821		101957720	151359-24-9	O[C@@]12NC(=O)NC1=NC(=O)NC2=O	LTQYPAVLAYVKTK-YFKPBYRVSA-N	Organoheterocyclic compounds	Imidazopyrimidines	Purines and purine derivatives	C5H4N4O4	M+K	**
54	Positive	54-1	225.03553	225.036	3.01561	Cysteinyl-Cysteine	53809	http://funmeta.oebiotech.com/network/53809	HMDB0028772					15607039		NC(CS)C(=O)NC(CS)C(O)=O	OABOXRPGTFRBFZ-UHFFFAOYSA-N	Organic acids and derivatives	Carboxylic acids and derivatives	Amino acids, peptides, and analogues	C6H12N2O3S2	M+H	**
55	Positive	55-1	231.09897	231.099	0.845873	(Z)-3-Oxo-2-(2-pentenyl)-1-cyclopenteneacetic acid	55022	http://funmeta.oebiotech.com/network/55022	HMDB0030197	86789			168229	14262444	120282-76-0	CC\C=C\CC1=C(CC(O)=O)CCC1=O	QAAHGFINENUHAR-ONEGZZNKSA-N	Organic oxygen compounds	Organooxygen compounds	Carbonyl compounds	C12H16O3	M+Na	**
55	Positive	55-2	231.09897	231.099	0.845873	Jasmine ketolactone	54981	http://funmeta.oebiotech.com/network/54981	HMDB0030150	86758			173593	21134279	70981-24-7	O=C1CCC2CC(=O)OCC\C=C/CC12	DINQMNROFIPFOH-UPHRSURJSA-N	Organoheterocyclic compounds	Oxocins	Unclassified	C12H16O3	M+Na	**
55	Positive	55-3	231.09897	231.099	0.845873	5-Deoxydiplosporin	55449	http://funmeta.oebiotech.com/network/55449	HMDB0030681	87138			173595	131751070		CCC1CCC2=C(C1)C(=O)C(CO)=CO2	CVHITWPBDVBDIQ-UHFFFAOYSA-N	Organoheterocyclic compounds	Pyrans	Pyranones and derivatives	C12H16O3	M+Na	**
56	Positive	56-1	232.15676	232.154	10.4413	Isobutyryl-L-carnitine	47190	http://funmeta.oebiotech.com/network/47190	HMDB0000736	5704			84838	168379	25518-49-4	CC(C)C(=O)O[C@H](CC(O)=O)C[N+](C)(C)C	LRCNOZRCYBNMEP-SECBINFHSA-O	Lipids and lipid-like molecules	Fatty Acyls	Fatty acid esters	C11H22NO4	M+	***
57	Positive	57-1	233.15205	233.151	3.67171	2-Propenyl cyclohexanebutanoate	7455	http://funmeta.oebiotech.com/network/7455	HMDB0038291	93015	LMFA07010743			61405	7493-65-4	C(=C)COC(=O)CCCC1CCCCC1	SIIAEMSHVLJRHI-UHFFFAOYSA-N	Lipids and lipid-like molecules	Fatty Acyls	Fatty acid esters	C13H22O2	M+Na	**
57	Positive	57-2	233.15205	233.151	3.67171	Neryl propionate	7626	http://funmeta.oebiotech.com/network/7626	HMDB0038258	92983	LMFA07010976			5365982	105-91-9	C/C(=C\CC/C(=C\COC(CC)=O)/C)/C	BYCHQEILESTMQU-XFXZXTDPSA-N	Lipids and lipid-like molecules	Fatty Acyls	Fatty alcohol esters	C13H22O2	M+Na	**
57	Positive	57-3	233.15205	233.151	3.67171	Propyl 2,4-decadienoate	7642	http://funmeta.oebiotech.com/network/7642	HMDB0037307	92256	LMFA07011001			5362592		O(CCC)C(/C=C/C=C/CCCCC)=O	RKDOXCGYGLYOBV-BNFZFUHLSA-N	Lipids and lipid-like molecules	Fatty Acyls	Fatty acid esters	C13H22O2	M+Na	**
58	Positive	58-1	235.17965	235.18	3.58531	Lidocaine	52671	http://funmeta.oebiotech.com/network/52671	HMDB0014426	995		C07073	6456	3676	137-58-6	CCN(CC)CC(=O)NC1=C(C)C=CC=C1C	NNJVILVZKWQKPM-UHFFFAOYSA-N	Benzenoids	Benzene and substituted derivatives	Xylenes	C14H22N2O	M+H	***
59	Positive	59-1	238.04619	238.048	5.99262	2-Acetyl-1,5,6,7-tetrahydro-6-hydroxy-7-(hydroxymethyl)-4H-azepine-4-one	59073	http://funmeta.oebiotech.com/network/59073	HMDB0035177	90504			169272	15847403		CC(=O)C1=CC(=O)CC(O)C(CO)N1	OISIGIMXBVOALX-UHFFFAOYSA-N	Organoheterocyclic compounds	Azepines	Unclassified	C9H13NO4	M+K	**
60	Positive	60-1	238.14453	238.144	3.17982	viloxazine	213046	http://funmeta.oebiotech.com/network/213046	HMDB0259807	330354				5666		CCOC1=CC=CC=C1OCC1CNCCO1	YWPHCCPCQOJSGZ-UHFFFAOYSA-N	Benzenoids	Phenol ethers	Unclassified	C13H19NO3	M+H
61	Positive	61-1	241.00959	241.011	5.40749	Ethyl aconitate	63475	http://funmeta.oebiotech.com/network/63475	HMDB0040275	405567				25088425	1321-30-8	CCOC(=O)\C=C(\CC(O)=O)C(O)=O	ANIDMCPGEUWERH-PLNGDYQASA-N	Organic acids and derivatives	Carboxylic acids and derivatives	Tricarboxylic acids and derivatives	C8H10O6	M+K	**
61	Positive	61-2	241.00959	241.011	5.40749	Succinylacetoacetate	197023	http://funmeta.oebiotech.com/network/197023	HMDB0240258	352772			87999	125181	65115-74-4	OC(=O)CCC(=O)CC(=O)CC(O)=O	OMFWHSRZHVVVAL-UHFFFAOYSA-N	Organic acids and derivatives	Keto acids and derivatives	Medium-chain keto acids and derivatives	C8H10O6	M+K	**
62	Positive	62-1	242.28441	242.284	0.749672	Dioctylamine	206050	http://funmeta.oebiotech.com/network/206050	HMDB0251428	342738			132284	3094		CCCCCCCCNCCCCCCCC	LAWOZCWGWDVVSG-UHFFFAOYSA-N	Organic nitrogen compounds	Organonitrogen compounds	Amines	C16H35N	M+H
62	Positive	62-2	242.28441	242.284	0.749672	Hexadecylamine	199426	http://funmeta.oebiotech.com/network/199426	HMDB0243891	4110				8926	143-27-1	CCCCCCCCCCCCCCCCN	FJLUATLTXUNBOT-UHFFFAOYSA-N	Organic nitrogen compounds	Organonitrogen compounds	Amines	C16H35N	M+H
63	Positive	63-1	245.11276	245.113	1.7682	Prolyl-Glutamate	54033	http://funmeta.oebiotech.com/network/54033	HMDB0029016					3563697		OC(=O)CCC(NC(=O)C1CCCN1)C(O)=O	QLROSWPKSBORFJ-UHFFFAOYSA-N	Organic acids and derivatives	Carboxylic acids and derivatives	Amino acids, peptides, and analogues	C10H16N2O5	M+H	***
64	Positive	64-1	245.95468	245.952	8.86709	2-Bromo-1H-indole-3-carboxaldehyde	63379	http://funmeta.oebiotech.com/network/63379	HMDB0040147	94687				360191	119910-45-1	BrC1=C(C=O)C2=CC=CC=C2N1	WIRLVLFYTTULCM-UHFFFAOYSA-N	Organoheterocyclic compounds	Indoles and derivatives	Indoles	C9H6BrNO	M+Na
65	Positive	65-1	246.16909	246.17	3.65056	Valerylcarnitine	52186	http://funmeta.oebiotech.com/network/52186	HMDB0013128				85095	16226475	40225-14-7	CCCCC(=O)O[C@H](CC(O)=O)C[N+](C)(C)C	VSNFQQXVMPSASB-SNVBAGLBSA-O	Lipids and lipid-like molecules	Fatty Acyls	Fatty acid esters	C12H24NO4	M+	**
66	Positive	66-1	248.11483	248.115	0.148885	3-(6-Aminopurin-9-yl)-5-(hydroxymethyl)cyclopentane-1,2-diol	200299	http://funmeta.oebiotech.com/network/200299	HMDB0244841					2235		NC1=C2N=CN(C3CC(CO)C(O)C3O)C2=NC=N1	UGRNVLGKAGREKS-UHFFFAOYSA-N	Nucleosides, nucleotides, and analogues	Nucleoside and nucleotide analogues	Cyclopentyl nucleosides	C11H15N5O3	M+H-H2O
66	Positive	66-2	248.11483	248.115	0.148885	Lobucavir	208332	http://funmeta.oebiotech.com/network/208332	HMDB0254142					132189		NC1=NC2=C(N=CN2C2CC(CO)C2CO)C(=O)N1	GWFOVSGRNGAGDL-UHFFFAOYSA-N	Organoheterocyclic compounds	Imidazopyrimidines	Purines and purine derivatives	C11H15N5O3	M+H-H2O
66	Positive	66-3	248.11483	248.115	0.148885	Metacavir	208605	http://funmeta.oebiotech.com/network/208605	HMDB0254497					85119850		COC1=NC(N)=NC2=C1N=CN2C1CCC(CO)O1	FJAOCNGVPLTSLD-UHFFFAOYSA-N	Unclassified	Unclassified	Unclassified	C11H15N5O3	M+H-H2O
67	Positive	67-1	249.11593	249.114	7.50549	Nevirapine	52636	http://funmeta.oebiotech.com/network/52636	HMDB0014383	43275		C07263	63613	4463	129618-40-2	CC1=C2NC(=O)C3=C(N=CC=C3)N(C3CC3)C2=NC=C1	NQDJXKOVJZTUJA-UHFFFAOYSA-N	Organic nitrogen compounds	Organonitrogen compounds	Amines	C15H14N4O	M+H-H2O	**
68	Positive	68-1	250.12772	250.129	3.15291	1-Deoxy-1-morpholino-D-fructose	199398	http://funmeta.oebiotech.com/network/199398	HMDB0243858					220877		OCC(O)C(O)C(O)C(=O)CN1CCOCC1	JPANQHVKLYKLEB-UHFFFAOYSA-N	Unclassified	Unclassified	Unclassified	C10H19NO6	M+H
69	Positive	69-1	251.00019	250.999	2.78839	1-(Methylsulfinyl)propyl propyl disulfide	57323	http://funmeta.oebiotech.com/network/57323	HMDB0033061	88953			174075	14704627	132216-21-8	CCCSSC(CC)S(C)=O	SEEVCAXKLHCWMN-UHFFFAOYSA-N	Organosulfur compounds	Sulfoxides	Unclassified	C7H16OS3	M+K	**
69	Positive	69-2	251.00019	250.999	2.78839	Methyl 1-(propylsulfinyl)propyl disulfide	60135	http://funmeta.oebiotech.com/network/60135	HMDB0036374	91517			168924	101415958		CCCS(=O)C(CC)SSC	JKVKTSYWSXATHW-UHFFFAOYSA-N	Organosulfur compounds	Sulfoxides	Unclassified	C7H16OS3	M+K	**
70	Positive	70-1	252.99697	253	12.7275	2-Imidazolidinone, 4-hydroxy-1-(5-nitro-2-thiazolyl)-	201800	http://funmeta.oebiotech.com/network/201800	HMDB0246460					44148609		OC1CN(C(=O)N1)C1=NC=C(S1)[N+]([O-])=O	NMJKHHQCDHSEIJ-UHFFFAOYSA-N	Unclassified	Unclassified	Unclassified	C6H6N4O4S	M+Na
71	Positive	71-1	253.12092	253.122	2.90053	Hepps	207475	http://funmeta.oebiotech.com/network/207475	HMDB0253090	358980			42298	85255		OCCN1CCN(CCCS(O)(=O)=O)CC1	OWXMKDGYPWMGEB-UHFFFAOYSA-N	Organoheterocyclic compounds	Diazinanes	Piperazines	C9H20N2O4S	M+H
72	Positive	72-1	254.01736	254.019	6.57504	Glycerylphosphorylethanolamine	46875	http://funmeta.oebiotech.com/network/46875	HMDB0000114	5151		C01233	52330	123874	1190-00-7	NCCOP(O)(=O)OCC(O)CO	JZNWSCPGTDBMEW-UHFFFAOYSA-N	Lipids and lipid-like molecules	Glycerophospholipids	Glycerophosphoethanolamines	C5H14NO6P	M+K	***
73	Positive	73-1	255.06272	255.066	11.8038	Apigenidin	255964	http://funmeta.oebiotech.com/network/255964	HMDB0303074			C08574	2772	441647		OC1=CC=C(C=C1)C1=[O+]C2=C(C=C1)C(O)=CC(O)=C2	ZKMZBAABQFUXFE-UHFFFAOYSA-O	Phenylpropanoids and polyketides	Flavonoids	Hydroxyflavonoids	C15H11O4	M+	*
74	Positive	74-1	257.07634	257.074	7.90068	2-(4-(Methylamino)phenyl)benzo[d]thiazol-6-ol	200380	http://funmeta.oebiotech.com/network/200380	HMDB0244929					10171487		CNC1=CC=C(C=C1)C1=NC2=C(S1)C=C(O)C=C2	ZQAQXZBSGZUUNL-UHFFFAOYSA-N	Organoheterocyclic compounds	Benzothiazoles	Unclassified	C14H12N2OS	M+H
75	Positive	75-1	258.10995	258.11	0.422578	Pandamarilactam 3x	57825	http://funmeta.oebiotech.com/network/57825	HMDB0033610	89412			168430	100951965	189179-33-7	CC1=C\C(OC1=O)=C/CCCN1CCCC1=O	AEEIFNXEUWFZED-VZUCSPMQSA-N	Organoheterocyclic compounds	Dihydrofurans	Furanones	C13H17NO3	M+Na	**
76	Positive	76-1	259.16194	259.164	9.64046	Tridecanoic acid	60	http://funmeta.oebiotech.com/network/60	HMDB0000910	4204	LMFA01010013	C17076	45919	12530	638-53-9	C(CCC)CCCCCCCCC(=O)O	SZHOJFHSIKHZHA-UHFFFAOYSA-N	Lipids and lipid-like molecules	Fatty Acyls	Fatty acids and conjugates	C13H26O2	M+2Na-H	**
77	Positive	77-1	263.23771	263.237	2.92638	2-(5,8-Tetradecadienyl)cyclobutanone	61059	http://funmeta.oebiotech.com/network/61059	HMDB0037519	92389			171994	101929256	152245-81-3	CCCCC\C=C\C\C=C\CCCCC1CCC1=O	DAVBRGLWAOXZKF-AVQMFFATSA-N	Organic oxygen compounds	Organooxygen compounds	Carbonyl compounds	C18H30O	M+H	***
78	Positive	78-1	265.25216	265.253	1.62494	(±)-(Z)-2-(5-Tetradecenyl)cyclobutanone	61081	http://funmeta.oebiotech.com/network/61081	HMDB0037543	92402			172506	10825540	173074-85-6	CCCCCCCC\C=C/CCCCC1CCC1=O	ITFDRFJPWYWSMZ-KTKRTIGZSA-N	Organic oxygen compounds	Organooxygen compounds	Carbonyl compounds	C18H32O	M+H	***
79	Positive	79-1	271.18451	271.188	12.7854	alpha-Butyl-omega-hydroxypoly(oxyethylene) poly(oxypropylene)	56613	http://funmeta.oebiotech.com/network/56613	HMDB0032181	88248			169509	24838540	9038-95-3	CCCCOCCOCC(C)OCCCOC	PXWCUJRVSZCPHE-UHFFFAOYSA-N	Organic oxygen compounds	Organooxygen compounds	Ethers	C13H28O4	M+Na	**
80	Positive	80-1	273.16888	273.17	4.97155	1-Octen-3-yl glucoside	57222	http://funmeta.oebiotech.com/network/57222	HMDB0032959	88858			168990	73817234	209863-00-3	CCCCCC(OC1OC(CO)C(O)C(O)C1O)C=C	MPSRBJBPHXIOFN-UHFFFAOYSA-N	Lipids and lipid-like molecules	Fatty Acyls	Fatty acyl glycosides	C14H26O6	M+H-H2O	***
81	Positive	81-1	275.14013	275.14	1.88582	Fusarochromanone	57735	http://funmeta.oebiotech.com/network/57735	HMDB0033514	89326			174090	107777	104653-89-6	CC1(C)CC(=O)C2=C(O1)C=CC(C(=O)CC(N)CO)=C2N	COSICWYFCAPPJB-UHFFFAOYSA-N	Organoheterocyclic compounds	Benzopyrans	1-benzopyrans	C15H20N2O4	M+H-H2O	***
82	Positive	82-1	277.10423	277.105	2.0413	Pentaethylene glycol	210130	http://funmeta.oebiotech.com/network/210130	HMDB0256256				39631			OCCOCCOCCOCCOCCO	JLFNLZLINWHATN-UHFFFAOYSA-N	Organic oxygen compounds	Organooxygen compounds	Ethers	C10H22O6	M+K	***
83	Positive	83-1	280.14453	280.144	0.339025	Ramosetron	210853	http://funmeta.oebiotech.com/network/210853	HMDB0257105					4442		CN1C=C(C(=O)C2CCC3=C(C2)NC=N3)C2=CC=CC=C12	NTHPAPBPFQJABD-UHFFFAOYSA-N	Organoheterocyclic compounds	Indoles and derivatives	N-alkylindoles	C17H17N3O	M+H
83	Positive	83-2	280.14453	280.144	0.339025	Contragestazol	205220	http://funmeta.oebiotech.com/network/205220	HMDB0250440					122000		CCC1=CC=CC=C1C1=NC(=NN1)C1=CC(OC)=CC=C1	GXCZZAKPGMYPDJ-UHFFFAOYSA-N	Unclassified	Unclassified	Unclassified	C17H17N3O	M+H
83	Positive	83-3	280.14453	280.144	0.339025	Verubulin	202721	http://funmeta.oebiotech.com/network/202721	HMDB0247500					11414799		COC1=CC=C(C=C1)N(C)C1=NC(C)=NC2=CC=CC=C12	SNHCRNMVYDHVDT-UHFFFAOYSA-N	Organic nitrogen compounds	Organonitrogen compounds	Amines	C17H17N3O	M+H
84	Positive	84-1	280.26384	280.263	1.23217	Linoleamide	8571	http://funmeta.oebiotech.com/network/8571	HMDB0062656	43435	LMFA08010008		82984	6435901	3072-13-7	C(CCCCCCC/C=C\C/C=C\CCCCC)(=O)N	SFIHQZFZMWZOJV-HZJYTTRNSA-N	Lipids and lipid-like molecules	Fatty Acyls	Fatty amides	C18H33NO	M+H	***
85	Positive	85-1	282.16644	282.168	4.03869	4-Methylpentanoylcarnitine	197588	http://funmeta.oebiotech.com/network/197588	HMDB0241032							CC(C)CCC(=O)OC(CC([O-])=O)C[N+](C)(C)C	GCKJJXWIYAKHOA-UHFFFAOYSA-N	Unclassified	Unclassified	Unclassified	C13H25NO4	M+Na	***
86	Positive	86-1	282.27953	282.279	1.36464	Oleamide	8567	http://funmeta.oebiotech.com/network/8567	HMDB0002117	4115	LMFA08010004	C19670	116314	5283387	301-02-0	C(CCCCCCC(=O)N)/C=C\CCCCCCCC	FATBGEAMYMYZAF-KTKRTIGZSA-N	Lipids and lipid-like molecules	Fatty Acyls	Fatty amides	C18H35NO	M+H	***
87	Positive	87-1	283.13186	283.133	3.57419	Isoeugenol phenylacetate	60877	http://funmeta.oebiotech.com/network/60877	HMDB0037278	92229			174698	20835508	120-24-1	COC1=C(OC(=O)CC2=CC=CC=C2)C=CC(\C=C/C)=C1	YYLCMLYMJHKLEJ-CLTKARDFSA-N	Benzenoids	Phenol esters	Unclassified	C18H18O3	M+H	**
88	Positive	88-1	284.13536	284.135	0.102311	Histidylglutamine	53907	http://funmeta.oebiotech.com/network/53907	HMDB0028883	23820				9900427	224638-13-5	N[C@@H](CC1=CNC=N1)C(=O)N[C@@H](CCC(N)=O)C(O)=O	CTCFZNBRZBNKAX-YUMQZZPRSA-N	Organic acids and derivatives	Carboxylic acids and derivatives	Amino acids, peptides, and analogues	C11H17N5O4	M+H	**
88	Positive	88-2	284.13536	284.135	0.102311	Glutaminylhistidine	53835	http://funmeta.oebiotech.com/network/53835	HMDB0028799	85713				9814348	104018-08-8	[H][C@](N)(CCC(O)=N)C(O)=N[C@@]([H])(CC1=CN=CN1)C(O)=O	JZOYFBPIEHCDFV-YUMQZZPRSA-N	Organic acids and derivatives	Carboxylic acids and derivatives	Amino acids, peptides, and analogues	C11H17N5O4	M+H	**
88	Positive	88-3	284.13536	284.135	0.102311	Histidinyl-Gamma-glutamate	53923	http://funmeta.oebiotech.com/network/53923	HMDB0028899	85805			169018	131750770		NC(CCC(=O)NC(=O)C(N)CC1=CN=CN1)C(O)=O	PFZUBGMULASFDW-UHFFFAOYSA-N	Organic acids and derivatives	Carboxylic acids and derivatives	Amino acids, peptides, and analogues	C11H17N5O4	M+H	**
89	Positive	89-1	285.13124	285.131	1.32968	Phaseolic acid	2187	http://funmeta.oebiotech.com/network/2187	HMDB0031897		LMFA01060200			73242171	29533-15-1	C(C(=O)CCC(O)CCC(O)CCCCO)(=O)O	OPPXDBWFRYVXHW-UHFFFAOYSA-N	Organic acids and derivatives	Keto acids and derivatives	Medium-chain keto acids and derivatives	C12H22O6	M+Na	**
90	Positive	90-1	285.18089	285.181	0.0285767	1-(1-(Tert-Butoxycarbonyl)piperidin-4-yl)azetidine-3-carboxylic acid	202773	http://funmeta.oebiotech.com/network/202773	HMDB0247560	811391				45072429		CC(C)(C)OC(=O)N1CCC(CC1)N1CC(C1)C(O)=O	PJUNYYOGPCHSBI-UHFFFAOYSA-N	Unclassified	Unclassified	Unclassified	C14H24N2O4	M+H
91	Positive	91-1	285.23765	285.235	9.47708	Stearoyl chloride	211994	http://funmeta.oebiotech.com/network/211994	HMDB0258492	325271				8212		CCCCCCCCCCCCCCCCCC(Cl)=O	WTBAHSZERDXKKZ-UHFFFAOYSA-N	Organohalogen compounds	Acyl halides	Acyl chlorides	C18H35ClO	M+H-H2O
91	Positive	91-2	285.23765	285.235	9.47708	2-Chlorooctadecanal	6737	http://funmeta.oebiotech.com/network/6737	HMDB0245075		LMFA06000280			53861617		C(C(Cl)CCCCCCCCCCCCCCCC)(=O)[H]	GNHIIABOYVKCMU-UHFFFAOYSA-N	Organohalogen compounds	Organochlorides	Unclassified	C18H35ClO	M+H-H2O
92	Positive	92-1	287.15558	287.154	4.53757	2-Aminonaphthalene	64854	http://funmeta.oebiotech.com/network/64854	HMDB0041802	65732		C02227	27878	7057	91-59-8	NC1=CC2=CC=CC=C2C=C1	JBIJLHTVPXGSAM-UHFFFAOYSA-N	Benzenoids	Naphthalenes	Unclassified	C10H9N	2M+H	**
93	Positive	93-1	289.13887	289.139	0.863331	1,11-Undecanedicarboxylic acid	2829	http://funmeta.oebiotech.com/network/2829	HMDB0002327	6622	LMFA01170014		73718	10458	505-52-2	C(CCCCCCCCCCCC(=O)O)(=O)O	DXNCZXXFRKPEPY-UHFFFAOYSA-N	Lipids and lipid-like molecules	Fatty Acyls	Fatty acids and conjugates	C13H24O4	M+2Na-H	***
94	Positive	94-1	295.07290	295.073	0.151308	Anigorufone	58084	http://funmeta.oebiotech.com/network/58084	HMDB0033935	89629				636472	56252-32-5	OC1=CC2=CC=CC3=C2C(C1=O)=C(C=C3)C1=CC=CC=C1	ACJJXELQAJQSLK-UHFFFAOYSA-N	Benzenoids	Naphthalenes	Phenylnaphthalenes	C19H12O2	M+Na	**
95	Positive	95-1	296.06714	296.066	3.89385	Glycerophosphocholine	46863	http://funmeta.oebiotech.com/network/46863	HMDB0000086	370		C00670	16870	657272	28319-77-9	C[N+](C)(C)CCOP([O-])(=O)OC[C@H](O)CO	SUHOQUVVVLNYQR-MRVPVSSYSA-N	Lipids and lipid-like molecules	Glycerophospholipids	Glycerophosphocholines	C8H20NO6P	M+K	***
96	Positive	96-1	297.14824	297.149	0.955832	5-[(4-Hydroxypheny)ethenyl]-2-(3-methyl-1-butenyl)-1,3-benzenediol	55385	http://funmeta.oebiotech.com/network/55385	HMDB0030599	87087			172526	131751056		CC(C)\C=C\C1=C(O)C=C(\C=C/C2=CC=C(O)C=C2)C=C1O	XTDKVQYWANHUFS-MZTCIMCMSA-N	Phenylpropanoids and polyketides	Stilbenes	Unclassified	C19H20O3	M+H
96	Positive	96-2	297.14824	297.149	0.955832	Parakmerin A	58097	http://funmeta.oebiotech.com/network/58097	HMDB0033950	89637			174823	14213226	119555-99-6	COC1=C(O)C=CC(=C1)C1OC2=C(C=C(\C=C\C)C=C2)C1C	FCFVMNGCSPIORZ-SNAWJCMRSA-N	Phenylpropanoids and polyketides	2-arylbenzofuran flavonoids	Unclassified	C19H20O3	M+H
96	Positive	96-3	297.14824	297.149	0.955832	Cryptotanshinone	59110	http://funmeta.oebiotech.com/network/59110	HMDB0035220	90535				496348	35825-57-1	CC1COC2=C1C(=O)C(=O)C1=C2C=CC2=C1CCCC2(C)C	GVKKJJOMQCNPGB-UHFFFAOYSA-N	Lipids and lipid-like molecules	Prenol lipids	Diterpenoids	C19H20O3	M+H
97	Positive	97-1	298.06816	298.069	1.44813	lavendustin c	208218	http://funmeta.oebiotech.com/network/208218	HMDB0253996	44870				3896	125697-93-0	OC(=O)C1=C(O)C=CC(NCC2=C(O)C=CC(O)=C2)=C1	LULATDWLDJOKCX-UHFFFAOYSA-N	Benzenoids	Benzene and substituted derivatives	Phenylmethylamines	C14H13NO5	M+Na
98	Positive	98-1	298.14766	298.149	3.05908	Threonylarginine	54066	http://funmeta.oebiotech.com/network/54066	HMDB0029055	23730			74825	7016110	13448-26-5	C[C@@H](O)[C@H](N)C(=O)N[C@@H](CCCNC(N)=N)C(O)=O	HYLXOQURIOCKIH-VQVTYTSYSA-N	Organic acids and derivatives	Carboxylic acids and derivatives	Amino acids, peptides, and analogues	C10H21N5O4	M+Na	**
98	Positive	98-2	298.14766	298.149	3.05908	Arginylthreonine	53758	http://funmeta.oebiotech.com/network/53758	HMDB0028719					25109623	106326-78-7	C[C@@H](O)[C@H](NC(=O)[C@@H](N)CCCNC(N)=N)C(O)=O	XNSKSTRGQIPTSE-VQVTYTSYSA-N	Organic acids and derivatives	Carboxylic acids and derivatives	Amino acids, peptides, and analogues	C10H21N5O4	M+Na	**
99	Positive	99-1	299.19418	299.196	5.20793	FA(16:1)	565	http://funmeta.oebiotech.com/network/565	HMDB0003229	188	LMFA01030056	C08362	28716	445638	373-49-9	C(CCCCCCC(=O)O)/C=C\CCCCCC	SECPZKHBENQXJG-FPLPWBNLSA-N	Lipids and lipid-like molecules	Fatty Acyls	Fatty acids and conjugates	C16H30O2	M+2Na-H	***
99	Positive	99-2	299.19418	299.196	5.20793	Palmitelaidic acid	566	http://funmeta.oebiotech.com/network/566	HMDB0012328	34744	LMFA01030057	C08362	59265	5282745	10030-73-6	C(/CCCCCC)=C\CCCCCCCC(=O)O	SECPZKHBENQXJG-BQYQJAHWSA-N	Lipids and lipid-like molecules	Fatty Acyls	Fatty acids and conjugates	C16H30O2	M+2Na-H	***
100	Positive	100-1	301.21374	301.213	3.22104	Pegvaliase-Pqpz	257634	http://funmeta.oebiotech.com/network/257634	HMDB0304893					86278362		COCCOCCCCCC(=O)NCCCC[C@H](N)C(O)=O	NPOCDVAOUKODSQ-ZDUSSCGKSA-N	Organic acids and derivatives	Carboxylic acids and derivatives	Amino acids, peptides, and analogues	C15H30N2O5	M+H-H2O
100	Positive	100-2	301.21374	301.213	3.22104	Pegvaliase	210081	http://funmeta.oebiotech.com/network/210081	HMDB0256204							COCCOCCCCCC(=O)NCCCCC(N)C(O)=O	NPOCDVAOUKODSQ-UHFFFAOYSA-N	Unclassified	Unclassified	Unclassified	C15H30N2O5	M+H-H2O
101	Positive	101-1	305.16882	305.17	2.70222	L-Histidinol	48102	http://funmeta.oebiotech.com/network/48102	HMDB0003431	301		C00860	16255	165271	4836-52-6	N[C@H](CO)CC1=CNC=N1	ZQISRDCJNBUVMM-YFKPBYRVSA-N	Organic nitrogen compounds	Organonitrogen compounds	Amines	C6H11N3O	2M+Na	***
102	Positive	102-1	307.04476	307.043	4.24781	Ethyl 2-mercaptopropionate	56042	http://funmeta.oebiotech.com/network/56042	HMDB0031521	87736				519709	103616-07-5	CCOC(=O)C(C)S	LXXNWCFBZHKFPT-UHFFFAOYSA-N	Organic acids and derivatives	Carboxylic acids and derivatives	Carboxylic acid derivatives	C5H10O2S	2M+K	**
102	Positive	102-2	307.04476	307.043	4.24781	Ethyl 2-(methylthio)acetate	63468	http://funmeta.oebiotech.com/network/63468	HMDB0040263	94792				78199	4455-13-4	CCOC(=O)CSC	MDIAKIHKBBNYHF-UHFFFAOYSA-N	Organic acids and derivatives	Carboxylic acids and derivatives	Carboxylic acid derivatives	C5H10O2S	2M+K	**
103	Positive	103-1	307.19647	307.198	5.06604	2-Fluoroamphetamine	200573	http://funmeta.oebiotech.com/network/200573	HMDB0245131	96628				121531	1626-69-3	CC(N)CC1=CC=CC=C1F	GDSXNLDTQFFIEU-UHFFFAOYSA-N	Benzenoids	Benzene and substituted derivatives	Phenethylamines	C9H12FN	2M+H
103	Positive	103-2	307.19647	307.198	5.06604	4-Fluoroamphetamine	201767	http://funmeta.oebiotech.com/network/201767	HMDB0246424					9986		CC(N)CC1=CC=C(F)C=C1	DGXWNDGLEOIEGT-UHFFFAOYSA-N	Benzenoids	Benzene and substituted derivatives	Phenethylamines	C9H12FN	2M+H
104	Positive	104-1	309.12908	309.131	4.85147	5'-N-Ethylcarboxamidoadenosine	209484	http://funmeta.oebiotech.com/network/209484	HMDB0255498				91647	2868392		CCNC(=O)C1OC(C(O)C1O)N1C=NC2=C1N=CN=C2N	JADDQZYHOWSFJD-UHFFFAOYSA-N	Nucleosides, nucleotides, and analogues	Purine nucleosides	Unclassified	C12H16N6O4	M+H
105	Positive	105-1	310.31049	310.31	0.170246	N-Hexadecanoylpyrrolidine	57012	http://funmeta.oebiotech.com/network/57012	HMDB0032740	88667				247220	70974-48-0	CCCCCCCCCCCCCCCC(=O)N1CCCC1	ULDNZNZTSYZQKK-UHFFFAOYSA-N	Organoheterocyclic compounds	Pyrrolidines	N-acylpyrrolidines	C20H39NO	M+H	**
106	Positive	106-1	311.25586	311.258	7.09672	(R)-2-Hydroxysterculic acid	2572	http://funmeta.oebiotech.com/network/2572	HMDB0031060	87380	LMFA01140051			131751126	14602-38-1	C(O)(=O)C(O)CCCCCCC1CC=1CCCCCCCC	NIMPMJIXSJYVEO-UHFFFAOYSA-N	Lipids and lipid-like molecules	Fatty Acyls	Fatty alcohols	C19H34O3	M+H	**
107	Positive	107-1	313.21860	313.217	5.75687	17-Hydroxyprogesterone	45030	http://funmeta.oebiotech.com/network/45030	HMDB0000374	3777	LMST02030161	C01176	17252	6238	68-96-2	C1CC2[C@@](C)([C@@]3([H])CC[C@@]4(C)[C@@]([H])(CC[C@@]4(C(C)=O)O)[C@]13[H])CCC(=O)C=2	DBPWSSGDRRHUNT-CEGNMAFCSA-N	Lipids and lipid-like molecules	Steroids and steroid derivatives	Pregnane steroids	C21H30O3	M+H-H2O	***
108	Positive	108-1	314.27708	314.279	7.42441	Octadecylamine	54508	http://funmeta.oebiotech.com/network/54508	HMDB0029586	24042			63866	15793	124-30-1	CCCCCCCCCCCCCCCCCCN	REYJJPSVUYRZGE-UHFFFAOYSA-N	Organic nitrogen compounds	Organonitrogen compounds	Amines	C18H39N	M+2Na-H	**
109	Positive	109-1	315.16724	315.168	2.12318	Carteolol	52862	http://funmeta.oebiotech.com/network/52862	HMDB0014662	1546		C06874	3437	2583	51781-06-7	CC(C)(C)NCC(O)COC1=CC=CC2=C1CCC(=O)N2	LWAFSWPYPHEXKX-UHFFFAOYSA-N	Organoheterocyclic compounds	Quinolines and derivatives	Hydroquinolines	C16H24N2O3	M+Na	**
110	Positive	110-1	317.11663	317.116	1.01175	2-Phenyl-4-piperazin-1-yl-1H-benzimidazole	211678	http://funmeta.oebiotech.com/network/211678	HMDB0258090					69920610		C1CN(CCN1)C1=CC=CC2=C1N=C(N2)C1=CC=CC=C1	FVARTAHLJZODIS-UHFFFAOYSA-N	Unclassified	Unclassified	Unclassified	C17H18N4	M+K
111	Positive	111-1	317.19533	317.196	3.53905	trans-p-Menthane-7,8-diol 7-glucoside	57481	http://funmeta.oebiotech.com/network/57481	HMDB0033230	89097			168679	85282291	217962-30-6	CC(C)(O)C1CCC(COC2OC(CO)C(O)C(O)C2O)CC1	IJJKRFDBPRPLQQ-UHFFFAOYSA-N	Lipids and lipid-like molecules	Prenol lipids	Terpene glycosides	C16H30O7	M+H-H2O	**
111	Positive	111-2	317.19533	317.196	3.53905	2,6-Dimethyl-7-octene-1,6-diol 8-O-glucoside	57469	http://funmeta.oebiotech.com/network/57469	HMDB0033218	89085			168717	85197903	219814-33-2	CC(CCCC(C)(O)C=C)COC1OC(CO)C(O)C(O)C1O	BTUZVFURXAOVBC-UHFFFAOYSA-N	Lipids and lipid-like molecules	Fatty Acyls	Fatty acyl glycosides	C16H30O7	M+H-H2O	**
111	Positive	111-3	317.19533	317.196	3.53905	trans-p-Menthane-7,8-diol 8-glucoside	57482	http://funmeta.oebiotech.com/network/57482	HMDB0033231	89098			169059	85160302	217962-31-7	CC(C)(OC1OC(CO)C(O)C(O)C1O)C1CCC(CO)CC1	KMNHZNJPIOZBEM-UHFFFAOYSA-N	Organic oxygen compounds	Organooxygen compounds	Carbohydrates and carbohydrate conjugates	C16H30O7	M+H-H2O	**
112	Positive	112-1	318.15899	318.16	1.64962	Pitolisant	210447	http://funmeta.oebiotech.com/network/210447	HMDB0256619							ClC1=CC=C(CCCOCCCN2CCCCC2)C=C1	NNACHAUCXXVJSP-UHFFFAOYSA-N	Benzenoids	Benzene and substituted derivatives	Halobenzenes	C17H26ClNO	M+Na
113	Positive	113-1	319.22668	319.227	2.11623	Prostaglandin A1	3637	http://funmeta.oebiotech.com/network/3637	HMDB0002656	407	LMFA03010005	C04685	15545	5281912	14152-28-4	C1C(=O)[C@H](CCCCCCC(O)=O)[C@@H](/C=C/[C@@H](O)CCCCC)C=1	BGKHCLZFGPIKKU-LDDQNKHRSA-N	Lipids and lipid-like molecules	Fatty Acyls	Eicosanoids	C20H32O4	M+H-H2O	***
113	Positive	113-2	319.22668	319.227	2.11623	Leukotriene B4	3840	http://funmeta.oebiotech.com/network/3840	HMDB0001085	406	LMFA03020001	C02165	15647	5280492	71160-24-2	C(=C/CCCCC)/C[C@@H](O)/C=C/C=C/C=C\[C@@H](O)CCCC(O)=O	VNYSSYRCGWBHLG-AMOLWHMGSA-N	Lipids and lipid-like molecules	Fatty Acyls	Eicosanoids	C20H32O4	M+H-H2O	***
113	Positive	113-3	319.22668	319.227	2.11623	12(S)-Leukotriene B4	3852	http://funmeta.oebiotech.com/network/3852	HMDB0005089	36246	LMFA03020015	C04853	72795	5283130	83709-73-3	C([C@H](O)/C=C/C=C/C=C\[C@@H](O)CCCC(O)=O)/C=C\CCCCC	VNYSSYRCGWBHLG-CBBLYLIKSA-N	Lipids and lipid-like molecules	Fatty Acyls	Eicosanoids	C20H32O4	M+H-H2O	***
114	Positive	114-1	320.25642	320.256	1.31518	(4E,14Z)-2-Aminooctadeca-4,14-diene-1,3-diol	198616	http://funmeta.oebiotech.com/network/198616	HMDB0242112					6449795		[H]\C(CCC)=C(/[H])CCCCCCCC\C([H])=C(/[H])C(O)C(N)CO	KWDXKYNWAKMLKK-YQMRQDNGSA-N	Organic nitrogen compounds	Organonitrogen compounds	Amines	C18H35NO2	M+Na	***
115	Positive	115-1	321.23914	321.242	10.2049	15-HETE	3961	http://funmeta.oebiotech.com/network/3961	HMDB0003876	45055	LMFA03060001	C04742	15558	5280724	54845-95-3	C(O)(=O)CCC/C=C\C/C=C\C/C=C\C=C\[C@@H](O)CCCCC	JSFATNQSLKRBCI-VAEKSGALSA-N	Lipids and lipid-like molecules	Fatty Acyls	Eicosanoids	C20H32O3	M+H	***
115	Positive	115-2	321.23914	321.242	10.2049	FA(20:4(5-OH,6E,8Z,11Z,14Z))	3962	http://funmeta.oebiotech.com/network/3962	HMDB0011134	45684	LMFA03060002	C04805	28209	5280733	70608-72-9	C(O)(=O)CCC[C@H](O)/C=C/C=C\C/C=C\C/C=C\CCCCC	KGIJOOYOSFUGPC-JGKLHWIESA-N	Lipids and lipid-like molecules	Fatty Acyls	Eicosanoids	C20H32O3	M+H	***
115	Positive	115-3	321.23914	321.242	10.2049	FA(20:4(5Z,8Z,10E,12-OH,14Z))	3966	http://funmeta.oebiotech.com/network/3966	HMDB0006111	3841	LMFA03060007	C14777	34146	5283155	54397-83-0	C(/CCCC(=O)O)=C/C/C=C\C=C\[C@@H](O)C/C=C\CCCCC	ZNHVWPKMFKADKW-LQWMCKPYSA-N	Lipids and lipid-like molecules	Fatty Acyls	Eicosanoids	C20H32O3	M+H	***
116	Positive	116-1	323.18845	323.188	2.08213	8-Cyclopentyl-3-(3-fluoro-propyl)-1-propyl-3,7-dihydro-purine-2,6-dione	213458	http://funmeta.oebiotech.com/network/213458	HMDB0260333					10041802		CCCN1C(=O)N(CCCF)C2=C(NC(=N2)C2CCCC2)C1=O	GGGMDKJPUXTDAW-UHFFFAOYSA-N	Organoheterocyclic compounds	Imidazopyrimidines	Purines and purine derivatives	C16H23FN4O2	M+H
117	Positive	117-1	325.10540	325.105	1.85059	Triethylene glycol dimethacrylate	199850	http://funmeta.oebiotech.com/network/199850	HMDB0244334					7979		CC(=C)C(=O)OCCOCCOCCOC(=O)C(C)=C	HWSSEYVMGDIFMH-UHFFFAOYSA-N	Organic acids and derivatives	Carboxylic acids and derivatives	Dicarboxylic acids and derivatives	C14H22O6	M+K
118	Positive	118-1	325.17889	325.18	2.86569	2,3-Epoxymenaquinone	82269	http://funmeta.oebiotech.com/network/82269	HMDB0060359			C20265		71448979		CC(C)=CCC\C(C)=C\CC12OC1(C)C(=O)C1=CC=CC=C1C2=O	ZEACJJRPAPKYKW-NTCAYCPXSA-N	Lipids and lipid-like molecules	Prenol lipids	Quinone and hydroquinone lipids	C21H24O3	M+H	**
119	Positive	119-1	327.18406	327.183	2.25621	Levobupivacaine	53245	http://funmeta.oebiotech.com/network/53245	HMDB0015137	66758		C07887	6149	92253	27262-47-1	CCCCN1CCCC[C@H]1C(=O)NC1=C(C)C=CC=C1C	LEBVLXFERQHONN-INIZCTEOSA-N	Organoheterocyclic compounds	Piperidines	Piperidinecarboxylic acids and derivatives	C18H28N2O	M+K	**
119	Positive	119-2	327.18406	327.183	2.25621	Bupivacaine	52685	http://funmeta.oebiotech.com/network/52685	HMDB0014442	1406		C07529	77431	2474	2180-92-9	CCCCN1CCCCC1C(=O)NC1=C(C)C=CC=C1C	LEBVLXFERQHONN-UHFFFAOYSA-N	Organic acids and derivatives	Carboxylic acids and derivatives	Amino acids, peptides, and analogues	C18H28N2O	M+K	**
120	Positive	120-1	327.23984	327.243	9.91954	QUINACAINOL	210800	http://funmeta.oebiotech.com/network/210800	HMDB0257029					55464		CC(C)(C)C1=NC2=CC=CC=C2C(=C1)C(O)CCC1CCNCC1	OPNPUTUBENWDBA-UHFFFAOYSA-N	Unclassified	Unclassified	Unclassified	C21H30N2O	M+H
121	Positive	121-1	328.23063	328.228	8.95789	4-Phenyl-1-(3-(tetrahydro-2-furyl)propyl)isonipecotic acid ethyl ester	212136	http://funmeta.oebiotech.com/network/212136	HMDB0258665					16749		CCOC(=O)C1(CCN(CCCC2CCCO2)CC1)C1=CC=CC=C1	QHDJAMFGKRJOLY-UHFFFAOYSA-N	Unclassified	Unclassified	Unclassified	C21H31NO3	M+H-H2O
122	Positive	122-1	331.14496	331.145	0.797688	N-(2-Methoxybenzyl)-N-(4-phenoxypyridin-3-yl)acetamide	204814	http://funmeta.oebiotech.com/network/204814	HMDB0249955					9841240		COC1=CC=CC=C1CN(C(C)=O)C1=C(OC2=CC=CC=C2)C=CN=C1	DHZBNHMEIOBPAE-UHFFFAOYSA-N	Unclassified	Unclassified	Unclassified	C21H20N2O3	M+H-H2O
123	Positive	123-1	333.17076	333.17	1.57142	Calonectrin	58846	http://funmeta.oebiotech.com/network/58846	HMDB0034915	90303				538469		CC(=O)OCC12CCC(C)=CC1OC1C(CC2(C)C11CO1)OC(C)=O	IGDIDZAQDRAJRB-UHFFFAOYSA-N	Lipids and lipid-like molecules	Prenol lipids	Sesquiterpenoids	C19H26O6	M+H-H2O	**
123	Positive	123-2	333.17076	333.17	1.57142	Millefin	60367	http://funmeta.oebiotech.com/network/60367	HMDB0036689	91725			175476	5319830	39262-27-6	CC1C2C(OC1=O)\C=C(C)\C(C\C=C(C)\CC2OC(C)=O)OC(C)=O	OHMAVTDVTQMMMR-BBYAVRKXSA-N	Lipids and lipid-like molecules	Prenol lipids	Terpene lactones	C19H26O6	M+H-H2O	**
124	Positive	124-1	335.21877	335.219	1.52413	octadecenedioate	257255	http://funmeta.oebiotech.com/network/257255	HMDB0304442					6440435		[H]\C(CCCCCCCCCCCCCCC(O)=O)=C(\[H])C(O)=O	YDPSQMGOAILWPE-FYWRMAATSA-N	Lipids and lipid-like molecules	Fatty Acyls	Fatty acids and conjugates	C18H32O4	M+Na	***
125	Positive	125-1	339.29002	339.287	9.0222	1,2,4-Nonadecanetriol	6315	http://funmeta.oebiotech.com/network/6315	HMDB0032112	88195	LMFA05000577			10567452		CCCCCCCCCCCCCCCC(O)CC(O)CO	BADVLZPPYIABDS-UHFFFAOYSA-N	Lipids and lipid-like molecules	Fatty Acyls	Fatty alcohols	C19H40O3	M+Na	**
126	Positive	126-1	341.18300	341.188	13.8732	FA(20:5)	1173	http://funmeta.oebiotech.com/network/1173	HMDB0001999	6423	LMFA01030759	C06428	28364	446284	10417-94-4	OC(=O)CCC/C=C\C/C=C\C/C=C\C/C=C\C/C=C\CC	JAZBEHYOTPTENJ-JLNKQSITSA-N	Lipids and lipid-like molecules	Fatty Acyls	Fatty acids and conjugates	C20H30O2	M+K	***
126	Positive	126-2	341.18300	341.188	13.8732	Retinyl ester	48141	http://funmeta.oebiotech.com/network/48141	HMDB0003598	6966		C02075	545914	5460164		CC1CCCC(C)(C)C1\C=C\C(\C)=C\C=C\C(\C)=C\C(O)=O	WWDMJSSVVPXVSV-YCNIQYBTSA-N	Lipids and lipid-like molecules	Prenol lipids	Retinoids	C20H30O2	M+K	***
127	Positive	127-1	343.20735	343.21	9.01953	1,3,7-Trimethyl-8-nonylpurine-2,6-dione	209342	http://funmeta.oebiotech.com/network/209342	HMDB0255344					57201830		CCCCCCCCCC1=NC2=C(N1C)C(=O)N(C)C(=O)N2C	LZDCTQSVDPHONT-UHFFFAOYSA-N	Unclassified	Unclassified	Unclassified	C17H28N4O2	M+Na
128	Positive	128-1	348.98950	348.988	3.54101	O-Ethyl S,S-diphenyl phosphorodithioate	56252	http://funmeta.oebiotech.com/network/56252	HMDB0031781	70059		C14436	34735	28292	17109-49-8	CCOP(=O)(SC1=CC=CC=C1)SC1=CC=CC=C1	AWZOLILCOUMRDG-UHFFFAOYSA-N	Benzenoids	Benzene and substituted derivatives	Unclassified	C14H15O2PS2	M+K	**
129	Positive	129-1	349.21383	349.214	0.0854128	3a-Hydroxydesogestrel	82619	http://funmeta.oebiotech.com/network/82619	HMDB0060755					9858547		CC[C@]12CC(=C)[C@H]3[C@@H](CCC4=C[C@@H](O)CC[C@H]34)[C@@H]1CC[C@@]2(O)C#C	ZMLDTNLDYRJTAZ-GDLCRWSOSA-N	Lipids and lipid-like molecules	Steroids and steroid derivatives	Estrane steroids	C22H30O2	M+Na	**
129	Positive	129-2	349.21383	349.214	0.0854128	2-Hydroxydesogestrel	82583	http://funmeta.oebiotech.com/network/82583	HMDB0060719					131769928		CC[C@]12CC(=C)C3[C@@H](CCC4=CCC(O)C[C@H]34)C1CCC2(O)C#C	QIHOGMOPCFYMJU-MTRZUGBVSA-N	Lipids and lipid-like molecules	Steroids and steroid derivatives	Estrane steroids	C22H30O2	M+Na	**
129	Positive	129-3	349.21383	349.214	0.0854128	15beta-Hydroxydesogestrel	82572	http://funmeta.oebiotech.com/network/82572	HMDB0060707					46781784		CC[C@]12CC(=C)C3[C@@H](CCC4=CC(O)CC[C@H]34)C1CCC2(O)C#C	ZMLDTNLDYRJTAZ-MTRZUGBVSA-N	Lipids and lipid-like molecules	Steroids and steroid derivatives	Estrane steroids	C22H30O2	M+Na	**
130	Positive	130-1	350.98543	350.985	1.46071	Perfluoro(methylcyclohexane)	210180	http://funmeta.oebiotech.com/network/210180	HMDB0256314	336803				9637		FC(F)(F)C1(F)C(F)(F)C(F)(F)C(F)(F)C(F)(F)C1(F)F	QIROQPWSJUXOJC-UHFFFAOYSA-N	Organohalogen compounds	Alkyl halides	Cyclohexyl halides	C7F14	M+H
131	Positive	131-1	351.24614	351.244	7.00692	Cutamesine	205348	http://funmeta.oebiotech.com/network/205348	HMDB0250596	438070				9907323		COC1=C(OC)C=C(CCN2CCN(CCCC3=CC=CC=C3)CC2)C=C1	UVSWWUWQVAQPJR-UHFFFAOYSA-N	Unclassified	Unclassified	Unclassified	C23H32N2O2	M+H-H2O
132	Positive	132-1	353.26500	353.266	3.48138	3-Palmitoyl-sn-glycerol	10431	http://funmeta.oebiotech.com/network/10431	HMDB0245964	24076	LMGL01010001		69081	14900	542-44-9	OCC([H])(O)COC(CCCCCCCCCCCCCCC)=O	QHZLMUACJMDIAE-UHFFFAOYSA-N	Lipids and lipid-like molecules	Glycerolipids	Monoradylglycerols	C19H38O4	M+Na	***
132	Positive	132-2	353.26500	353.266	3.48138	MG(16:0)	10442	http://funmeta.oebiotech.com/network/10442	HMDB0011533	62317	LMGL01010025		75455	123409		OC[C@]([H])(OC(CCCCCCCCCCCCCCC)=O)CO	BBNYCLAREVXOSG-UHFFFAOYSA-N	Lipids and lipid-like molecules	Glycerolipids	Monoradylglycerols	C19H38O4	M+Na	***
133	Positive	133-1	355.28259	355.285	6.42958	DG(18:0)	113724	http://funmeta.oebiotech.com/network/113724	HMDB0092901					73416317		[H][C@](CO)(COC(=O)CCCCCCC)OC(=O)CCCCCCCCC	YOYOQXRPUDEPAK-IBGZPJMESA-N	Lipids and lipid-like molecules	Glycerolipids	Diradylglycerols	C21H40O5	M+H-H2O	**
134	Positive	134-1	357.16305	357.165	4.64222	delta-Guanidinovaleric acid	205655	http://funmeta.oebiotech.com/network/205655	HMDB0250978	69638		C13688		160464	462-93-1	NC(=N)NCCCCC(O)=O	UKUBCVAQGIZRHL-UHFFFAOYSA-N	Lipids and lipid-like molecules	Fatty Acyls	Fatty acids and conjugates	C6H13N3O2	2M+K	*
135	Positive	135-1	358.19819	358.201	8.62895	(S)-Laudanosine	55038	http://funmeta.oebiotech.com/network/55038	HMDB0030213	1154		C09558	444892	15548	2688-77-9	COC1=C(OC)C=C(CC2N(C)CCC3=CC(OC)=C(OC)C=C23)C=C1	KGPAYJZAMGEDIQ-UHFFFAOYSA-N	Organoheterocyclic compounds	Isoquinolines and derivatives	Benzylisoquinolines	C21H27NO4	M+H	***
136	Positive	136-1	362.14876	362.151	6.35016	Ofloxacin	53382	http://funmeta.oebiotech.com/network/53382	HMDB0015296	1623		C07321	7731	4583	82419-36-1	CC1COC2=C3N1C=C(C(O)=O)C(=O)C3=CC(F)=C2N1CCN(C)CC1	GSDSWSVVBLHKDQ-UHFFFAOYSA-N	Organoheterocyclic compounds	Quinolines and derivatives	Quinoline carboxylic acids	C18H20FN3O4	M+H	**
136	Positive	136-2	362.14876	362.151	6.35016	Levofloxacin	47719	http://funmeta.oebiotech.com/network/47719	HMDB0001929	58066		C07660	63598	149096	100986-85-4	C[C@H]1COC2=C3N1C=C(C(O)=O)C(=O)C3=CC(F)=C2N1CCN(C)CC1	GSDSWSVVBLHKDQ-JTQLQIEISA-N	Organoheterocyclic compounds	Quinolines and derivatives	Quinoline carboxylic acids	C18H20FN3O4	M+H	**
137	Positive	137-1	363.20587	363.207	2.2954	Benzetimide	204016	http://funmeta.oebiotech.com/network/204016	HMDB0248988	314266				21847		OC1=NC(=O)C(CC1)(C1CCN(CC2=CC=CC=C2)CC1)C1=CC=CC=C1	LQQIVYSCPWCSSD-UHFFFAOYSA-N	Organoheterocyclic compounds	Piperidines	Benzylpiperidines	C23H26N2O2	M+H
138	Positive	138-1	364.96239	364.963	2.13708	Terbufos	212271	http://funmeta.oebiotech.com/network/212271	HMDB0258828	72471		C18693	38960	25670	13071-79-9	CCOP(=S)(OCC)SCSC(C)(C)C	XLNZEKHULJKQBA-UHFFFAOYSA-N	Organic acids and derivatives	Organic dithiophosphoric acids and derivatives	Dithiophosphate O-esters	C9H21O2PS3	M+2K-H	*
139	Positive	139-1	366.96090	366.959	4.29022	Sedoheptulose 7-phosphate	211771	http://funmeta.oebiotech.com/network/211771	HMDB0258206			C05382		616		OCC(=O)C(O)C(O)C(O)C(O)COP(O)(O)=O	JDTUMPKOJBQPKX-UHFFFAOYSA-N	Organic oxygen compounds	Organooxygen compounds	Carbohydrates and carbohydrate conjugates	C7H15O10P	M+2K-H	***
139	Positive	139-2	366.96090	366.959	4.29022	D-Sedoheptulose 7-phosphate	47378	http://funmeta.oebiotech.com/network/47378	HMDB0001068			C05382	133983	92042786	89927-08-2	OC[C@]1(O)O[C@H](COP(O)(O)=O)[C@@H](O)[C@@H](O)[C@@H]1O	CBIDVWSRUUODHL-OVHBTUCOSA-N	Organic oxygen compounds	Organooxygen compounds	Carbohydrates and carbohydrate conjugates	C7H15O10P	M+2K-H	***
140	Positive	140-1	367.21828	367.221	6.96506	Diafenthiuron	205776	http://funmeta.oebiotech.com/network/205776	HMDB0251124	72551		C18781	39299	3034380	80060-09-9	CC(C)C1=CC(OC2=CC=CC=C2)=CC(C(C)C)=C1N=C(S)NC(C)(C)C	WOWBFOBYOAGEEA-UHFFFAOYSA-N	Benzenoids	Benzene and substituted derivatives	Diphenylethers	C23H32N2OS	M+H-H2O	*
141	Positive	141-1	369.13374	369.133	1.27911	Integrin	30986	http://funmeta.oebiotech.com/network/30986	HMDB0029486		LMPK12110897			44258291	60791-49-3	C1(OC)=CC2OC(C3C(O)=CC(O)=CC=3)=C(C/C=C(\C)/C)C(=O)C=2C(O)=C1	CTCHDPAJHVDPRN-UHFFFAOYSA-N	Phenylpropanoids and polyketides	Flavonoids	Flavones	C21H20O6	M+H	**
141	Positive	141-2	369.13374	369.133	1.27911	Cyclointegrin	31630	http://funmeta.oebiotech.com/network/31630	HMDB0030686	49963	LMPK12111541			44258672	60791-48-2	C12=C(O)C=C(OC)C=C1OC1C3C=CC(O)=CC=3OC(C)(C)CCC=1C2=O	LRBWGBCDUCRXLG-UHFFFAOYSA-N	Organoheterocyclic compounds	Benzopyrans	1-benzopyrans	C21H20O6	M+H	**
141	Positive	141-3	369.13374	369.133	1.27911	Artocarpetin A	55280	http://funmeta.oebiotech.com/network/55280	HMDB0030467	86998			563935	390520	167319-12-2	COC1=C(CC=C(C)C)C2=C(C(O)=C1)C(=O)C=C(O2)C1=C(O)C=C(O)C=C1	RZVNDYZVNDJBPR-UHFFFAOYSA-N	Phenylpropanoids and polyketides	Flavonoids	Flavones	C21H20O6	M+H	**
142	Positive	142-1	369.23706	369.236	3.1038	1-[Fluoro(methoxy)phosphoryl]oxyicosa-5,8,11,14-tetraene	213383	http://funmeta.oebiotech.com/network/213383	HMDB0260245					53442591		CCCCCC=CCC=CCC=CCC=CCCCCOP(F)(=O)OC	HNVKMEOEBANRAT-UHFFFAOYSA-N	Unclassified	Unclassified	Unclassified	C21H36FO3P	M+H-H2O
143	Positive	143-1	370.23815	370.238	1.30802	Norgestimate	53211	http://funmeta.oebiotech.com/network/53211	HMDB0015092				50815	6540478	35189-28-7	[H][C@@]12CC[C@@](OC(C)=O)(C#C)[C@@]1(CC)CC[C@]1([H])[C@@]3([H])CC\C(C=C3CC[C@@]21[H])=N/O	KIQQMECNKUGGKA-NMYWJIRASA-N	Lipids and lipid-like molecules	Steroids and steroid derivatives	Steroid esters	C23H31NO3	M+H	**
144	Positive	144-1	372.31133	372.311	1.3327	Tetradecanoylcarnitine	48476	http://funmeta.oebiotech.com/network/48476	HMDB0005066				84634	53477791	25597-07-3	CCCCCCCCCCCCCC(=O)O[C@H](CC(O)=O)C[N+](C)(C)C	PSHXNVGSVNEJBD-LJQANCHMSA-O	Organic nitrogen compounds	Organonitrogen compounds	Quaternary ammonium salts	C21H42NO4	M+	***
145	Positive	145-1	377.26865	377.266	6.42861	Glyceryl monolinoleate	10436	http://funmeta.oebiotech.com/network/10436	HMDB0242115	4252	LMGL01010006		75565	5283469	26545-74-4	OCC([H])(O)COC(CCCCCCC/C=C\C/C=C\CCCCC)=O	WECGLUPZRHILCT-HZJYTTRNSA-N	Lipids and lipid-like molecules	Fatty Acyls	Lineolic acids and derivatives	C21H38O4	M+Na	***
146	Positive	146-1	379.28146	379.283	4.63661	2-isopentyl-3,6-dimethyl pyrazine	256722	http://funmeta.oebiotech.com/network/256722	HMDB0303880					519564		CC(C)CCC1=NC(C)=CN=C1C	WWAYKGYKYHEINT-UHFFFAOYSA-N	Organoheterocyclic compounds	Diazines	Pyrazines	C11H18N2	2M+Na
146	Positive	146-2	379.28146	379.283	4.63661	4-[(2S)-2-Aminopropyl]-N,3-dimethylaniline	201664	http://funmeta.oebiotech.com/network/201664	HMDB0246317					10035180		CNC1=CC(C)=C(CC(C)N)C=C1	ADMXVTGQLULJGR-UHFFFAOYSA-N	Unclassified	Unclassified	Unclassified	C11H18N2	2M+Na
147	Positive	147-1	381.11270	381.113	1.87171	Methyl acrylate-divinylbenzene, completely hydrolyzed, copolymer	56743	http://funmeta.oebiotech.com/network/56743	HMDB0032389	88413				1151711	128903-15-1	COC1=CC=C(C=C1)C(=O)NNC(=O)CSC1=NN=C(N1C)C1=CN=CC=C1	VZAIFVKTKJTLKF-UHFFFAOYSA-N	Organoheterocyclic compounds	Pyridines and derivatives	Pyridyltriazoles	C18H18N6O3S	M+H-H2O	**
148	Positive	148-1	393.29802	393.298	1.24641	Diethylhexyl adipate	63472	http://funmeta.oebiotech.com/network/63472	HMDB0040270	69902		C14240	34675	7641	103-23-1	CCCCC(CC)COC(=O)CCCCC(=O)OCC(CC)CCCC	SAOKZLXYCUGLFA-UHFFFAOYSA-N	Lipids and lipid-like molecules	Fatty Acyls	Fatty acid esters	C22H42O4	M+Na	**
149	Positive	149-1	398.32468	398.326	4.53393	(11Z)-Hexadecenoylcarnitine	198013	http://funmeta.oebiotech.com/network/198013	HMDB0241469							CCCCC=CCCCCCCCCCC(=O)OC(CC([O-])=O)C[N+](C)(C)C	HDMQICTZSCDWPG-UHFFFAOYSA-N	Unclassified	Unclassified	Unclassified	C23H43NO4	M+H	***
149	Positive	149-2	398.32468	398.326	4.53393	trans-Hexadec-2-enoyl carnitine	8391	http://funmeta.oebiotech.com/network/8391	HMDB0006317	58388	LMFA07070109		86031	53477817		O(C(=O)/C=C/CCCCCCCCCCCCC)C(C[N+](C)(C)C)CC(=O)[O-]	SOYNLLDADLOGAM-ISLYRVAYSA-N	Lipids and lipid-like molecules	Fatty Acyls	Fatty acid esters	C23H43NO4	M+H	***
150	Positive	150-1	399.17984	399.18	0.943453	Kanzonol M	64209	http://funmeta.oebiotech.com/network/64209	HMDB0041101	95534			171678	131753029	156250-70-3	COC1=C(CC=C(C)C)C(O)=C(C=C1)C1COC2=C(C=O)C(O)=CC(OC)=C2C1	KZQAGRHRFKIERV-UHFFFAOYSA-N	Phenylpropanoids and polyketides	Isoflavonoids	O-methylated isoflavonoids	C23H26O6	M+H
151	Positive	151-1	400.34295	400.342	2.04238	Palmitoylcarnitine	46941	http://funmeta.oebiotech.com/network/46941	HMDB0000222	5231		C02990	17490	11953816	2364-67-2	CCCCCCCCCCCCCCCC(=O)O[C@H](CC(O)=O)C[N+](C)(C)C	XOMRRQXKHMYMOC-OAQYLSRUSA-O	Lipids and lipid-like molecules	Fatty Acyls	Fatty acid esters	C23H46NO4	M+	***
152	Positive	152-1	401.26685	401.269	4.4486	11'-Carboxy-gamma-tocotrienol	52037	http://funmeta.oebiotech.com/network/52037	HMDB0012518				175204	53481454		C\C(CC\C=C(/C)CCC(O)=O)=C/CC[C@]1(C)CCC2=C(O1)C(C)=C(C)C(O)=C2	QRIWRFHSVDRBRJ-LNRRRGPJSA-N	Lipids and lipid-like molecules	Prenol lipids	Sesquiterpenoids	C25H36O4	M+H	**
152	Positive	152-2	401.26685	401.269	4.4486	Colupulone	54911	http://funmeta.oebiotech.com/network/54911	HMDB0030065	86702				57965774	468-27-9	CC(C)C(=O)C1C(=O)C(CC=C(C)C)=C(O)C(CC=C(C)C)(CC=C(C)C)C1=O	FJDKDBGVEXNOEZ-UHFFFAOYSA-N	Organic oxygen compounds	Organooxygen compounds	Carbonyl compounds	C25H36O4	M+H	**
153	Positive	153-1	401.34263	401.342	1.58442	20a,22b-Dihydroxycholesterol	48866	http://funmeta.oebiotech.com/network/48866	HMDB0006763			C05501	1294	53477897	15234-55-6	[H][C@@]12CC[C@]([H])([C@@](C)(O)[C@H](O)CCC(C)C)[C@@]1(C)CC[C@@]1([H])[C@@]2([H])CC=C2CC(O)CC[C@]12C	ISBSSBGEYIBVTO-IVMOZYHGSA-N	Lipids and lipid-like molecules	Steroids and steroid derivatives	Bile acids, alcohols and derivatives	C27H46O3	M+H-H2O	**
153	Positive	153-2	401.34263	401.342	1.58442	17a,20a-Dihydroxycholesterol	48867	http://funmeta.oebiotech.com/network/48867	HMDB0006764			C05487	27832	192735		[H]C12CC[C@](O)([C@](C)(O)CCCC(C)C)[C@@]1(C)CCC1([H])[C@@]2([H])CC=C2C[C@@H](O)CC[C@]12C	PRZXKPDANWDCNC-IMVKCWHASA-N	Lipids and lipid-like molecules	Steroids and steroid derivatives	Cholestane steroids	C27H46O3	M+H-H2O	**
153	Positive	153-3	401.34263	401.342	1.58442	7a,12a-Dihydroxy-5a-cholestan-3-one	48914	http://funmeta.oebiotech.com/network/48914	HMDB0006886			C05458		53477902		[H][C@@]12CCC(C(C)CCCC(C)C)[C@@]1(C)C([H])(O)C[C@@]1([H])C2[C@H](O)CC2CC(=O)CC[C@]12C	HHVQPBXBALLUDF-BNGOGRIJSA-N	Lipids and lipid-like molecules	Steroids and steroid derivatives	Cholestane steroids	C27H46O3	M+H-H2O	**
154	Positive	154-1	409.27103	409.271	0.6944	Dexanabinol	205745	http://funmeta.oebiotech.com/network/205745	HMDB0251084					4193475		CCCCCCC(C)(C)C1=CC2=C(C3CC(CO)=CCC3C(C)(C)O2)C(O)=C1	SSQJFGMEZBFMNV-UHFFFAOYSA-N	Organoheterocyclic compounds	Benzopyrans	1-benzopyrans	C25H38O3	M+Na
155	Positive	155-1	413.26644	413.264	6.34389	Octadecyl fumarate	7629	http://funmeta.oebiotech.com/network/7629	HMDB0038073	92842	LMFA07010979			6436905	1741-93-1	O=C(O)/C=C\C(OCCCCCCCCCCCCCCCCCC)=O	MHQJUHSHQGQVTM-HNENSFHCSA-N	Lipids and lipid-like molecules	Fatty Acyls	Fatty acid esters	C22H40O4	M+2Na-H	**
156	Positive	156-1	417.24316	417.242	3.97263	Antalarmin	203542	http://funmeta.oebiotech.com/network/203542	HMDB0248455	434904			139557	177990		CCCCN(CC)C1=NC(C)=NC2=C1C(C)=C(C)N2C1=C(C)C=C(C)C=C1C	IXPROWGEHNVJOY-UHFFFAOYSA-N	Organoheterocyclic compounds	Pyrroles	Substituted pyrroles	C24H34N4	M+K
157	Positive	157-1	424.34273	424.342	1.41061	Linoelaidylcarnitine	48728	http://funmeta.oebiotech.com/network/48728	HMDB0006461						85114-47-2	CCCCC\C=C\C\C=C\CCCCCCCC(=O)O[C@H](CC(O)=O)C[N+](C)(C)C	MJLXQSQYKZWZCB-AKNKGCNLSA-O	Lipids and lipid-like molecules	Fatty Acyls	Fatty acid esters	C25H46NO4	M+	***
158	Positive	158-1	425.20109	425.203	4.67398	Lys-Asp-Tyr	257556	http://funmeta.oebiotech.com/network/257556	HMDB0304806	22899			73598	24889972		[H][C@](N)(CCCCN)C(O)=N[C@@]([H])(CC(O)=O)C(O)=N[C@@]([H])(CC1=CC=C(O)C=C1)C(O)=O	NTBFKPBULZGXQL-KKUMJFAQSA-N	Organic acids and derivatives	Carboxylic acids and derivatives	Amino acids, peptides, and analogues	C19H28N4O7	M+H
159	Positive	159-1	426.35793	426.358	0.332573	Oleoylcarnitine	48475	http://funmeta.oebiotech.com/network/48475	HMDB0005065				84651	46907933	38677-66-6	CCCCCCCC\C=C/CCCCCCCC(=O)O[C@H](CC(O)=O)C[N+](C)(C)C	IPOLTUVFXFHAHI-WHIOSMTNSA-O	Lipids and lipid-like molecules	Fatty Acyls	Fatty acid esters	C25H48NO4	M+	***
160	Positive	160-1	428.37228	428.373	2.69716	Stearoylcarnitine	47256	http://funmeta.oebiotech.com/network/47256	HMDB0000848	5811			84644	52922056	25597-09-5	CCCCCCCCCCCCCCCCCC(=O)O[C@H](CC(O)=O)C[N+](C)(C)C	FNPHNLNTJNMAEE-HSZRJFAPSA-O	Organic nitrogen compounds	Organonitrogen compounds	Quaternary ammonium salts	C25H50NO4	M+	***
161	Positive	161-1	429.24120	429.24	3.40535	Irbesartan	53268	http://funmeta.oebiotech.com/network/53268	HMDB0015163	43218		C07469	5959	3749	138402-11-6	CCCCC1=NC2(CCCC2)C(=O)N1CC1=CC=C(C=C1)C1=CC=CC=C1C1=NNN=N1	YOSHYTLCDANDAN-UHFFFAOYSA-N	Benzenoids	Benzene and substituted derivatives	Biphenyls and derivatives	C25H28N6O	M+H	**
162	Positive	162-1	441.18707	441.185	4.25338	Sertindole	53651	http://funmeta.oebiotech.com/network/53651	HMDB0015618	66684		C07567	9122	60149	106516-24-9	FC1=CC=C(C=C1)N1C=C(C2CCN(CCN3CCNC3=O)CC2)C2=C1C=CC(Cl)=C2	GZKLJWGUPQBVJQ-UHFFFAOYSA-N	Organoheterocyclic compounds	Pyrroles	Substituted pyrroles	C24H26ClFN4O	M+H	**
163	Positive	163-1	441.24309	441.24	6.62706	MG(22:6)	10444	http://funmeta.oebiotech.com/network/10444	HMDB0011557	62340	LMGL01010027			46896303		OC[C@]([H])(OC(CC/C=C\C/C=C\C/C=C\C/C=C\C/C=C\C/C=C\CC)=O)CO	NHNGEAQTTQPSCX-KUBAVDMBSA-N	Lipids and lipid-like molecules	Glycerolipids	Monoradylglycerols	C25H38O4	M+K	***
164	Positive	164-1	441.29729	441.297	0.458726	(5Z,7E)-(3S)-26,26,26-Trifluoro-27-nor-9,10-seco-5,7,10(19)-cholestatriene-3,25-diol	199235	http://funmeta.oebiotech.com/network/199235	HMDB0243623							CC(CCCC(O)C(F)(F)F)C1CCC2C(CCCC12C)=CC=C1CC(O)CCC1=C	QZGLVEKNRHZOIB-UHFFFAOYSA-N	Lipids and lipid-like molecules	Steroids and steroid derivatives	Vitamin D and derivatives	C26H39F3O2	M+H
165	Positive	165-1	448.34299	448.342	1.91494	Arachidonoylcarnitine	48725	http://funmeta.oebiotech.com/network/48725	HMDB0006455					136212424	36816-11-2	CCCCC\C=C/C\C=C/C\C=C/C\C=C/CCCC(=O)O[C@H](CC(O)=O)C[N+](C)(C)C	RBFQHRALHSUPIA-JTPUQHSZSA-O	Lipids and lipid-like molecules	Fatty Acyls	Fatty acid esters	C27H46NO4	M+	***
166	Positive	166-1	450.35726	450.358	2.47613	(11Z,14Z)-3-Icosa-11,14-dienoylcarnitine	198116	http://funmeta.oebiotech.com/network/198116	HMDB0241577							CCCCCC=CCC=CCCCCCCCC(O)CC(=O)OC(CC([O-])=O)C[N+](C)(C)C	SMJJEGJNWOWKIM-UHFFFAOYSA-N	Lipids and lipid-like molecules	Fatty Acyls	Fatty acid esters	C27H49NO5	M+H-H2O
166	Positive	166-2	450.35726	450.358	2.47613	(8Z,11Z)-3-Icosa-8,11-dienoylcarnitine	198115	http://funmeta.oebiotech.com/network/198115	HMDB0241576							CCCCCCCCC=CCC=CCCCCC(O)CC(=O)OC(CC([O-])=O)C[N+](C)(C)C	XOLPEFXXTVQYCS-UHFFFAOYSA-N	Unclassified	Unclassified	Unclassified	C27H49NO5	M+H-H2O
167	Positive	167-1	457.27276	457.27	6.70061	Zatebradine	213201	http://funmeta.oebiotech.com/network/213201	HMDB0259990	320931				65637		COC1=C(OC)C=C(CCN(C)CCCN2CCC3=CC(OC)=C(OC)C=C3CC2=O)C=C1	KEDQCFRVSHYKLR-UHFFFAOYSA-N	Organoheterocyclic compounds	Benzazepines	Unclassified	C26H36N2O5	M+H
168	Positive	168-1	465.34669	465.346	2.0573	LysoSM(d18:1)	48737	http://funmeta.oebiotech.com/network/48737	HMDB0006482			C03640	52897	5280613	1670-26-4	CCCCCCCCCCCCC\C=C\[C@@H](O)[C@@H](N)COP(=O)(O)OCC[N+](C)(C)C	JLVSPVFPBBFMBE-HXSWCURESA-O	Lipids and lipid-like molecules	Sphingolipids	Phosphosphingolipids	C23H50N2O5P	M+	**
169	Positive	169-1	466.21823	466.216	5.01068	N-4-[2(R)-Amino-3-mercaptopropyl]amino-2-naphthylbenzoyl-(L)-leucine, TFA	207153	http://funmeta.oebiotech.com/network/207153	HMDB0252709					24906285		CC(C)CC(NC(=O)C1=C(C=C(NCC([NH3+])CS)C=C1)C1=CC=CC2=CC=CC=C12)C([O-])=O	PKMVDYSKPDHRLR-UHFFFAOYSA-N	Unclassified	Unclassified	Unclassified	C26H31N3O3S	M+H
170	Positive	170-1	476.26758	476.264	8.0117	4-[[2-Methyl-2-[4-[5-(trifluoromethyl)pyridin-2-yl]piperazin-1-yl]propanoyl]amino]adamantane-1-carboxamide	202954	http://funmeta.oebiotech.com/network/202954	HMDB0247762					11670435		CC(C)(N1CCN(CC1)C1=NC=C(C=C1)C(F)(F)F)C(=O)NC1C2CC3CC1CC(C3)(C2)C(N)=O	CLHMYBJIOZXCEX-UHFFFAOYSA-N	Organoheterocyclic compounds	Diazinanes	Piperazines	C25H34F3N5O2	M+H-H2O
171	Positive	171-1	483.07494	483.077	4.85357	1-(1-Propenylthio)propyl propyl disulfide	57303	http://funmeta.oebiotech.com/network/57303	HMDB0033041	88933			169897	5352790	143193-11-7	CCCSSC(CC)S\C=C\C	HWAMRUBZEUCVAJ-QPJJXVBHSA-N	Organosulfur compounds	Organic disulfides	Dialkyldisulfides	C9H18S3	2M+K	**
171	Positive	171-2	483.07494	483.077	4.85357	(E)-1-Propenyl 1-(propylthio)propyl disulfide	57334	http://funmeta.oebiotech.com/network/57334	HMDB0033072	88964			174131	5352729	137363-95-2	CCCSC(CC)SS\C=C\C	ZJSMHYXMALNRQK-VMPITWQZSA-N	Organosulfur compounds	Organic disulfides	Unclassified	C9H18S3	2M+K	**
171	Positive	171-3	483.07494	483.077	4.85357	2,2,4,4,6,6-Hexamethyl-1,3,5-trithiane	63452	http://funmeta.oebiotech.com/network/63452	HMDB0040243	94774				13233	828-26-2	CC1(C)SC(C)(C)SC(C)(C)S1	NBNWHQAWKFYFKI-UHFFFAOYSA-N	Organosulfur compounds	Thioacetals	Dithioacetals	C9H18S3	2M+K	**
172	Positive	172-1	485.29015	485.289	3.00888	N-[2-[5-[[3-(2-Aminoethyl)-1H-indol-5-yl]-methoxymethoxy]-1H-indol-3-yl]ethyl]-N-propan-2-ylpropan-2-amine	213546	http://funmeta.oebiotech.com/network/213546	HMDB0260429					91549414		COC(OC1=CC2=C(NC=C2CCN(C(C)C)C(C)C)C=C1)C1=CC2=C(NC=C2CCN)C=C1	KDLPJWYPFWCAKN-UHFFFAOYSA-N	Organoheterocyclic compounds	Indoles and derivatives	Tryptamines and derivatives	C28H38N4O2	M+Na
173	Positive	173-1	493.34131	493.341	1.34739	Glycolipids	255329	http://funmeta.oebiotech.com/network/255329	HMDB0302365					44176376		CCCCCCCCCCCCC\C=C\[C@@H](O)[C@H](COP(=O)(O)OCC[N+](C)(C)C)NC=O	LRYZPFWEZHSTHD-HEFFAWAOSA-O	Lipids and lipid-like molecules	Sphingolipids	Phosphosphingolipids	C24H50N2O6P	M+
174	Positive	174-1	494.32521	494.324	2.22207	GPC(16:1)	19832	http://funmeta.oebiotech.com/network/19832	HMDB0010383	40288	LMGP01050022	C04230	73851	24779461	76790-27-7	[C@](COP(=O)([O-])OCC[N+](C)(C)C)([H])(O)COC(CCCCCCC/C=C\CCCCCC)=O	LFUDDCMNKWEORN-ZXEGGCGDSA-N	Lipids and lipid-like molecules	Glycerophospholipids	Glycerophosphocholines	C24H48NO7P	M+H	***
175	Positive	175-1	509.32311	509.324	1.54133	TG(24:0)	51200	http://funmeta.oebiotech.com/network/51200	HMDB0011187	62029		C13044	76978	10850	538-23-8	[H]C(COC(=O)CCCCCCC)(COC(=O)CCCCCCC)OC(=O)CCCCCCC	VLPFTAMPNXLGLX-UHFFFAOYSA-N	Lipids and lipid-like molecules	Glycerolipids	Triradylcglycerols	C27H50O6	M+K	***
176	Positive	176-1	518.32068	518.322	1.90372	Clupanodonyl carnitine	8340	http://funmeta.oebiotech.com/network/8340	HMDB0006496	58428	LMFA07070058		134424	53477839		C(=O)([O-])CC(OC(=O)CC/C=C/CC/C=C/CC/C=C/C/C=C/CC/C=C/CC)C[N+](C)(C)C	AOSDFVDGMYPTHD-NQXOOMTHSA-N	Lipids and lipid-like molecules	Fatty Acyls	Fatty acid esters	C29H47NO4	M+2Na-H	**
176	Positive	176-2	518.32068	518.322	1.90372	Docosa-4,7,10,13,16-pentaenoyl carnitine	8343	http://funmeta.oebiotech.com/network/8343	HMDB0006321	58392	LMFA07070061		134423	53477825		O(C(=O)CC/C=C/C/C=C/C/C=C/C/C=C/C/C=C/CCCCC)C(C[N+](C)(C)C)CC(=O)[O-]	KRXOUZZWQXTUIB-IDERWEGCSA-N	Lipids and lipid-like molecules	Fatty Acyls	Fatty acid esters	C29H47NO4	M+2Na-H	**
176	Positive	176-3	518.32068	518.322	1.90372	23-Acetoxysoladulcidine	55976	http://funmeta.oebiotech.com/network/55976	HMDB0031402					131751167	152128-85-3	CC1C2C(CC3C4CCC5CC(O)CCC5(C)C4CCC23C)OC11NCC(C)CC1OC(C)=O	HQJSCXYJQVACQR-UHFFFAOYSA-N	Lipids and lipid-like molecules	Steroids and steroid derivatives	Steroidal alkaloids	C29H47NO4	M+2Na-H	**
177	Positive	177-1	522.35352	522.355	3.56393	(6Z,9Z,12Z,15Z,18Z,21Z)-Tetracosa-6,9,12,15,18,21-hexaenoylcarnitine	198172	http://funmeta.oebiotech.com/network/198172	HMDB0241636							CCC=CCC=CCC=CCC=CCC=CCC=CCCCCC(=O)OC(CC([O-])=O)C[N+](C)(C)C	IFDZWUCFCCROPG-UHFFFAOYSA-N	Unclassified	Unclassified	Unclassified	C31H49NO4	M+Na
177	Positive	177-2	522.35352	522.355	3.56393	(7Z,9Z,12Z,15Z,18Z,21Z)-Tetracosa-7,9,12,15,18,21-hexaenoylcarnitine	198173	http://funmeta.oebiotech.com/network/198173	HMDB0241638							CCC=CCC=CCC=CCC=CCC=CC=CCCCCCC(=O)OC(CC([O-])=O)C[N+](C)(C)C	ZBAYEKZBNZHVGF-UHFFFAOYSA-N	Unclassified	Unclassified	Unclassified	C31H49NO4	M+Na
178	Positive	178-1	524.27040	524.274	6.3456	Pegaptanib	210077	http://funmeta.oebiotech.com/network/210077	HMDB0256200					76374506		COCCOC(=O)NCCCCC(NC(=O)OCCOC)C(=O)NCCCCCCCOP(C)(O)=O	WLCZTRVUXYALDD-UHFFFAOYSA-N	Unclassified	Unclassified	Unclassified	C22H44N3O10P	M+H-H2O
179	Positive	179-1	532.27458	532.273	3.84423	Azeliragon	203829	http://funmeta.oebiotech.com/network/203829	HMDB0248791					11180124		CCCCC1=NC(=CN1C1=CC=C(OC2=CC=C(Cl)C=C2)C=C1)C1=CC=C(OCCCN(CC)CC)C=C1	KJNNWYBAOPXVJY-UHFFFAOYSA-N	Benzenoids	Benzene and substituted derivatives	Diphenylethers	C32H38ClN3O2	M+H
180	Positive	180-1	533.40932	533.408	1.78008	2-[[3-(Decanoylamino)-2-decoxy-propoxy]-hydroxy-phosphoryl]oxyethyl-trimethyl-ammonium	203017	http://funmeta.oebiotech.com/network/203017	HMDB0247835					464976		CCCCCCCCCCOC(CNC(=O)CCCCCCCCC)COP([O-])(=O)OCC[N+](C)(C)C	IZKWCYXNSMVVQU-UHFFFAOYSA-N	Unclassified	Unclassified	Unclassified	C28H59N2O6P	M+H-H2O
181	Positive	181-1	534.29409	534.299	9.34165	Nirogacestat	209583	http://funmeta.oebiotech.com/network/209583	HMDB0255626					11670360		CCCC(NC1CCC2=CC(F)=CC(F)=C2C1)C(=O)NC1=CN(C=N1)C(C)(C)CNCC(C)(C)C	VFCRKLWBYMDAED-UHFFFAOYSA-N	Organic acids and derivatives	Carboxylic acids and derivatives	Amino acids, peptides, and analogues	C27H41F2N5O	M+2Na-H
182	Positive	182-1	535.42987	535.43	0.0697773	all-trans-3,4-didehydrolycopene	36467	http://funmeta.oebiotech.com/network/36467	HMDB0304262	41348	LMPR01070087	C15867	62474	16061227		C(/C=C(/C)\C)=C\C(=C\C=C\C(=C\C=C\C(=C\C=C\C=C(/C)\C=C\C=C(\C=C\C=C(\CC/C=C(\C)/C)/C)/C)\C)\C)\C	OCMSUPSDVXKDFY-FQMRBFJQSA-N	Lipids and lipid-like molecules	Prenol lipids	Tetraterpenoids	C40H54	M+H	*
183	Positive	183-1	536.29718	536.298	2.2906	7-[(1R,2R,3R)-3-Hydroxy-2-[(1E,3S)-3-Hydroxyoct-1-en-1-yl]-5-oxocyclopentyl]heptanoylcarnitine	198392	http://funmeta.oebiotech.com/network/198392	HMDB0241871							CCCCCC(O)C=CC1C(O)CC(=O)C1CCCCCCC(=O)OC(CC([O-])=O)C[N+](C)(C)C	OFXFMEGAKISSEH-UHFFFAOYSA-N	Unclassified	Unclassified	Unclassified	C27H47NO7	M+K
183	Positive	183-2	536.29718	536.298	2.2906	(5Z,8Z,13E,15S)-11,12,15-Trihydroxyicosa-5,8,13-trienoylcarnitine	198120	http://funmeta.oebiotech.com/network/198120	HMDB0241583							CCCCCC(O)C=CC(O)C(O)CC=CCC=CCCCC(=O)OC(CC([O-])=O)C[N+](C)(C)C	FYSRHTXDKAIONW-UHFFFAOYSA-N	Unclassified	Unclassified	Unclassified	C27H47NO7	M+K
183	Positive	183-3	536.29718	536.298	2.2906	7-[(1R,2R,5S)-5-Hydroxy-2-[(1E,3S)-3-Hydroxyoct-1-en-1-yl]-3-oxocyclopentyl]heptanoylcarnitine	198409	http://funmeta.oebiotech.com/network/198409	HMDB0241888							CCCCCC(O)C=CC1C(CCCCCCC(=O)OC(CC([O-])=O)C[N+](C)(C)C)C(O)CC1=O	KUXKCGFRIKNJJD-UHFFFAOYSA-N	Unclassified	Unclassified	Unclassified	C27H47NO7	M+K
184	Positive	184-1	540.24694	540.246	1.9877	Dmg-mino	206155	http://funmeta.oebiotech.com/network/206155	HMDB0251539					54716692		CN(C)CC(=O)NC1=C(O)C2=C(CC3CC4C(N(C)C)C(=O)C(C(N)=O)=C(O)C4(O)C(=O)C3=C2O)C(=C1)N(C)C	HZACOPMRVHUEFI-UHFFFAOYSA-N	Unclassified	Unclassified	Unclassified	C27H35N5O8	M+H-H2O
185	Positive	185-1	541.12164	541.125	6.33492	Clozapine glucuronide	82753	http://funmeta.oebiotech.com/network/82753	HMDB0060901					171187		CN1CCN(CC1)C1=NC2=C(C=CC(Cl)=C2)N([C@H]2O[C@H]([C@H](O)[C@@H](O)[C@@H]2O)C(O)=O)C2=CC=CC=C12	YWWIDMPXCSUNRD-VZWAGXQNSA-N	Organoheterocyclic compounds	Benzodiazepines	Dibenzodiazepines	C24H27ClN4O6	M+K	**
186	Positive	186-1	544.33613	544.34	6.9012	Chenodeoxycholylleucine	198850	http://funmeta.oebiotech.com/network/198850	HMDB0242397					14559778		CC(C)CC(NC(=O)CCC(C)C1CCC2C3C(O)CC4CC(O)CCC4(C)C3CCC12C)C(O)=O	BAOWHAJSJGJSBV-UHFFFAOYSA-N	Lipids and lipid-like molecules	Steroids and steroid derivatives	Bile acids, alcohols and derivatives	C30H51NO5	M+K
187	Positive	187-1	546.35092	546.353	3.7565	(9Z,12Z,15Z,18Z,21Z)-Tetracosa-9,12,15,18,21-pentaenoylcarnitine	198171	http://funmeta.oebiotech.com/network/198171	HMDB0241635							CCC=CCC=CCC=CCC=CCC=CCCCCCCCC(=O)OC(CC([O-])=O)C[N+](C)(C)C	AQYQJMYFFSCGBI-UHFFFAOYSA-N	Unclassified	Unclassified	Unclassified	C31H51NO4	M+2Na-H
188	Positive	188-1	547.34564	547.345	0.677967	Glyceryl 5-hydroxydecanoate	56681	http://funmeta.oebiotech.com/network/56681	HMDB0032297	88341			168139	5463954	26446-31-1	CCCCCC(O)CCCC(=O)OCC(O)CO	ILJDYMFZBMWGGZ-UHFFFAOYSA-N	Lipids and lipid-like molecules	Fatty Acyls	Fatty alcohols	C13H26O5	2M+Na	**
189	Positive	189-1	549.38182	549.386	7.22124	Adelmidrol	203169	http://funmeta.oebiotech.com/network/203169	HMDB0248003	438755				176874		OCCNC(=O)CCCCCCCC(=O)NCCO	PAHZPHDAJQIETD-UHFFFAOYSA-N	Organic nitrogen compounds	Organonitrogen compounds	Amines	C13H26N2O4	2M+H
190	Positive	190-1	550.81155	550.808	5.87209	Trichlorfon	208770	http://funmeta.oebiotech.com/network/208770	HMDB0254686	2920		C07971	6908	5853	52-68-6	COP(=O)(OC)C(O)C(Cl)(Cl)Cl	NFACJZMKEDPNKN-UHFFFAOYSA-N	Organic acids and derivatives	Organic phosphonic acids and derivatives	Phosphonic acid diesters	C4H8Cl3O4P	2M+K	*
191	Positive	191-1	551.40238	551.407	8.51976	Guaiol acetate	60838	http://funmeta.oebiotech.com/network/60838	HMDB0037218	92183				61079	134-28-1	CC1CCC2=C1CC(CCC2C)C(C)(C)OC(C)=O	DRFSOBZVMGLICQ-UHFFFAOYSA-N	Lipids and lipid-like molecules	Prenol lipids	Sesquiterpenoids	C17H28O2	2M+Na	**
191	Positive	191-2	551.40238	551.407	8.51976	Shyobunyl acetate	59944	http://funmeta.oebiotech.com/network/59944	HMDB0036153	91308			173880	131751920		CC(C)C1CCC(C)(C=C)C(C1OC(C)=O)C(C)=C	YDQZSIGUGOIRSL-UHFFFAOYSA-N	Lipids and lipid-like molecules	Prenol lipids	Sesquiterpenoids	C17H28O2	2M+Na	**
191	Positive	191-3	551.40238	551.407	8.51976	Nerolidyl acetate	62889	http://funmeta.oebiotech.com/network/62889	HMDB0039630	94187			173885	5363426	2306-78-7	CC(C)=CCC\C(C)=C\CCC(C)(OC(C)=O)C=C	PRNJXUQTUSFYLV-NTCAYCPXSA-N	Lipids and lipid-like molecules	Prenol lipids	Sesquiterpenoids	C17H28O2	2M+Na	**
192	Positive	192-1	552.27583	552.273	5.1118	Lefamulin	208223	http://funmeta.oebiotech.com/network/208223	HMDB0254002					74368213		CC1CCC23CCC(=O)C2C1(C)C(CC(C)(C=C)C(O)C3C)OC(=O)CSC1CCC(N)CC1O	KPVIXBKIJXZQJX-UHFFFAOYSA-N	Lipids and lipid-like molecules	Prenol lipids	Diterpenoids	C28H45NO5S	M+2Na-H
193	Positive	193-1	557.09511	557.096	0.779955	Rocepafant	211006	http://funmeta.oebiotech.com/network/211006	HMDB0257286					3033963		COC1=CC=C(NC(=S)N2CCC3=C(C2)SC2=C3C(=NCC3=NN=C(C)N23)C2=CC=CC=C2Cl)C=C1	WBGAFGNZNGJVNW-UHFFFAOYSA-N	Unclassified	Unclassified	Unclassified	C26H23ClN6OS2	M+Na
194	Positive	194-1	557.49347	557.493	0.101536	Montecristin	54686	http://funmeta.oebiotech.com/network/54686	HMDB0029795					131750907	185336-15-6	CCCCCCCCCCCC\C=C/CC\C=C/CCC(O)C(O)CCCCCCCCCCC1=CC(C)OC1=O	ULFROYYCMRNCTL-ACNZRUBCSA-N	Lipids and lipid-like molecules	Fatty Acyls	Fatty alcohols	C37H66O4	M+H-H2O	**
195	Positive	195-1	558.29187	558.292	0.566378	Perphenazine decanoate	210215	http://funmeta.oebiotech.com/network/210215	HMDB0256350	326695				62873		CCCCCCCCCC(=O)OCCN1CCN(CCCN2C3=CC=CC=C3SC3=C2C=C(Cl)C=C3)CC1	WAVWONFNDBPAGA-UHFFFAOYSA-N	Unclassified	Unclassified	Unclassified	C31H44ClN3O2S	M+H
196	Positive	196-1	560.50491	560.501	6.41588	Cer(d34:1)	39028	http://funmeta.oebiotech.com/network/39028	HMDB0004949	5756	LMSP02010004	C00195	72959	5283564	24696-26-2	[C@](CO)([H])(NC(CCCCCCCCCCCCCCC)=O)[C@]([H])(O)/C=C/CCCCCCCCCCCCC	YDNKGFDKKRUKPY-TURZORIXSA-N	Lipids and lipid-like molecules	Sphingolipids	Ceramides	C34H67NO3	M+Na	***
197	Positive	197-1	561.15822	561.158	0.646448	Lippioside I	58325	http://funmeta.oebiotech.com/network/58325	HMDB0034265	89813			169512	131751541	220271-93-2	CC1(O)C(O)CC2C1C(OC1OC(COC(=O)\C=C\C3=CC=C(O)C=C3)C(O)C(O)C1O)OC=C2C(O)=O	QCPZTWAULZJVIK-QPJJXVBHSA-N	Lipids and lipid-like molecules	Prenol lipids	Terpene glycosides	C25H30O13	M+Na	**
198	Positive	198-1	562.32026	562.317	5.31278	Cholylmethionine	198835	http://funmeta.oebiotech.com/network/198835	HMDB0242382					145997943		CSCCC(NC(=O)CCC(C)C1CCC2C3C(O)CC4CC(O)CCC4(C)C3CC(O)C12C)C(O)=O	VNBNDOGLQFEJKP-UHFFFAOYSA-N	Lipids and lipid-like molecules	Steroids and steroid derivatives	Bile acids, alcohols and derivatives	C29H49NO6S	M+Na
199	Positive	199-1	565.47697	565.474	4.59195	all-trans-Phytofluene	36633	http://funmeta.oebiotech.com/network/36633	HMDB0002272	213	LMPR01070299	C05414	28129	6436722	540-05-6	C(/C)(=C/C=C/C(/C)=C/C=C/C=C(\C)/CC/C=C(\C)/CC/C=C(\C)/CC/C=C(\C)/C)\CC/C=C(\C)/CC/C=C(\C)/C	OVSVTCFNLSGAMM-OUOOUFEBSA-N	Lipids and lipid-like molecules	Prenol lipids	Tetraterpenoids	C40H62	M+Na	*
199	Positive	199-2	565.47697	565.474	4.59195	15,9'-di-cis-phytofluene	36744	http://funmeta.oebiotech.com/network/36744	HMDB0304024		LMPR01070411	C19765	61990	51351778		C(/C=C\C=C(/C)\CC/C=C(\C)/CC/C=C(\C)/CC/C=C(\C)/C)=C(/C)\C=C\C=C(/CC/C=C(\C)/CC/C=C(\C)/C)\C	OVSVTCFNLSGAMM-IQEMYQFOSA-N	Lipids and lipid-like molecules	Prenol lipids	Tetraterpenoids	C40H62	M+Na	*
200	Positive	200-1	566.32017	566.319	1.52785	LPC(18:1)	19837	http://funmeta.oebiotech.com/network/19837	HMDB0002815	40298	LMGP01050032		28610	16081932	19420-56-5	[C@](COP(=O)([O-])OCC[N+](C)(C)C)([H])(O)COC(CCCCCCC/C=C\CCCCCCCC)=O	YAMUFBLWGFFICM-PTGWMXDISA-N	Lipids and lipid-like molecules	Glycerophospholipids	Glycerophosphocholines	C26H52NO7P	M+2Na-H	***
201	Positive	201-1	567.14052	567.139	2.10973	4-Ketoretinoic acid glucuronide	83277	http://funmeta.oebiotech.com/network/83277	HMDB0061689	2283				131770407	129518-39-4	C\C(\C=C\C1=C(C)C(=O)CCC1(C)C)=C/C=C/C(/C)=C/C(=O)OC1OC(C(O)C(O)C1O)C(O)=O	SIKFAVWPHMSCBL-FRCNGJHJSA-N	Lipids and lipid-like molecules	Prenol lipids	Terpene glycosides	C26H34O9	M+2K-H	**
201	Positive	201-2	567.14052	567.139	2.10973	4-Oxo-9-cis-retinoyl-beta-glucuronide	82108	http://funmeta.oebiotech.com/network/82108	HMDB0060122					131769834		C\C(\C=C\C1=C(C)CCC(=O)C1(C)C)=C\C=C\C(\C)=C\C(=O)O[C@@H]1O[C@H]([C@@H](O)[C@@H](O)[C@H]1O)C(O)=O	XEIKLAKHCVSUMR-CAHRZYSUSA-N	Lipids and lipid-like molecules	Prenol lipids	Terpene glycosides	C26H34O9	M+2K-H	**
201	Positive	201-3	567.14052	567.139	2.10973	Deacetylnomilinic acid	58988	http://funmeta.oebiotech.com/network/58988	HMDB0035073	90423				13857951	35930-21-3	CC(C)(O)C1CC(=O)C2(C)C(CCC3(C)C(OC(=O)C4OC234)C2=COC=C2)C1(C)C(O)CC(O)=O	OZOFRBKHLATMMU-UHFFFAOYSA-N	Lipids and lipid-like molecules	Steroids and steroid derivatives	Steroid lactones	C26H34O9	M+2K-H	**
202	Positive	202-1	567.48945	567.49	0.999958	Phytoene	36594	http://funmeta.oebiotech.com/network/36594	HMDB0002181	3592	LMPR01070254	C05413	8191	5280784	540-04-5	C/C(/C)=C/CC/C(/C)=C/CC/C(/C)=C/CC/C(/C)=C/C=C/C=C(\C)/CC/C=C(\C)/CC/C=C(\C)/CC/C=C(\C)/C	YVLPJIGOMTXXLP-KEKOKYSKSA-N	Lipids and lipid-like molecules	Prenol lipids	Tetraterpenoids	C40H64	M+Na	**
203	Positive	203-1	568.14024	568.144	6.67958	Gluten exorphin B4	81834	http://funmeta.oebiotech.com/network/81834	HMDB0059794					131769782		[H][C@](N)(CC1=CC=C(O)C=C1)C(=O)ONCC(=O)ONCC(=O)ON[C@@]([H])(CC1=CNC2=CC=CC=C12)C(O)=O	WHGKXKRERBUEES-ICSRJNTNSA-N	Organic acids and derivatives	Carboxylic acids and derivatives	Amino acids, peptides, and analogues	C24H27N5O9	M+K	**
204	Positive	204-1	568.32504	568.32	8.25249	Nelfinavir	52618	http://funmeta.oebiotech.com/network/52618	HMDB0014365	66612		C07257	7496	64143	159989-64-7	[H][C@@]12CCCC[C@]1([H])CN(C[C@@H](O)[C@H](CSC1=CC=CC=C1)NC(=O)C1=C(C)C(O)=CC=C1)[C@@H](C2)C(=O)NC(C)(C)C	QAGYKUNXZHXKMR-HKWSIXNMSA-N	Organic acids and derivatives	Carboxylic acids and derivatives	Amino acids, peptides, and analogues	C32H45N3O4S	M+H	**
205	Positive	205-1	571.14842	571.148	0.591892	Carboxydextran	204566	http://funmeta.oebiotech.com/network/204566	HMDB0249656							OCC1OC(OCC2OC(OCC(O)C(O)C(O)C(O)C(=O)C(O)=O)C(O)C(O)C2O)C(O)C(O)C1O	HRAUDGDCDVYEMN-UHFFFAOYSA-N	Unclassified	Unclassified	Unclassified	C19H32O18	M+Na
206	Positive	206-1	571.81263	571.807	8.99892	Iopanoic acid	207869	http://funmeta.oebiotech.com/network/207869	HMDB0253545	43213		C08217		3735	96-83-3	CCC(CC1=C(I)C(N)=C(I)C=C1I)C(O)=O	OIRFJRBSRORBCM-UHFFFAOYSA-N	Phenylpropanoids and polyketides	Phenylpropanoic acids	Unclassified	C11H12I3NO2	M+H	*
207	Positive	207-1	572.15353	572.152	2.56552	N-(S-Nitroso-N-acetyl-D,L-penicillamine)-2-amino-2-deoxy-1,3,4,6-tetra-O-acetyl-beta-D-glucopyranose	201001	http://funmeta.oebiotech.com/network/201001	HMDB0245580					4988604		CC(=O)NC(C(=O)NC1C(OC(C)=O)OC(COC(C)=O)C(OC(C)=O)C1OC(C)=O)C(C)(C)SN=O	VISYVRBZWPNIOD-UHFFFAOYSA-N	Unclassified	Unclassified	Unclassified	C21H31N3O12S	M+Na
208	Positive	208-1	572.31662	572.317	0.142134	Val-Tyr-Leu-Arg	257564	http://funmeta.oebiotech.com/network/257564	HMDB0304815					20054220		CC(C)CC(N=C(O)C(CC1=CC=C(O)C=C1)N=C(O)C(N)C(C)C)C(O)=NC(CCCNC(N)=N)C(O)=O	PQXJRCMPKACZNI-UHFFFAOYSA-N	Organic acids and derivatives	Carboxylic acids and derivatives	Amino acids, peptides, and analogues	C26H43N7O6	M+Na
209	Positive	209-1	574.13806	574.141	5.66453	(E)-3-(6-Acetamidopyridin-3-yl)-N-[2-[2,4-dichloro-N-methyl-3-[(2-methylquinolin-8-yl)oxymethyl]anilino]-2-oxoethyl]prop-2-enamide	206776	http://funmeta.oebiotech.com/network/206776	HMDB0252277					54462277		CN(C(=O)CNC(=O)C=CC1=CN=C(NC(C)=O)C=C1)C1=C(Cl)C(COC2=CC=CC3=C2N=C(C)C=C3)=C(Cl)C=C1	XCKWRUGRUFVXGC-UHFFFAOYSA-N	Unclassified	Unclassified	Unclassified	C30H27Cl2N5O4	M+H-H2O
210	Positive	210-1	574.29595	574.295	2.46032	N-{(2R)-2-Hydroxy-2-[(8S,11S)-8-isopropyl-6,9-dioxo-2-oxa-7,10-diazabicyclo[11.2.2]heptadeca-1(15),13,16-trien-11-YL]ethyl}-N-isopentylbenzenesulfonamide	204819	http://funmeta.oebiotech.com/network/204819	HMDB0249962					17754015		CC(C)CCN(CC(O)C1CC2=CC=C(OCCCC(=O)NC(C(C)C)C(=O)N1)C=C2)S(=O)(=O)C1=CC=CC=C1	WRUVOSYKHXGAQN-UHFFFAOYSA-N	Phenylpropanoids and polyketides	Macrolactams	Unclassified	C30H43N3O6S	M+H
211	Positive	211-1	575.13861	575.137	2.57967	Gentioside	55593	http://funmeta.oebiotech.com/network/55593	HMDB0030872					101304453	529-48-6	COC1=CC=C2OC3=C(C(O)=CC(O[C@@H]4O[C@H](CO[C@@H]5OC[C@@H](O)[C@H](O)[C@H]5O)[C@@H](O)[C@H](O)[C@H]4O)=C3)C(=O)C2=C1	DNIDCQUDANKQTL-ILFMMJCVSA-N	Organoheterocyclic compounds	Benzopyrans	1-benzopyrans	C25H28O14	M+Na	**
211	Positive	211-2	575.13861	575.137	2.57967	1-Hydroxy-3-methoxy-7-primeverosyloxyxanthone	55591	http://funmeta.oebiotech.com/network/55591	HMDB0030870	87241				131801687	85761-72-4	COC1=CC(O)=C2C(=O)C3=CC(O[C@@H]4O[C@H](CO[C@@H]5OC[C@@H](O)[C@H](O)[C@H]5O)[C@@H](O)[C@H](O)[C@H]4O)=CC=C3OC2=C1	KDXQJCRCDRBRFU-ILFMMJCVSA-N	Organoheterocyclic compounds	Benzopyrans	1-benzopyrans	C25H28O14	M+Na	**
212	Positive	212-1	575.40634	575.407	1.54649	DG(30:2)	10916	http://funmeta.oebiotech.com/network/10916	HMDB0007041	58676	LMGL02010403		88780	53477976		OC[C@]([H])(OC(CCCCCCC/C=C\CCCCCC)=O)COC(CCCCCCC/C=C\CCCC)=O	MMXVUIXFSQFCJO-VMNLQMMRSA-N	Lipids and lipid-like molecules	Glycerolipids	Diradylglycerols	C33H60O5	M+K	***
213	Positive	213-1	575.49404	575.499	9.25248	Lauroyl diethanolamide	9067	http://funmeta.oebiotech.com/network/9067	HMDB0032358	88393	LMFA08040058			8430	120-40-1	O=C(CCCCCCCCCCC)N(CCO)CCO	AOMUHOFOVNGZAN-UHFFFAOYSA-N	Lipids and lipid-like molecules	Fatty Acyls	Fatty amides	C16H33NO3	2M+H	***
214	Positive	214-1	576.00549	576.009	6.82161	Cefotetan	53496	http://funmeta.oebiotech.com/network/53496	HMDB0015425			C06886	3499		69712-56-7	[H][C@]12SCC(CSC3=NN=NN3C)=C(N1C(=O)[C@]2(NC(=O)C1SC(S1)=C(C(N)=O)C(O)=O)OC)C(O)=O	SRZNHPXWXCNNDU-IXOPCIAXSA-N	Organoheterocyclic compounds	Lactams	Beta lactams	C17H17N7O8S4	M+H	*
215	Positive	215-1	576.49671	576.496	0.829972	Heptacosanoylcarnitine	198177	http://funmeta.oebiotech.com/network/198177	HMDB0241643							CCCCCCCCCCCCCCCCCCCCCCCCCCC(=O)OC(CC([O-])=O)C[N+](C)(C)C	OHPYTRBZOLGZRO-UHFFFAOYSA-N	Unclassified	Unclassified	Unclassified	C34H67NO4	M+Na
216	Positive	216-1	577.12185	577.118	6.06618	(+)-(R)-2-(2,4-Difluorophenyl)-1-(3-((E)-4-(2,2,3,3-tetrafluoropropoxy)styryl)-1,2,4-triazol-1-yl)-3-(1,2,4-triazol-1-yl)propan-2-ol	198716	http://funmeta.oebiotech.com/network/198716	HMDB0242238					53423084		OC(CN1C=NC=N1)(CN1C=NC(C=CC2=CC=C(OCC(F)(F)C(F)F)C=C2)=N1)C1=C(F)C=C(F)C=C1	FZEJTXCSLUORDW-UHFFFAOYSA-N	Unclassified	Unclassified	Unclassified	C24H20F6N6O2	M+K
217	Positive	217-1	577.32852	577.325	6.43541	Dinorcapsaicin	60089	http://funmeta.oebiotech.com/network/60089	HMDB0036325	91469			172515	6442578	61229-09-2	COC1=CC(CNC(=O)CC\C=C\C(C)C)=CC=C1O	UTTHCQMKBGTYNK-GQCTYLIASA-N	Benzenoids	Phenols	Methoxyphenols	C16H23NO3	2M+Na	**
218	Positive	218-1	577.42182	577.423	1.83939	DG(30:1)	10892	http://funmeta.oebiotech.com/network/10892	HMDB0007012	58647	LMGL02010379		84386	53477950		OC[C@]([H])(OC(CCCCCCC/C=C\CCCCCC)=O)COC(CCCCCCCCCCCCC)=O	SSKSBJYFDDMVGX-QDPLMGLHSA-N	Lipids and lipid-like molecules	Glycerolipids	Diradylglycerols	C33H62O5	M+K	**
219	Positive	219-1	578.51349	578.512	2.79318	Cer(t18:0/16:0)	51134	http://funmeta.oebiotech.com/network/51134	HMDB0010697					53480650		[H][C@@](O)(C(O)CCCCCCCCCCCCCC)[C@]([H])(CO)NC(=O)CCCCCCCCCCCCCCC	IVBULNXGVIHEKN-AUOMWKRBSA-N	Lipids and lipid-like molecules	Sphingolipids	Ceramides	C34H69NO4	M+Na	***
220	Positive	220-1	579.17051	579.171	0.478883	Cyclo[(2Z)-2-amino-2-butenoyl-L-valyl-(3S,4E)-3-hydroxy-7-mercapto-4-heptenoyl-D-valyl-D-cysteinyl],cyclic (3¬¨¬®‚àö√ú5)-disulfide	205383	http://funmeta.oebiotech.com/network/205383	HMDB0250632					3425		CC=C1NC(=O)C2CSSCCC=CC(CC(=O)NC(C(C)C)C(=O)N2)OC(=O)C(NC1=O)C(C)C	OHRURASPPZQGQM-UHFFFAOYSA-N	Organic acids and derivatives	Peptidomimetics	Depsipeptides	C24H36N4O6S2	M+K
221	Positive	221-1	579.43555	579.433	4.99125	ar-Artemisene	62456	http://funmeta.oebiotech.com/network/62456	HMDB0039155					131752566	6089-98-1	CC(C)\C=C\CC(=C)CCCC(C)C1=CC=C(C)C=C1	KVCMFLFVCBKBMA-SOFGYWHQSA-N	Lipids and lipid-like molecules	Prenol lipids	Sesquiterpenoids	C20H30	2M+K	**
222	Positive	222-1	579.51257	579.514	2.71741	Erythrodiol 3-decanoate	58510	http://funmeta.oebiotech.com/network/58510	HMDB0034510	89982				131751570	36286-67-6	CCCCCCCCCC(=O)OC1CCC2(C)C(CCC3(C)C2CC=C2C4CC(C)(C)CCC4(CO)CCC32C)C1(C)C	GFJZQJRUULUPGX-UHFFFAOYSA-N	Lipids and lipid-like molecules	Prenol lipids	Triterpenoids	C40H68O3	M+H-H2O	**
223	Positive	223-1	581.10510	581.105	0.560233	Deoxyrubroskyrin	55587	http://funmeta.oebiotech.com/network/55587	HMDB0030866						52680-04-3	CC1=CC(O)=C2C(=O)C3=C(O)CC(O)C4C5C(O)C(C(=O)C6=C5C(O)=C5C(=O)C(C)=CC(=O)C5=C6O)C34C(=O)C2=C1	ZXFJPTIAJDFMNM-UHFFFAOYSA-N	Benzenoids	Anthracenes	Anthraquinones	C30H22O11	M+Na	**
224	Positive	224-1	581.29703	581.3	5.25382	O-Desmethyl Pyrilamine	209777	http://funmeta.oebiotech.com/network/209777	HMDB0255853					14076877		CN(C)CCN(CC1=CC=C(O)C=C1)C1=CC=CC=N1	FCFBHFOEKQWQBR-UHFFFAOYSA-N	Benzenoids	Benzene and substituted derivatives	Benzylamines	C16H21N3O	2M+K
224	Positive	224-2	581.29703	581.3	5.25382	Pyrido[2,3-d]pyrimidin-2(1H)-one, 4-cyclohexyl-1-ethyl-7-methyl-	210747	http://funmeta.oebiotech.com/network/210747	HMDB0256970							CCN1C(=O)N=C(C2CCCCC2)C2=C1N=C(C)C=C2	AFORUUDXYIKHFK-UHFFFAOYSA-N	Unclassified	Unclassified	Unclassified	C16H21N3O	2M+K
225	Positive	225-1	581.44842	581.446	4.06368	1,7-Pentatriacontadien-11-ol	64144	http://funmeta.oebiotech.com/network/64144	HMDB0041033	95467				131753013	151454-18-1	CCCCCCCCCCCCCCCCCCCCCCCCC(O)CC\C=C\CCCCC=C	MUCYVLDLUUTKSG-ORIPQNMZSA-N	Lipids and lipid-like molecules	Fatty Acyls	Fatty alcohols	C35H68O	M+2K-H
226	Positive	226-1	582.16946	582.173	6.84845	Neoacrimarine K	57445	http://funmeta.oebiotech.com/network/57445	HMDB0033192	89066			169203	10626660	217199-09-2	COC1=C(OC)C2=C(C=C1)C(=O)C1=C(N2C)C(C2C(OC3=C2C2=C(C=C3)C=CC(=O)O2)C(C)(C)O)=C(OC)C=C1O	XRRKNHPPSZSNHE-UHFFFAOYSA-N	Organoheterocyclic compounds	Quinolines and derivatives	Benzoquinolines	C31H29NO9	M+Na	**
227	Positive	227-1	583.16316	583.163	0.303637	5''-(4-Hydroxy-(E)-cinnamoyl) alpha-L-arabinofuranosyl-(1->3)-beta-D-xylopyranosyl-(1->4)-D-xylopyranoside	64574	http://funmeta.oebiotech.com/network/64574	HMDB0041489	95875				14632958	102254-69-3	OC1C(COC(=O)\C=C\C2=CC=C(O)C=C2)OC(OC2C(O)COC(OC3COC(O)C(O)C3O)C2O)C1O	UCYLGUASAJXASI-ZZXKWVIFSA-N	Organic oxygen compounds	Organooxygen compounds	Carbohydrates and carbohydrate conjugates	C24H32O15	M+Na	**
228	Positive	228-1	583.35054	583.354	6.56094	Perlapine	210211	http://funmeta.oebiotech.com/network/210211	HMDB0256346	322055				16106		CN1CCN(CC1)C1=NC2=CC=CC=C2CC2=CC=CC=C12	PWRPUAKXMQAFCJ-UHFFFAOYSA-N	Organoheterocyclic compounds	Benzazepines	Unclassified	C19H21N3	2M+H
229	Positive	229-1	583.50288	583.504	1.33547	9-Hydroxytridecyl docosanoate	64188	http://funmeta.oebiotech.com/network/64188	HMDB0041080	95513			171736	129824367	155758-78-4	CCCCCCCCCCCCCCCCCCCCCC(=O)OCCCCCCCCC(O)CCCC	SOELRCQALJYJGU-UHFFFAOYSA-N	Lipids and lipid-like molecules	Fatty Acyls	Fatty acid esters	C35H70O3	M+2Na-H	**
230	Positive	230-1	584.17121	584.173	3.20801	Versetamide	213039	http://funmeta.oebiotech.com/network/213039	HMDB0259796	416020				60806		COCCNC(=O)CN(CCN(CCN(CC(O)=O)CC(=O)NCCOC)CC(O)=O)CC(O)=O	AXFGWXLCWCNPHP-UHFFFAOYSA-N	Unclassified	Unclassified	Unclassified	C20H37N5O10	M+2K-H
231	Positive	231-1	584.31780	584.322	6.84174	Taxine B	212206	http://funmeta.oebiotech.com/network/212206	HMDB0258750	73474		C19989		121443	1361-51-9	CN(C)C(CC(=O)OC1CCC2(C)C(C(O)C3(O)CC(=O)C(C)=C(C(OC(C)=O)C2O)C3(C)C)C1=C)C1=CC=CC=C1	XMZFIBDTPOUHMW-UHFFFAOYSA-N	Lipids and lipid-like molecules	Prenol lipids	Diterpenoids	C33H45NO8	M+H	*
232	Positive	232-1	585.92443	585.924	0.0656338	Cefazedone	204645	http://funmeta.oebiotech.com/network/204645	HMDB0249753					432140		CC1=NN=C(SCC2=C(N3C(SC2)C(N=C(O)CN2C=C(Cl)C(=O)C(Cl)=C2)C3=O)C(O)=O)S1	VTLCNEGVSVJLDN-UHFFFAOYSA-N	Organoheterocyclic compounds	Lactams	Beta lactams	C18H15Cl2N5O5S3	M+K
233	Positive	233-1	586.91983	586.925	9.27744	2,3,4-Trinitrobenzene-1-sulfonic acid	201504	http://funmeta.oebiotech.com/network/201504	HMDB0246139					19777023		OS(=O)(=O)C1=C(C(=C(C=C1)[N+]([O-])=O)[N+]([O-])=O)[N+]([O-])=O	LIEVTTYXDCZXRG-UHFFFAOYSA-N	Unclassified	Unclassified	Unclassified	C6H3N3O9S	2M+H
233	Positive	233-2	586.91983	586.925	9.27744	2,4,6-Trinitrobenzenesulfonic acid	201091	http://funmeta.oebiotech.com/network/201091	HMDB0245692				53063			OS(=O)(=O)C1=C(C=C(C=C1[N+]([O-])=O)[N+]([O-])=O)[N+]([O-])=O	NHJVRSWLHSJWIN-UHFFFAOYSA-N	Benzenoids	Benzene and substituted derivatives	Benzenesulfonic acids and derivatives	C6H3N3O9S	2M+H
234	Positive	234-1	587.14421	587.14	7.96909	Prunin 6''-O-gallate	61118	http://funmeta.oebiotech.com/network/61118	HMDB0037582					74819365	54835-98-2	OC1C(O)C(COC(=O)C2=CC(O)=C(O)C(O)=C2)OC(OC2=CC3=C(C(=O)CC(O3)C3=CC=C(O)C=C3)C(O)=C2)C1O	UNTKZTADYPALEE-UHFFFAOYSA-N	Phenylpropanoids and polyketides	Flavonoids	Flavonoid glycosides	C28H26O14	M+H	**
235	Positive	235-1	589.95645	589.96	6.70672	Naphthyridinone	209446	http://funmeta.oebiotech.com/network/209446	HMDB0255455					11386747		CN1C(=O)C(C(C)=O)=C(NC(C)=O)C2=CC(C3=CC=C(Cl)C=C3)=C(N=C12)C1=C(Cl)C=C(Cl)C=C1	VHSIAYLBCLUAFT-UHFFFAOYSA-N	Unclassified	Unclassified	Unclassified	C25H18Cl3N3O3	M+2K-H
236	Positive	236-1	590.99852	591.003	6.94809	Aldophosphamide	82330	http://funmeta.oebiotech.com/network/82330	HMDB0060433	632		C07645	2560	107744	35144-64-0	NP(=O)(OCCC=O)N(CCCl)CCCl	QMGUSPDJTPDFSF-UHFFFAOYSA-N	Organic nitrogen compounds	Organonitrogen compounds	Nitrogen mustard compounds	C7H15Cl2N2O3P	2M+K	**
236	Positive	236-2	590.99852	591.003	6.94809	Aldoifosfamide	82471	http://funmeta.oebiotech.com/network/82471	HMDB0060588	747		C16556		189733	120144-70-9	ClCCNP(=O)(NCCCl)OCCC=O	IPTJZZUYNOWWHM-UHFFFAOYSA-N	Organic acids and derivatives	Organic phosphoric acids and derivatives	Organic phosphoramides	C7H15Cl2N2O3P	2M+K	**
237	Positive	237-1	591.18332	591.184	0.87495	Prupaside	62273	http://funmeta.oebiotech.com/network/62273	HMDB0038951	93562				14521034	126882-52-8	COC1=CC(CC2COC(C2COC2OCC(O)C(O)C2O)C2=CC(OC)=C(O)C(OC)=C2)=CC(OC)=C1O	GLRJVMYTCIKGGK-UHFFFAOYSA-N	Lignans, neolignans and related compounds	Lignan glycosides	Unclassified	C27H36O12	M+K	**
238	Positive	238-1	591.49490	591.496	1.67675	DG(32:0)	10896	http://funmeta.oebiotech.com/network/10896	HMDB0007013	58648	LMGL02010383			53477951		OC[C@]([H])(OC(CCCCCCCCCCCCCCCCC)=O)COC(CCCCCCCCCCCCC)=O	KMVLRLSCKJNBHV-XIFFEERXSA-N	Lipids and lipid-like molecules	Glycerolipids	Diradylglycerols	C35H68O5	M+Na
239	Positive	239-1	594.00120	594	1.66924	N-Ethyl-1,1,2,2,3,3,4,4,5,5,6,6,7,7,8,8,8-heptadecafluoro-N-(2-hydroxyethyl)octane-1-sulfonamide	200229	http://funmeta.oebiotech.com/network/200229	HMDB0244755							CCN(CCO)S(=O)(=O)C(F)(F)C(F)(F)C(F)(F)C(F)(F)C(F)(F)C(F)(F)C(F)(F)C(F)(F)F	HUFHNYZNTFSKCT-UHFFFAOYSA-N	Unclassified	Unclassified	Unclassified	C12H10F17NO3S	M+Na
240	Positive	240-1	594.23229	594.235	4.29554	Fluphenazine enanthate	206891	http://funmeta.oebiotech.com/network/206891	HMDB0252401	66772		C07955		3389	2746-81-8	CCCCCCC(=O)OCCN1CCN(CCCN2C3=CC=CC=C3SC3=C2C=C(C=C3)C(F)(F)F)CC1	LRWSFOSWNAQHHW-UHFFFAOYSA-N	Organoheterocyclic compounds	Benzothiazines	Phenothiazines	C29H38F3N3O2S	M+2Na-H	*
241	Positive	241-1	594.35879	594.353	9.73197	GPC(22:4)	19874	http://funmeta.oebiotech.com/network/19874	HMDB0010401	61710	LMGP01050124	C04230	133657	52924039		[C@](COP(=O)([O-])OCC[N+](C)(C)C)([H])(O)COC(CCCCC/C=C\C/C=C\C/C=C\C/C=C\CCCCC)=O	ZOJBSSVHFSBHMP-JJJSWPRASA-N	Lipids and lipid-like molecules	Glycerophospholipids	Glycerophosphocholines	C30H54NO7P	M+Na	***
242	Positive	242-1	595.15301	595.153	0.531077	Sultamicillin	212105	http://funmeta.oebiotech.com/network/212105	HMDB0258621					2175		CC1(C)SC2C(NC(=O)C(N)C3=CC=CC=C3)C(=O)N2C1C(=O)OCOC(=O)C1N2C(CC2=O)S(=O)(=O)C1(C)C	OPYGFNJSCUDTBT-UHFFFAOYSA-N	Organoheterocyclic compounds	Lactams	Beta lactams	C25H30N4O9S2	M+H
243	Positive	243-1	597.02517	597.031	9.92386	8-Hydroxyluteolin 4'-methyl ether 8-glucoside-3'-sulfate	60915	http://funmeta.oebiotech.com/network/60915	HMDB0037333					74977935	131622-65-6	COC1=C(OS(O)(=O)=O)C=C(C=C1)C1=CC(=O)C2=C(O1)C(OC1OC(CO)C(O)C(O)C1O)=C(O)C=C2O	HUTZNOYDOCPVOR-UHFFFAOYSA-N	Phenylpropanoids and polyketides	Flavonoids	Flavonoid glycosides	C22H22O15S	M+K	**
244	Positive	244-1	598.16729	598.162	9.11192	7,8-Dihydro-7-hydroxy-8-S-glutathionyl-benzo[a]pyrene	82323	http://funmeta.oebiotech.com/network/82323	HMDB0060423	70361		C14856	34479	11954069		[H][C@](N)(CCC(O)=N[C@@]([H])(CSC1([H])C=CC2=C3C=CC4=CC=CC5=C4C3=C(C=C5)C=C2C1([H])O)C(O)=NCC(O)=O)C(O)=O	GODDWIDSELPRPA-QMIJOYDGSA-N	Organic acids and derivatives	Carboxylic acids and derivatives	Amino acids, peptides, and analogues	C30H29N3O7S	M+Na	**
244	Positive	244-2	598.16729	598.162	9.11192	4,5-Dihydro-4-hydroxy-5-S-glutathionyl-benzo[a]pyrene	82295	http://funmeta.oebiotech.com/network/82295	HMDB0060391	70360		C14855	34374	11954068		[H][C@](N)(CCC(O)=N[C@@]([H])(CSC1([H])C2=CC3=CC=CC=C3C3=C2C2=C(C=CC=C2C1([H])O)C=C3)C(O)=NCC(O)=O)C(O)=O	PZXCOGFLSNREMF-SUZCJKPRSA-N	Organic acids and derivatives	Carboxylic acids and derivatives	Amino acids, peptides, and analogues	C30H29N3O7S	M+Na	**
245	Positive	245-1	598.51079	598.509	3.00205	Tridodecylamine	61311	http://funmeta.oebiotech.com/network/61311	HMDB0037822	92632			134485	7624	102-87-4	CCCCCCCCCCCCN(CCCCCCCCCCCC)CCCCCCCCCCCC	SWZDQOUHBYYPJD-UHFFFAOYSA-N	Organic nitrogen compounds	Organonitrogen compounds	Amines	C36H75N	M+2K-H	**
246	Positive	246-1	599.02194	599.02	3.24796	Spinatoside	33003	http://funmeta.oebiotech.com/network/33003	HMDB0037457	51330	LMPK12112918		169144	21722022	65039-74-9	C1(O)=CC2OC(C3C=C(O)C(O[C@H]4[C@H](O)[C@@H](O)[C@H](O)[C@@H](C(=O)O)O4)=CC=3)=C(OC)C(=O)C=2C(O)=C1OC	YIDAQAJEKNRLJS-QJAHINBCSA-N	Phenylpropanoids and polyketides	Flavonoids	Flavonoid glycosides	C23H22O14	M+2K-H	**
246	Positive	246-2	599.02194	599.02	3.24796	3,3',5,6-Tetrahydroxy-4',7-dimethoxyflavone 3-glucuronide	61681	http://funmeta.oebiotech.com/network/61681	HMDB0038263	92988				85306736		COC1=C(O)C=C(C=C1)C1=C(OC2OC(C(O)C(O)C2O)C(O)=O)C(=O)C2=C(O)C(O)=C(OC)C=C2O1	TTZIHUKKIDPTQT-UHFFFAOYSA-N	Phenylpropanoids and polyketides	Flavonoids	Flavonoid glycosides	C23H22O14	M+2K-H	**
246	Positive	246-3	599.02194	599.02	3.24796	3,4',5,6-Tetrahydroxy-3',7-dimethoxyflavone 3-glucuronide	61680	http://funmeta.oebiotech.com/network/61680	HMDB0038262	92987			168058	131752323		COC1=C(O)C=CC(=C1)C1=C(OC2OC(C(O)C(O)C2O)C(O)=O)C(=O)C2=C(O)C(O)=C(OC)C=C2O1	VEAQUGWEICGLMM-UHFFFAOYSA-N	Phenylpropanoids and polyketides	Flavonoids	Flavonoid glycosides	C23H22O14	M+2K-H	**
247	Positive	247-1	599.49502	599.499	7.24552	Pentadecanoylglycine	52239	http://funmeta.oebiotech.com/network/52239	HMDB0013300					53481663		CCCCCCCCCCCCCCC(=O)NCC(O)=O	GFPGAMQTXLSWHM-UHFFFAOYSA-N	Organic acids and derivatives	Carboxylic acids and derivatives	Amino acids, peptides, and analogues	C17H33NO3	2M+H	**
248	Positive	248-1	600.15498	600.157	2.55434	N-Dealkylated derivative	204768	http://funmeta.oebiotech.com/network/204768	HMDB0249902					44461163		COC1=C(CC2=CNC3=C2C=C(NC(=O)OC2CCCC2)C=C3)C=CC(=C1)C(=O)NS(=O)(=O)C1=CC=CC=C1C	FJVVJMGKCIJNGX-UHFFFAOYSA-N	Benzenoids	Benzene and substituted derivatives	Benzenesulfonamides	C30H31N3O6S	M+K
249	Positive	249-1	600.33321	600.332	2.06869	Penitrem E	210115	http://funmeta.oebiotech.com/network/210115	HMDB0256241							CC(=C)C1OC2CCC3(C)C4(C)C(CCC3(O)C22OC2C1O)C1OC(C)(C)C2CC3C(=C)CC5=CC=C6NC4=C1C6=C5C23O	LTCFBVUSILPMGG-UHFFFAOYSA-N	Organoheterocyclic compounds	Naphthopyrans	Unclassified	C37H45NO6	M+H
250	Positive	250-1	600.81324	600.813	0.259094	1,1,1-Trifluoro-N-((trifluoromethyl)sulfonyl)methanesulfonamide	202715	http://funmeta.oebiotech.com/network/202715	HMDB0247493					157857		FC(F)(F)S(=O)(=O)NS(=O)(=O)C(F)(F)F	ZXMGHDIOOHOAAE-UHFFFAOYSA-N	Organic acids and derivatives	Organic sulfonic acids and derivatives	Organosulfonic acids and derivatives	C2HF6NO4S2	2M+K
251	Positive	251-1	600.99926	601.001	2.55873	5-Amino-1-[carboxy(methyl)amino]pentane-1,1,2,2,3,3,4,4,5-nonacarboxylic acid	213500	http://funmeta.oebiotech.com/network/213500	HMDB0260380					54001566		CN(C(O)=O)C(C(O)=O)(C(O)=O)C(C(O)=O)(C(O)=O)C(C(O)=O)(C(O)=O)C(C(N)C(O)=O)(C(O)=O)C(O)=O	KLZLEXIXVMJJSP-UHFFFAOYSA-N	Unclassified	Unclassified	Unclassified	C16H16N2O20	M+2Na-H
252	Positive	252-1	601.15706	601.153	7.13273	eq-4''-Hydroxymaysin	55059	http://funmeta.oebiotech.com/network/55059	HMDB0030235	86821				131750983	170079-82-0	CC1OC(OC2C(O)C(O)C(C)OC2C2=C(O)C=C3OC(=CC(=O)C3=C2O)C2=CC=C(O)C(O)=C2)C(O)C(O)C1O	QXHHBGFIPDPRAX-UHFFFAOYSA-N	Phenylpropanoids and polyketides	Flavonoids	Flavonoid glycosides	C27H30O14	M+Na	**
253	Positive	253-1	601.33903	601.342	5.7269	4-[3-[3-[Bis[4-(2-methylpropyl)phenyl]methylamino]benzoyl]indol-1-yl]butanoic acid	206775	http://funmeta.oebiotech.com/network/206775	HMDB0252276	437294				178077		CC(C)CC1=CC=C(C=C1)C(NC1=CC=CC(=C1)C(=O)C1=CN(CCCC(O)=O)C2=CC=CC=C12)C1=CC=C(CC(C)C)C=C1	LACIBZRFAYFTOV-UHFFFAOYSA-N	Organoheterocyclic compounds	Indoles and derivatives	Benzoylindoles	C40H44N2O3	M+H
254	Positive	254-1	601.42583	601.425	1.15884	Neoxanthin	36625	http://funmeta.oebiotech.com/network/36625	HMDB0003020		LMPR01070291	C13431	35306	5282217	14660-91-4	C(=C/C(=C\C=C\C(\C)=C\C=C\C=C(/C)\C=C\C=C(/C)\C([H])=[C@@]=C1[C@@](O)(C)C[C@@H](O)CC1(C)C)/C)\[C@]12C(C)(C)C[C@H](O)C[C@@]1(C)O2	PGYAYSRVSAJXTE-OQASCVKESA-N	Lipids and lipid-like molecules	Prenol lipids	Tetraterpenoids	C40H56O4	M+H	**
254	Positive	254-2	601.42583	601.425	1.15884	Capsorubin	36431	http://funmeta.oebiotech.com/network/36431	HMDB0036924	41312	LMPR01070048	C08585	3378	5281229	470-38-2	C(/C([C@]1(C)C[C@@H](O)CC1(C)C)=O)=C\C(\C)=C\C=C\C(\C)=C\C=C\C=C(/C)\C=C\C=C(/C)\C=C\C([C@]1(C)C[C@@H](O)CC1(C)C)=O	GVOIABOMXKDDGU-YUURSNASSA-N	Lipids and lipid-like molecules	Prenol lipids	Triterpenoids	C40H56O4	M+H	**
254	Positive	254-3	601.42583	601.425	1.15884	Violaxanthin	36618	http://funmeta.oebiotech.com/network/36618	HMDB0003101	3672	LMPR01070282	C08614	35288	448438	126-29-4	[C@]12(/C=C/C(/C)=C/C=C/C(/C)=C/C=C/C=C(\C)/C=C/C=C(\C)/C=C/[C@]34C(C)(C)C[C@H](O)C[C@]3(O4)C)C(C)(C)C[C@H](O)C[C@]1(O2)C	SZCBXWMUOPQSOX-WVJDLNGLSA-N	Lipids and lipid-like molecules	Prenol lipids	Tetraterpenoids	C40H56O4	M+H	**
255	Positive	255-1	601.80905	601.812	5.61511	3,3'-Diiodothyronine	48632	http://funmeta.oebiotech.com/network/48632	HMDB0005869				35430	53477796	70-40-6	N[C@H](CC1=CC(I)=C(OC2=CC(I)=C(O)C=C2)C=C1)C(O)=O	CPCJBZABTUOGNM-GFCCVEGCSA-N	Organic acids and derivatives	Carboxylic acids and derivatives	Amino acids, peptides, and analogues	C15H13I2NO4	M+2K-H	**
255	Positive	255-2	601.80905	601.812	5.61511	3,5-Diiodothyronine	47106	http://funmeta.oebiotech.com/network/47106	HMDB0000582	103473			350682	123675	534-51-0	NC(CC1=CC(I)=C(OC2=CC=C(O)C=C2)C(I)=C1)C(O)=O	ZHSOTLOTTDYIIK-UHFFFAOYSA-N	Organic acids and derivatives	Carboxylic acids and derivatives	Amino acids, peptides, and analogues	C15H13I2NO4	M+2K-H	**
256	Positive	256-1	602.17041	602.169	2.23887	Ladirubicin	208186	http://funmeta.oebiotech.com/network/208186	HMDB0253953					21344975		CC1OC(CC(C1OS(C)(=O)=O)N1CC1)OC1CC(O)(CC2=C(O)C3=C(C(O)=C12)C(=O)C1=CC=CC=C1C3=O)C(C)=O	VMDWTZZCNDEKIO-UHFFFAOYSA-N	Unclassified	Unclassified	Unclassified	C29H31NO11S	M+H
257	Positive	257-1	603.10435	603.099	9.51541	5-Carboxypyranocyanidin 3-O-(6''-O-malonyl-beta-glucopyranoside)	28803	http://funmeta.oebiotech.com/network/28803	HMDB0301950		LMPK12010433			44257033		C12OC(C(O)=O)=CC3=C(O[C@H]4[C@H](O)[C@@H](O)[C@H](O)[C@@H](COC(=O)CC(=O)O)O4)C(C4C=C(O)C(O)=CC=4)=[O+]C(=CC(O)=C1)C=23	QYGZGEVHEDPHDA-VFTFQOQOSA-O	Phenylpropanoids and polyketides	Flavonoids	Flavonoid glycosides	C27H23O16	M+
258	Positive	258-1	603.43728	603.438	1.81587	Dihydrotestosterone	44910	http://funmeta.oebiotech.com/network/44910	HMDB0002961	2789	LMST02020042	C03917	16330	10635	521-18-6	C1[C@]2(C)[C@@]3([H])CC[C@]4(C)[C@@H](O)CC[C@@]4([H])[C@]3([H])CC[C@@]2([H])CC(=O)C1	NVKAWKQGWWIWPM-ABEVXSGRSA-N	Lipids and lipid-like molecules	Steroids and steroid derivatives	Androstane steroids	C19H30O2	2M+Na	***
259	Positive	259-1	604.33594	604.338	2.59792	1,2-Didecanoyl-sn-glycero-3-phosphocholine	199596	http://funmeta.oebiotech.com/network/199596	HMDB0244070					166886		CCCCCCCCCC(=O)OCC(COP([O-])(=O)OCC[N+](C)(C)C)OC(=O)CCCCCCCCC	MLKLDGSYMHFAOC-UHFFFAOYSA-N	Lipids and lipid-like molecules	Glycerophospholipids	Glycerophosphocholines	C28H56NO8P	M+K
260	Positive	260-1	604.53165	604.528	6.81822	Nonacosanoylcarnitine	198179	http://funmeta.oebiotech.com/network/198179	HMDB0241645							CCCCCCCCCCCCCCCCCCCCCCCCCCCCC(=O)OC(CC([O-])=O)C[N+](C)(C)C	CVQVFKAWXPEJCD-UHFFFAOYSA-N	Unclassified	Unclassified	Unclassified	C36H71NO4	M+Na
261	Positive	261-1	605.02220	605.018	6.33501	Gossypetin 8-glucoside 3-sulfate	61253	http://funmeta.oebiotech.com/network/61253	HMDB0037751	92573				74978559		OCC1OC(OC2=C(O)C=C(O)C3=C2OC(C2=CC(O)=C(O)C=C2)=C(OS(O)(=O)=O)C3=O)C(O)C(O)C1O	DMAOYRIREVHKFQ-UHFFFAOYSA-N	Phenylpropanoids and polyketides	Flavonoids	Flavonoid glycosides	C21H20O16S	M+2Na-H	**
262	Positive	262-1	605.45131	605.454	4.74132	DG(32:1)	48982	http://funmeta.oebiotech.com/network/48982	HMDB0007014	58649				53477952		[H][C@](CO)(COC(=O)CCCCCCCCCCCCC)OC(=O)CCCCCCCCC\C=C/CCCCCC	XITYIRJXXQNQKT-ZWOXTJJBSA-N	Lipids and lipid-like molecules	Glycerolipids	Diradylglycerols	C35H66O5	M+K
263	Positive	263-1	605.53703	605.538	1.91399	Octadecanamide	8566	http://funmeta.oebiotech.com/network/8566	HMDB0034146	34494	LMFA08010003	C13846	34900	31292	124-26-5	NC(=O)CCCCCCCCCCCCCCCCC	LYRFLYHAGKPMFH-UHFFFAOYSA-N	Organic acids and derivatives	Carboximidic acids and derivatives	Carboximidic acids	C18H37NO	2M+K	***
264	Positive	264-1	606.36219	606.366	5.5927	apicidin	203592	http://funmeta.oebiotech.com/network/203592	HMDB0248512					21922507		CCC(C)C1NC(=O)C(CC2=CN(OC)C3=CC=CC=C23)NC(=O)C(CCCCCC(=O)CC)NC(=O)C2CCCCN2C1=O	JWOGUUIOCYMBPV-UHFFFAOYSA-N	Organic acids and derivatives	Carboxylic acids and derivatives	Amino acids, peptides, and analogues	C34H49N5O6	M+H-H2O
265	Positive	265-1	607.18164	607.182	0.07941	4-(4-Hydroxyphenyl)-2-butanone O-[2-galloyl-6-p-coumaroylglucoside]	62600	http://funmeta.oebiotech.com/network/62600	HMDB0039315	93899				14345587	105274-16-6	CC(=O)CCC1=CC=C(OC2OC(COC(=O)\C=C\C3=CC=C(O)C=C3)C(O)C(O)C2OC(=O)C2=CC(O)=C(O)C(O)=C2)C=C1	QIEOAEKNEKYVTH-MDWZMJQESA-N	Organic oxygen compounds	Organooxygen compounds	Carbohydrates and carbohydrate conjugates	C32H32O13	M+H-H2O	**
266	Positive	266-1	607.30961	607.309	1.20116	Cholic acid glucuronide	46655	http://funmeta.oebiotech.com/network/46655	HMDB0002577	57962	LMST05010044			21252309	76060-22-5	O([C@H]1C[C@@]2([H])C[C@@H](O)[C@@]3([H])[C@]4([H])CC[C@]([H])([C@@](C)([H])CCC(=O)O)[C@@]4(C)[C@@H](O)C[C@]3([H])[C@@]2(C)CC1)[C@H]1[C@H](O)[C@H]([C@H](O)[C@@H](C(=O)O)O1)O	RBLDVEUUCHVWMW-SXYQVCRBSA-N	Lipids and lipid-like molecules	Steroids and steroid derivatives	Steroidal glycosides	C30H48O11	M+Na	***
267	Positive	267-1	607.35572	607.358	3.94676	Cholesterol glucuronide	50898	http://funmeta.oebiotech.com/network/50898	HMDB0010330			C03033		53480449	17435-78-8	[H][C@@]1(CC[C@@]2([H])[C@]3([H])CC=C4CC(CC[C@]4(C)[C@@]3([H])CC[C@]12C)O[C@@H]1O[C@@H]([C@@H](O)[C@H](O)[C@H]1O)C(O)=O)[C@H](C)CCCC(C)C	IJLBJBCDNYOWPJ-BBPBCBHPSA-N	Lipids and lipid-like molecules	Steroids and steroid derivatives	Steroidal glycosides	C33H54O7	M+2Na-H	***
268	Positive	268-1	607.46688	607.472	8.57313	FAHFA(O-31:15-31:15(O-10E,12Z))	8498	http://funmeta.oebiotech.com/network/8498	HMDB0112169		LMFA07090102			131819630		C(CCCCCCC(=O)O)C(OC(CC/C=C\C/C=C\C/C=C\C/C=C\C/C=C\C/C=C\CC)=O)/C=C/C=C\CCCCC	SIGOREIAIFQGQJ-HCMNWMSLSA-N	Lipids and lipid-like molecules	Fatty Acyls	Lineolic acids and derivatives	C40H62O4	M+H	**
268	Positive	268-2	607.46688	607.472	8.57313	FAHFA(22:6(4Z,7Z,10Z,13Z,16Z,19Z)/13-O-18:2(9Z,11E))	8497	http://funmeta.oebiotech.com/network/8497	HMDB0112170		LMFA07090101			131819631		C(=C/C=C\CCCCCCCC(=O)O)\C(OC(CC/C=C\C/C=C\C/C=C\C/C=C\C/C=C\C/C=C\CC)=O)CCCCC	LNYAZDYWZJMASB-DHOIVBRASA-N	Lipids and lipid-like molecules	Fatty Acyls	Lineolic acids and derivatives	C40H62O4	M+H	**
269	Positive	269-1	607.97774	607.973	7.43677	Caged insp3	204468	http://funmeta.oebiotech.com/network/204468	HMDB0249534					122248		CC(OP(O)(=O)OC1C(O)C(OP(O)(O)=O)C(O)C(O)C1OP(O)(O)=O)C1=CC=CC=C1[N+]([O-])=O	GNBBXILYKNDCFG-UHFFFAOYSA-N	Unclassified	Unclassified	Unclassified	C14H22NO17P3	M+K
270	Positive	270-1	609.02228	609.02	4.3997	Cfda-AM	204722	http://funmeta.oebiotech.com/network/204722	HMDB0249841	412828				180237		CC(=O)OCOC(=O)C1=CC2=C(C=C1)C1(OC2=O)C2=C(OC3=C1C=CC(OC(C)=O)=C3)C=C(OC(C)=O)C=C2	YDBUJZYYYBVSEF-UHFFFAOYSA-N	Unclassified	Unclassified	Unclassified	C28H20O11	M+2K-H
271	Positive	271-1	613.00963	613.015	7.95794	Sagecoumarin	58148	http://funmeta.oebiotech.com/network/58148	HMDB0034035	89672				15491283		OC(=O)C(CC1=CC(O)=C(O)C=C1)OC(=O)\C=C\C1=CC(O)=C(OC2=CC3=C(OC2=O)C=C(O)C(O)=C3)C=C1	FGLLLJUSIHHQKZ-ZZXKWVIFSA-N	Phenylpropanoids and polyketides	Coumarins and derivatives	Hydroxycoumarins	C27H20O12	M+2K-H	**
272	Positive	272-1	613.55336	613.555	3.35865	Randilongin	62520	http://funmeta.oebiotech.com/network/62520	HMDB0039232	93823				15625635	92533-57-8	CCCCCCCCCCCCCCCCCCCCCCCCCCCCCCCCOC(=O)\C=C\C1=CC=C(O)C=C1	ZREKAWAROKJCRC-NFSLGCCLSA-N	Phenylpropanoids and polyketides	Cinnamic acids and derivatives	Hydroxycinnamic acids and derivatives	C41H72O3	M+H	**
273	Positive	273-1	615.13949	615.134	8.20547	6-Cinnamoyl-1,2-digalloylglucose	62493	http://funmeta.oebiotech.com/network/62493	HMDB0039194	93786				14034236	115746-70-8	OC1C(COC(=O)\C=C\C2=CC=CC=C2)OC(OC(=O)C2=CC(O)=C(O)C(O)=C2)C(OC(=O)C2=CC(O)=C(O)C(O)=C2)C1O	QAVVLMYACCQGJA-VOTSOKGWSA-N	Phenylpropanoids and polyketides	Tannins	Unclassified	C29H26O15	M+H	**
273	Positive	273-2	615.13949	615.134	8.20547	2-Cinnamoyl-1,6-digalloyl-beta-D-glucopyranose	62491	http://funmeta.oebiotech.com/network/62491	HMDB0039192	93784				131752571	94356-17-9	OC1C(COC(=O)C2=CC(O)=C(O)C(O)=C2)OC(OC(=O)C2=CC(O)=C(O)C(O)=C2)C(OC(=O)\C=C/C2=CC=CC=C2)C1O	AKNNKSLRUQXXCZ-SREVYHEPSA-N	Phenylpropanoids and polyketides	Tannins	Unclassified	C29H26O15	M+H	**
274	Positive	274-1	615.49723	615.496	2.17723	cis-Uvariamicin IB	56989	http://funmeta.oebiotech.com/network/56989	HMDB0032714	88644			176175	14759336		CCCCCCCCCCCCCCC(O)C1CCC(O1)C(O)CCCCCCCCCCCCC1=CC(C)OC1=O	UXILAQXAZFVOFT-UHFFFAOYSA-N	Lipids and lipid-like molecules	Fatty Acyls	Fatty alcohols	C37H68O5	M+Na	**
274	Positive	274-2	615.49723	615.496	2.17723	Reticulatain 2	58347	http://funmeta.oebiotech.com/network/58347	HMDB0034302	89832			176176	131751543	166022-36-2	CCCCCCCCCCC(O)C1CCC(COCCCCCCCCCCCCCCCCC2=CC(C)OC2=O)O1	VVRFLFPCWOLOIF-UHFFFAOYSA-N	Lipids and lipid-like molecules	Fatty Acyls	Fatty alcohols	C37H68O5	M+Na	**
274	Positive	274-3	615.49723	615.496	2.17723	cis-Uvariamicin IV	58558	http://funmeta.oebiotech.com/network/58558	HMDB0034560	90025			176177	85261996	205439-37-8	CCCCCCCCCCCCCCCCC(O)C1CCC(O1)C(O)CCCCCCCCCCC1=CC(C)OC1=O	RJFLREBFQAUBLY-UHFFFAOYSA-N	Lipids and lipid-like molecules	Fatty Acyls	Fatty alcohols	C37H68O5	M+Na	**
275	Positive	275-1	616.20821	616.209	1.16092	6'-Sialyllactose	48780	http://funmeta.oebiotech.com/network/48780	HMDB0006569	58463				643987	35890-39-2	[H][C@]1(O[C@@](C[C@H](O)[C@H]1NC(C)=O)(OC[C@H]1O[C@@H](O[C@H]([C@H](O)CO)[C@H](O)[C@@H](O)C=O)[C@H](O)[C@@H](O)[C@H]1O)C(O)=O)[C@H](O)[C@H](O)CO	VMWYCXKMRSTDSP-GIGDJUIZSA-N	Organic oxygen compounds	Organooxygen compounds	Carbohydrates and carbohydrate conjugates	C23H39NO19	M+H-H2O	**
275	Positive	275-2	616.20821	616.209	1.16092	3'-Sialyllactose	47245	http://funmeta.oebiotech.com/network/47245	HMDB0000825	5788				123914	35890-38-1	[H][C@]1(O[C@@](C[C@H](O)[C@H]1NC(C)=O)(O[C@H]1[C@@H](O)[C@@H](CO)O[C@@H](O[C@H]([C@H](O)CO)[C@H](O)[C@@H](O)C=O)[C@@H]1O)C(O)=O)[C@H](O)[C@H](O)CO	OIZGSVFYNBZVIK-FHHHURIISA-N	Organic oxygen compounds	Organooxygen compounds	Carbohydrates and carbohydrate conjugates	C23H39NO19	M+H-H2O	**
276	Positive	276-1	617.51049	617.512	1.7001	DG(34:1)	10902	http://funmeta.oebiotech.com/network/10902	HMDB0007021	58656	LMGL02010389			53477956		OC[C@]([H])(OC(CCCCCCCCC/C=C\CCCCCCCC)=O)COC(CCCCCCCCCCCCC)=O	VQOIASKPUKUIDV-CEJFXXFTSA-N	Lipids and lipid-like molecules	Glycerolipids	Diradylglycerols	C37H70O5	M+Na
276	Positive	276-2	617.51049	617.512	1.7001	Diacylglycerol	198667	http://funmeta.oebiotech.com/network/198667	HMDB0242173					6026790		CCCCCCCCCCCCCCCC(=O)OCC(CO)OC(=O)CCCCCCC\C=C\CCCCCCCC	YEJYLHKQOBOSCP-ISLYRVAYSA-N	Lipids and lipid-like molecules	Glycerolipids	Diradylglycerols	C37H70O5	M+Na
277	Positive	277-1	618.15225	618.156	5.72757	N-Formyl-1-hydroxy-13-dihydrodaunomycin	209161	http://funmeta.oebiotech.com/network/209161	HMDB0255141					173271		COC1=C2C(=O)C3=C(C(O)=C4CC(O)(CC(OC5CC(NC=O)C(O)C(C)O5)C4=C3O)C(C)O)C(=O)C2=C(O)C=C1	MJZPYMZHBBNILO-UHFFFAOYSA-N	Phenylpropanoids and polyketides	Anthracyclines	Unclassified	C28H31NO12	M+2Na-H
278	Positive	278-1	618.21399	618.21	6.7204	Acrimarine J	63563	http://funmeta.oebiotech.com/network/63563	HMDB0040386	94898			173299	131752805	147395-90-2	COC1=C(C=C2C=CC(=O)OC2=C1)C(C=C(C)C)C1=C(O)C2=C(N(C)C3=C(C=CC(O)=C3OC)C2=O)C2=C1OC(C)(C)C=C2	ZWXOIPZATSFFPY-UHFFFAOYSA-N	Organoheterocyclic compounds	Quinolines and derivatives	Benzoquinolines	C35H33NO8	M+Na	**
279	Positive	279-1	619.14686	619.142	7.50692	Eriodictyol 7-(6-trans-p-coumaroylglucoside)	63158	http://funmeta.oebiotech.com/network/63158	HMDB0039922	94465			168352	131752758		OC1C(COC(=O)\C=C\C2=CC=C(O)C=C2)OC(OC2=CC(O)=C3C(=O)CC(OC3=C2)C2=CC(O)=C(O)C=C2)C(O)C1O	OGVBUVNWHBXNFL-FPYGCLRLSA-N	Phenylpropanoids and polyketides	Flavonoids	Flavonoid glycosides	C30H28O13	M+Na	**
280	Positive	280-1	619.20898	619.208	0.889746	Argininosuccinic acid	46845	http://funmeta.oebiotech.com/network/46845	HMDB0000052	389		C03406	15682	16950	2387-71-5	N[C@@H](CCCNC(=N)N[C@@H](CC(O)=O)C(O)=O)C(O)=O	KDZOASGQNOPSCU-WDSKDSINSA-N	Organic acids and derivatives	Carboxylic acids and derivatives	Amino acids, peptides, and analogues	C10H18N4O6	2M+K	**
281	Positive	281-1	619.52205	619.527	8.2996	DG(34:0)	10901	http://funmeta.oebiotech.com/network/10901	HMDB0007020	58655	LMGL02010388			53477955		OC[C@]([H])(OC(CCCCCCCCCCCCCCCCCCC)=O)COC(CCCCCCCCCCCCC)=O	WHDVKISBZHRCLW-DHUJRADRSA-N	Lipids and lipid-like molecules	Glycerolipids	Diradylglycerols	C37H72O5	M+Na
282	Positive	282-1	620.03183	620.038	9.50334	I-Abopx	207670	http://funmeta.oebiotech.com/network/207670	HMDB0253316	404895				163889		CCCN1C(=O)N(CC2=CC(I)=C(N)C=C2)C2=C(NC(=N2)C2=CC=C(OCC(O)=O)C=C2)C1=O	DKJMGIXWGPEEFF-UHFFFAOYSA-N	Organoheterocyclic compounds	Imidazopyrimidines	Purines and purine derivatives	C23H22IN5O5	M+2Na-H
283	Positive	283-1	620.17276	620.169	5.67026	Glycocholenate sulfate	198672	http://funmeta.oebiotech.com/network/198672	HMDB0242178				166730	145453482		[H]\C(=C(\[H])[C@@]([H])(C)[C@@]1([H])CC[C@@]2([H])[C@]3([H])[C@]([H])(O)C[C@]4([H])C[C@@]([H])(CC[C@]4(C)[C@@]3([H])C[C@]([H])(O)[C@]12C)OS(O)(=O)=O)C(O)=NCC(O)=O	OTUHTIDAACSDJD-DHPKYIKISA-N	Unclassified	Unclassified	Unclassified	C26H41NO9S	M+2K-H
284	Positive	284-1	621.01893	621.023	6.27906	Lobenzarit	208330	http://funmeta.oebiotech.com/network/208330	HMDB0254140	339829				3946		OC(=O)C1=CC=CC=C1NC1=C(C=CC(Cl)=C1)C(O)=O	UGDPYGKWIHHBMB-UHFFFAOYSA-N	Benzenoids	Benzene and substituted derivatives	Benzoic acids and derivatives	C14H10ClNO4	2M+K
285	Positive	285-1	621.14603	621.142	6.09875	Avenalumin III	62277	http://funmeta.oebiotech.com/network/62277	HMDB0038956					137199995	78214-15-0	OC1=CC=C(\C=C\C=C/C2=NC3=CC=CC=C3C(=O)O2)C=C1	ASJBOIQMTVOWBG-UJURIKRHSA-N	Organoheterocyclic compounds	Benzoxazines	Unclassified	C18H13NO3	2M+K	**
286	Positive	286-1	621.35346	621.353	1.51869	N-Propionylprocainamide	209247	http://funmeta.oebiotech.com/network/209247	HMDB0255234					197959		CCN(CC)CCNC(=O)C1=CC=C(NC(=O)CC)C=C1	CTHPVGZIOICAFO-UHFFFAOYSA-N	Benzenoids	Benzene and substituted derivatives	Benzoic acids and derivatives	C16H25N3O2	2M+K
287	Positive	287-1	622.15788	622.154	6.7753	N-Trifluoroacetyladriamycin	82981	http://funmeta.oebiotech.com/network/82981	HMDB0061164					73551		[H][C@@]1(C[C@@](O)(CC2=C(O)C3=C(C(O)=C12)C(=O)C1=C(C=CC=C1OC)C3=O)C(=O)CO)O[C@H]1C[C@H](NC(=O)C(F)(F)F)[C@H](O)[C@H](C)O1	RQIOYWADAKTIJC-XUKKXQNXSA-N	Phenylpropanoids and polyketides	Anthracyclines	Unclassified	C29H28F3NO12	M+H-H2O	**
288	Positive	288-1	622.53475	622.538	5.37492	Ceramide AP	204700	http://funmeta.oebiotech.com/network/204700	HMDB0249815					9894945		CCCCCCCCCCCCCCCCC(O)C(=O)NC(CO)C(O)C(O)CCCCCCCCCCCCCC	BBAFBDLICMHBNU-UHFFFAOYSA-N	Lipids and lipid-like molecules	Sphingolipids	Ceramides	C36H73NO5	M+Na
289	Positive	289-1	624.23624	624.24	6.76351	Beta-Casomorphin-5	204117	http://funmeta.oebiotech.com/network/204117	HMDB0249107					3582574		NC(CC1=CC=C(O)C=C1)C(=O)N1CCCC1C(=O)NC(CC1=CC=CC=C1)C(=O)N1CCCC1C(=O)NCC(O)=O	PKKIDZFGRQACGB-UHFFFAOYSA-N	Organic acids and derivatives	Carboxylic acids and derivatives	Amino acids, peptides, and analogues	C30H37N5O7	M+2Na-H
290	Positive	290-1	624.34428	624.338	9.37572	(3a,5b,7a,12a)-24-[(carboxymethyl)amino]-1,12-dihydroxy-24-oxocholan-3-yl-b-D-Glucopyranosiduronic acid	47949	http://funmeta.oebiotech.com/network/47949	HMDB0002472	57947				6419427	99794-78-2	[H][C@@]12CCC([C@H](C)CCC(=O)NCC(O)=O)[C@@]1(C)[C@@H](O)C[C@@]1([H])[C@@]2([H])[C@H](O)C[C@]2([H])C[C@@H](CC[C@]12C)O[C@@H]1O[C@@H]([C@@H](O)[C@H](O)[C@H]1O)C(O)=O	BWWWIHHYPYDOJQ-BSGVGGAOSA-N	Lipids and lipid-like molecules	Steroids and steroid derivatives	Steroidal glycosides	C32H51NO12	M+H-H2O	**
291	Positive	291-1	625.18397	625.189	8.29675	Epipodophyllotoxin derivitive	209730	http://funmeta.oebiotech.com/network/209730	HMDB0255796					3842392		COC1=CC(=CC(OC)=C1OC)C1C2C(COC2=O)C(OC2OC3COC(C)OC3C(O)C2O)C2=CC3=C(OCO3)C=C12	IEPCYJLTAGEWNI-UHFFFAOYSA-N	Lignans, neolignans and related compounds	Lignan lactones	Podophyllotoxins	C30H34O13	M+Na
292	Positive	292-1	625.23685	625.232	7.11835	N-[1-[4-[(2,4-Dimethoxyphenyl)methyl]-5-(2-phenylethyl)-1,2,4-triazol-3-yl]-2-(1H-indol-3-yl)ethyl]pyridine-2-carboxamide	208037	http://funmeta.oebiotech.com/network/208037	HMDB0253735	45361				53394052	925239-03-8	COC1=CC(OC)=C(CN2C(CCC3=CC=CC=C3)=NN=C2C(CC2=CNC3=CC=CC=C23)NC(=O)C2=CC=CC=N2)C=C1	UMGBPWZCCHVQAY-UHFFFAOYSA-N	Benzenoids	Benzene and substituted derivatives	Methoxybenzenes	C35H34N6O3	M+K
293	Positive	293-1	626.23302	626.235	3.13201	Ergotamine	52999	http://funmeta.oebiotech.com/network/52999	HMDB0014834	2571		C07544	64318	8223	113-15-5	[H][C@@]12CCCN1C(=O)[C@H](CC1=CC=CC=C1)N1C(=O)[C@](C)(NC(=O)[C@H]3CN(C)[C@]4([H])CC5=CNC6=CC=CC(=C56)C4=C3)O[C@@]21O	XCGSFFUVFURLIX-VFGNJEKYSA-N	Alkaloids and derivatives	Ergoline and derivatives	Lysergic acids and derivatives	C33H35N5O5	M+2Na-H	**
294	Positive	294-1	626.33070	626.332	2.6442	Rhizoxin	210928	http://funmeta.oebiotech.com/network/210928	HMDB0257197					615942		COC(C(C)C1CC(O)C2(C)OC2C=CC(C)C2CC(CC(=O)O2)CC2OC2C(=O)O1)C(C)=CC=CC(C)=CC1=COC(C)=N1	OWPCHSCAPHNHAV-UHFFFAOYSA-N	Lipids and lipid-like molecules	Prenol lipids	Terpene lactones	C35H47NO9	M+H
295	Positive	295-1	627.22392	627.222	3.76502	Cfp-aaf-pab	204727	http://funmeta.oebiotech.com/network/204727	HMDB0249846					78401016		CC(NC(CCC1=CC=CC=C1)C(O)=O)C(=O)NC(C)C(=O)NC(=O)C(CC1=CC=CC=C1)NC1=CC=C(C=C1)C(O)=O	UZKWDJFXHHHJFU-UHFFFAOYSA-N	Unclassified	Unclassified	Unclassified	C32H36N4O7	M+K
296	Positive	296-1	627.36726	627.366	2.39149	Lansioside C	59009	http://funmeta.oebiotech.com/network/59009	HMDB0035103	90444				73816952	87453-35-8	CC(=C)C1CC=C(C)C(CCC2C(=C)CCC3C(C)(C)C(CCC23C)OC2OCC(O)C(O)C2O)C1(C)CCC(O)=O	ILGQYZQREAJTIJ-UHFFFAOYSA-N	Organic oxygen compounds	Organooxygen compounds	Carbohydrates and carbohydrate conjugates	C35H56O7	M+K	**
296	Positive	296-2	627.36726	627.366	2.39149	22-Angeloyltheasapogenol A	57099	http://funmeta.oebiotech.com/network/57099	HMDB0032831	88752				131751325	200492-44-0	C\C=C(\C)C(=O)OC1C(O)C(C)(C)CC2C3=CCC4C5(C)CCC(O)C(C)(CO)C5CCC4(C)C3(C)CC(O)C12CO	BKBHDJLHSWOMFP-UKWGHVSLSA-N	Lipids and lipid-like molecules	Prenol lipids	Triterpenoids	C35H56O7	M+K	**
296	Positive	296-3	627.36726	627.366	2.39149	Sanguisorbin B	63682	http://funmeta.oebiotech.com/network/63682	HMDB0040524					15625539	32180-34-0	CC1CCC2(CCC3(C)C(=CCC4C5(C)CCC(OC6OCC(O)C(O)C6O)C(C)(C)C5CCC34C)C2C1C)C(O)=O	GZQIINDHMUJEAM-UHFFFAOYSA-N	Lipids and lipid-like molecules	Prenol lipids	Triterpenoids	C35H56O7	M+K	**
297	Positive	297-1	627.43725	627.438	1.35839	Pregna-1,9(11)-diene-3,20-dione, 21-(4-(2,6-di-1-pyrrolidinyl-4-pyrimidinyl)-1-piperazinyl)-16-methyl-, (5beta,16alpha)-	203007	http://funmeta.oebiotech.com/network/203007	HMDB0247822					78172869		CC1CC2C3CCC4CC(=O)C=CC4(C)C3=CCC2(C)C1C(=O)CN1CCNCC1C1=CC(=NC(=N1)N1CCCC1)N1CCCC1	XJKDZKQCLJIYNZ-UHFFFAOYSA-N	Unclassified	Unclassified	Unclassified	C38H54N6O2	M+H
298	Positive	298-1	627.53038	627.53	0.815413	DG(O-34:0)	51173	http://funmeta.oebiotech.com/network/51173	HMDB0011146					18603089		[H][C@](CO)(COCCCCCCCCCCCCCCCC)OC(=O)CCCCCCCCCCCCCCCCC	ALBMTLREXAADKV-BHVANESWSA-N	Lipids and lipid-like molecules	Glycerolipids	Diradylglycerols	C37H74O4	M+2Na-H	***
299	Positive	299-1	629.17836	629.184	9.08289	1,5-Bis(4'-glucopyranosyloxy-3'-hydroxyphenyl)pent-4-en-1-yne	202728	http://funmeta.oebiotech.com/network/202728	HMDB0247507					78409829		OCC1OC(OC2=CC=C(C=CCC#CC3=CC=C(OC4OC(CO)C(O)C(O)C4O)C(O)=C3)C=C2O)C(O)C(O)C1O	NKCXUXCXXINIMN-UHFFFAOYSA-N	Unclassified	Unclassified	Unclassified	C29H34O14	M+Na
300	Positive	300-1	629.58549	629.589	4.88619	Diamsar chelate	205790	http://funmeta.oebiotech.com/network/205790	HMDB0251139					146286		NC12CNCCNCC(N)(CNCCNC1)CNCCNC2	UQQQAKFVWNQYTP-UHFFFAOYSA-N	Unclassified	Unclassified	Unclassified	C14H34N8	2M+H
301	Positive	301-1	630.17932	630.182	3.61961	Montelukast	52820	http://funmeta.oebiotech.com/network/52820	HMDB0014614			C07482	50730	5281040	158966-92-8	OC(=O)CC1(CC1)CS[C@H](CCC1=CC=CC=C1C(O)(C)C)C1=CC=CC(\C=C\C2=NC3=C(C=CC(Cl)=C3)C=C2)=C1	UCHDWCPVSPXUMX-TZIWLTJVSA-N	Phenylpropanoids and polyketides	Linear 1,3-diarylpropanoids	Unclassified	C35H36ClNO3S	M+2Na-H	**
302	Positive	302-1	630.38023	630.379	2.08883	Janthitrem G	55333	http://funmeta.oebiotech.com/network/55333	HMDB0030531	87044				172928	90986-51-9	CC(=O)OC1C=C2C(CCC3(C)C4(C)C(CC5=C4NC4=C5C=C5CC6C(=CC(C)(C)OC6(C)C)C5=C4)CCC23O)OC1C(C)(C)O	PGYSJEQVCATFBQ-UHFFFAOYSA-N	Organoheterocyclic compounds	Naphthopyrans	Unclassified	C39H51NO6	M+H	**
303	Positive	303-1	630.94690	630.944	4.61287	4,7-Bis(chlorosulfophenyl)-1,10-phenanthroline-2,9-dicarboxylic acid	199896	http://funmeta.oebiotech.com/network/199896	HMDB0244391	404429				130699		OC(=O)C1=NC2=C(C=CC3=C2N=C(C=C3C2=C(C(Cl)=CC=C2)S(O)(=O)=O)C(O)=O)C(=C1)C1=C(C(Cl)=CC=C1)S(O)(=O)=O	VEJHUGGPLQWGPR-UHFFFAOYSA-N	Unclassified	Unclassified	Unclassified	C26H14Cl2N2O10S2	M+H-H2O
304	Positive	304-1	631.12058	631.121	1.03498	Aurasperone C	55581	http://funmeta.oebiotech.com/network/55581	HMDB0030856	87233			133815	179521	41689-66-1	COC1=CC2=C(C3=C(C(=O)CC(C)(O)O3)C(O)=C2C(OC)=C1)C1=C(OC)C2=C(C=C1O)C=C1OC(C)(O)CC(=O)C1=C2O	BAIJEJFONPISHA-UHFFFAOYSA-N	Organoheterocyclic compounds	Naphthopyrans	Naphthopyranones	C31H28O12	M+K	**
305	Positive	305-1	631.47121	631.469	2.87101	Pamaquine	209988	http://funmeta.oebiotech.com/network/209988	HMDB0256103							CCN(CC)CCCC(C)NC1=C2N=CC=CC2=CC(OC)=C1	QTQWMSOQOSJFBV-UHFFFAOYSA-N	Organoheterocyclic compounds	Quinolines and derivatives	Aminoquinolines and derivatives	C19H29N3O	2M+H
306	Positive	306-1	632.11769	632.115	4.108	Tiapamil	212488	http://funmeta.oebiotech.com/network/212488	HMDB0259069	69693		C13765		42107	57010-31-8	COC1=C(OC)C=C(CCN(C)CCCC2(C3=CC(OC)=C(OC)C=C3)S(=O)(=O)CCCS2(=O)=O)C=C1	ZROUQTNYPCANTN-UHFFFAOYSA-N	Benzenoids	Benzene and substituted derivatives	Phenylbutylamines	C26H37NO8S2	M+2K-H	*
307	Positive	307-1	632.19065	632.194	5.6351	Butirosina	203392	http://funmeta.oebiotech.com/network/203392	HMDB0248282					2485		NCCC(O)C(=O)NC1CC(N)C(OC2OC(CN)C(O)C(O)C2N)C(OC2OC(CO)C(O)C2O)C1O	XEQLFNPSYWZPOW-UHFFFAOYSA-N	Organic oxygen compounds	Organooxygen compounds	Carbohydrates and carbohydrate conjugates	C21H41N5O12	M+2K-H
308	Positive	308-1	633.48458	633.488	4.98655	20alpha-Dihydroprogesterone	45038	http://funmeta.oebiotech.com/network/45038	HMDB0003069	2125	LMST02030169	C04042	28453	8956	145-14-2	C1CC2[C@@](C)([C@@]3([H])CC[C@@]4(C)[C@@]([H])(CC[C@@]4([C@H](C)O)[H])[C@]13[H])CCC(=O)C=2	RWBRUCCWZPSBFC-RXRZZTMXSA-N	Lipids and lipid-like molecules	Steroids and steroid derivatives	Pregnane steroids	C21H32O2	2M+H	***
309	Positive	309-1	633.57277	633.569	5.1864	Tridemorph	56279	http://funmeta.oebiotech.com/network/56279	HMDB0031810	6168		C11285	83365	32518	81412-43-3	CCCCCCCCCCCCCN1CC(C)OC(C)C1	YTOPFCCWCSOHFV-UHFFFAOYSA-N	Organoheterocyclic compounds	Oxazinanes	Morpholines	C19H39NO	2M+K	**
310	Positive	310-1	633.88014	633.878	3.39136	Perfluorooctane sulfonamidoacetic acid	210193	http://funmeta.oebiotech.com/network/210193	HMDB0256327				83505			OC(=O)CNS(=O)(=O)C(F)(F)C(F)(F)C(F)(F)C(F)(F)C(F)(F)C(F)(F)C(F)(F)C(F)(F)F	AYLOUUCBACYHAB-UHFFFAOYSA-N	Organohalogen compounds	Alkyl halides	Alkyl fluorides	C10H4F17NO4S	M+2K-H
311	Positive	311-1	634.18896	634.193	6.44234	Galarubicin	207052	http://funmeta.oebiotech.com/network/207052	HMDB0252592					73091880		COC1=CC=CC2=C1C(=O)C1=C(C(O)=C3CC(O)(CC(OC4OC(C)C(O)C(O)C4F)C3=C1O)C(=O)COC(=O)CCN)C2=O	CKXIPXAIFMTQCS-UHFFFAOYSA-N	Phenylpropanoids and polyketides	Anthracyclines	Unclassified	C30H32FNO13	M+H
312	Positive	312-1	634.55112	634.554	3.75008	Cer(d38:0)	39243	http://funmeta.oebiotech.com/network/39243	HMDB0011764	41567	LMSP02020009		67027	5283574		[C@](CO)([H])(NC(CCCCCCCCCCCCCCCCCCC)=O)[C@]([H])(O)CCCCCCCCCCCCCCC	ZWAUSWHRQBSECP-PQQNNWGCSA-N	Lipids and lipid-like molecules	Sphingolipids	Ceramides	C38H77NO3	M+K	***
313	Positive	313-1	635.12542	635.124	1.80902	3'-(2'',6''-Digalloylglucosyl)-phloroacetophenone	63768	http://funmeta.oebiotech.com/network/63768	HMDB0040625	95103				131752872	152041-21-9	CC(=O)C1=C(O)C(C2OC(COC(=O)C3=CC(O)=C(O)C(O)=C3)C(O)C(O)C2OC(=O)C2=CC(O)=C(O)C(O)=C2)=C(O)C=C1O	OERBJDHTUNHWHD-UHFFFAOYSA-N	Organic oxygen compounds	Organooxygen compounds	Carbohydrates and carbohydrate conjugates	C28H26O17	M+H	**
313	Positive	313-2	635.12542	635.124	1.80902	3'-(2'',3''-Digalloylglucosyl)-phloroacetophenone	63767	http://funmeta.oebiotech.com/network/63767	HMDB0040624	95102			172778	131752871	152041-20-8	CC(=O)C1=C(O)C(C2OC(CO)C(O)C(OC(=O)C3=CC(O)=C(O)C(O)=C3)C2OC(=O)C2=CC(O)=C(O)C(O)=C2)=C(O)C=C1O	NJYDDAGEVQMOBI-UHFFFAOYSA-N	Organic oxygen compounds	Organooxygen compounds	Carbohydrates and carbohydrate conjugates	C28H26O17	M+H	**
314	Positive	314-1	636.17843	636.175	5.26059	Zafirlukast metabolite M5	82824	http://funmeta.oebiotech.com/network/82824	HMDB0060986					71549171		COC1=C(CC2=CN(CO)C3=C2C=C(NC(=O)OC2CCCC2)C=C3)C=CC(=C1)C(=O)NS(=O)(=O)C1=CC=CC=C1C	HZAQOSFFIGVMDH-UHFFFAOYSA-N	Benzenoids	Benzene and substituted derivatives	Benzenesulfonamides	C31H33N3O7S	M+2Na-H	**
315	Positive	315-1	636.49177	636.496	7.06043	LysoPC(26:0)	54194	http://funmeta.oebiotech.com/network/54194	HMDB0029205					131750810		[H][C@@](O)(COC(=O)CCCCCCCCCCCCCCCCCCCCCCCCC)COP([O-])(=O)OCC[N+](C)(C)C	WSDKRPCAPHRNNZ-MGBGTMOVSA-N	Lipids and lipid-like molecules	Glycerophospholipids	Glycerophosphocholines	C34H70NO7P	M+H	***
316	Positive	316-1	637.55587	637.556	0.213244	5-Hydroxy-7-methoxy-2-tritriacontyl-4H-1-benzopyran-4-one	62994	http://funmeta.oebiotech.com/network/62994	HMDB0039739	94291				5322151	144049-68-3	CCCCCCCCCCCCCCCCCCCCCCCCCCCCCCCCCC1=CC(=O)C2=C(O)C=C(OC)C=C2O1	VCUFPKRXFVNKKD-UHFFFAOYSA-N	Organoheterocyclic compounds	Benzopyrans	1-benzopyrans	C43H74O4	M+H-H2O	**
317	Positive	317-1	638.34497	638.34	7.1133	Povpc	210525	http://funmeta.oebiotech.com/network/210525	HMDB0256712					9985914		CCCCCCCCCCCCCCCC(=O)OCC(COP([O-])(=O)OCC[N+](C)(C)C)OC(=O)CCCC=O	RKIDALSACBQVTN-UHFFFAOYSA-N	Lipids and lipid-like molecules	Glycerophospholipids	Glycerophosphocholines	C29H56NO9P	M+2Na-H
318	Positive	318-1	639.17901	639.181	3.10098	Candesartan O-glucuronide	82736	http://funmeta.oebiotech.com/network/82736	HMDB0060879					131769984		CCOC1=NC2=CC=CC(C(=O)OC3O[C@@H]([C@@H](O)[C@H](O)[C@H]3O)C(O)=O)=C2N1CC1=CC=C(C=C1)C1=CC=CC=C1C1=NNN=N1	IQMPSFXZXNRDMY-GPKAUORGSA-N	Organic oxygen compounds	Organooxygen compounds	Carbohydrates and carbohydrate conjugates	C30H28N6O9	M+Na	**
318	Positive	318-2	639.17901	639.181	3.10098	Candesartan N2-glucuronide	52471	http://funmeta.oebiotech.com/network/52471	HMDB0013843					46780161		CCOC1=NC2=CC=CC(C(O)=O)=C2N1CC1=CC=C(C=C1)C1=CC=CC=C1C1=NN=NN1C1O[C@@H]([C@@H](O)[C@H](O)[C@H]1O)C(O)=O	RGWIRVSYWBHDIC-XOEMIVIESA-N	Organic oxygen compounds	Organooxygen compounds	Carbohydrates and carbohydrate conjugates	C30H28N6O9	M+Na	**
319	Positive	319-1	639.37503	639.374	1.7844	26-Glucosyl-1,3,11,22-tetrahydroxyergosta-5,24-dien-26-oate	63577	http://funmeta.oebiotech.com/network/63577	HMDB0040405	94914				131752816	155510-75-1	CC(C(O)C\C(C)=C(\C)C(=O)OC1OC(CO)C(O)C(O)C1O)C1CCC2C3CC=C4CC(O)CC(O)C4(C)C3C(O)CC12C	PKYGFGNTTYORCF-NXVVXOECSA-N	Lipids and lipid-like molecules	Steroids and steroid derivatives	Bile acids, alcohols and derivatives	C34H54O11	M+H	**
320	Positive	320-1	639.57235	639.569	5.52589	1-(2-Methoxyethoxy)hexadecane	204336	http://funmeta.oebiotech.com/network/204336	HMDB0249381					24843097		CCCCCCCCCCCCCCCCOCCOC	IQXJCCZJOIKIAD-UHFFFAOYSA-N	Unclassified	Unclassified	Unclassified	C19H40O2	2M+K
321	Positive	321-1	639.68237	639.678	7.10545	1-docosene	9423	http://funmeta.oebiotech.com/network/9423	HMDB0062602	97721	LMFA11000312		84220	74138	1599-67-3	C=CCCCCCCCCCCCCCCCCCCCC	SPURMHFLEKVAAS-UHFFFAOYSA-N	Hydrocarbons	Unsaturated hydrocarbons	Unsaturated aliphatic hydrocarbons	C22H44	2M+Na	**
322	Positive	322-1	641.33171	641.329	4.92719	Stercobilinogen	48249	http://funmeta.oebiotech.com/network/48249	HMDB0004157			C05789	6320	9548718	17095-63-5	[H][C@@]1(CC2=C(C)C(CCC(O)=O)=C(CC3=C(CCC(O)=O)C(C)=C(C[C@]4([H])NC(=O)[C@H](C)[C@H]4CC)N3)N2)NC(=O)[C@H](CC)[C@H]1C	VKGRRZVYCXLHII-OLFWPHQKSA-N	Organoheterocyclic compounds	Tetrapyrroles and derivatives	Bilirubins	C33H48N4O6	M+2Na-H	**
323	Positive	323-1	643.17102	643.175	6.2551	Laflunimus	208187	http://funmeta.oebiotech.com/network/208187	HMDB0253954					66583751		CC1=C(C=CC(NC(=O)C(C#N)=C(O)C2CC2)=C1)C(F)(F)F	GDHFOVCRYCPOTK-UHFFFAOYSA-N	Benzenoids	Benzene and substituted derivatives	Trifluoromethylbenzenes	C15H13F3N2O2	2M+Na
324	Positive	324-1	643.52810	643.53	2.33723	DG(38:5)	49020	http://funmeta.oebiotech.com/network/49020	HMDB0007119	58737			88478	53478030		[H][C@](CO)(COC(=O)CCCCCCCCCCCCCCC)OC(=O)CC\C=C/C\C=C/C\C=C/C\C=C/C\C=C/CCCCC	GHFNDQGKMZNZOE-OKDYJUGASA-N	Lipids and lipid-like molecules	Glycerolipids	Diradylglycerols	C41H70O5	M+H
325	Positive	325-1	644.16786	644.168	0.466047	855527-92-3 (R-Isomer)	213481	http://funmeta.oebiotech.com/network/213481	HMDB0260361					10167713		CCOC1=CC=C(C=C1)N1C(=O)C2=C(N=CC=C2)N=C1C(C)N(CC1=CN=CC=C1)C(=O)CC1=CC(=C(F)C=C1)C(F)(F)F	XMRGQUDUVGRCBS-UHFFFAOYSA-N	Unclassified	Unclassified	Unclassified	C32H27F4N5O3	M+K
326	Positive	326-1	645.17127	645.176	8.04299	Asp-Asp-Asp-Asp-Lys	203712	http://funmeta.oebiotech.com/network/203712	HMDB0248661					21885705		NCCCCC(NC(=O)C(CC(O)=O)NC(=O)C(CC(O)=O)NC(=O)C(CC(O)=O)NC(=O)C(N)CC(O)=O)C(O)=O	WIGQMQCSQBOAKQ-UHFFFAOYSA-N	Unclassified	Unclassified	Unclassified	C22H34N6O14	M+K
327	Positive	327-1	645.36348	645.364	0.66293	Physalolactone B 3-glucoside	58273	http://funmeta.oebiotech.com/network/58273	HMDB0034201	89773				131751536	82087-30-7	CC(=O)OC1CC(CC2=CCC3C4CCC(C(C)(O)C5CC(C)=C(C)C(=O)O5)C4(C)CCC3C12C)OC1OC(CO)C(O)C(O)C1O	OWQMNZPAYJJMMA-UHFFFAOYSA-N	Lipids and lipid-like molecules	Steroids and steroid derivatives	Steroid lactones	C36H54O11	M+H-H2O	**
327	Positive	327-2	645.36348	645.364	0.66293	Prosapogenin	64237	http://funmeta.oebiotech.com/network/64237	HMDB0041131					73812650	24404-56-6	CC1(C)CCC2(C(O)CC3(C)C(=CCC4C5(C)CCC(OC6OC(C(O)C(O)C6O)C(O)=O)C(C)(C=O)C5CCC34C)C2C1)C(O)=O	PIGTXFOGKFOFTO-UHFFFAOYSA-N	Lipids and lipid-like molecules	Prenol lipids	Terpene glycosides	C36H54O11	M+H-H2O	**
327	Positive	327-3	645.36348	645.364	0.66293	1-Acetyl-3,27-dihydroxywitha-5,24-dienolide 3-glucoside	57923	http://funmeta.oebiotech.com/network/57923	HMDB0033729	89501				85228887	227179-08-0	CC(C1CCC2C3CC=C4CC(CC(OC(C)=O)C4(C)C3CCC12C)OC1OC(CO)C(O)C(O)C1O)C1CC(C)=C(CO)C(=O)O1	SKADEWVNQSRPEJ-UHFFFAOYSA-N	Lipids and lipid-like molecules	Steroids and steroid derivatives	Steroid lactones	C36H54O11	M+H-H2O	**
328	Positive	328-1	645.54254	645.545	4.19898	DG(38:4)	10651	http://funmeta.oebiotech.com/network/10651	HMDB0007118	4447	LMGL02010138		84405	9543803		OC[C@]([H])(OC(CCCCC/C=C\C/C=C\C/C=C\C/C=C\CCCCC)=O)COC(CCCCCCCCCCCCCCC)=O	OJVQSHJQMGRSFT-GPQLOSGLSA-N	Lipids and lipid-like molecules	Glycerolipids	Diradylglycerols	C41H72O5	M+H
329	Positive	329-1	646.55166	646.554	3.58311	2-Aminoethyl (R)-2,3-bis(hexadecyloxy)propyl hydrogen phosphate	202407	http://funmeta.oebiotech.com/network/202407	HMDB0247135					4124837		CCCCCCCCCCCCCCCCOCC(COP(O)(=O)OCCN)OCCCCCCCCCCCCCCCC	UXDBPOWEWOXJCE-UHFFFAOYSA-N	Lipids and lipid-like molecules	Glycerophospholipids	Glycerophosphoethanolamines	C37H78NO6P	M+H-H2O
330	Positive	330-1	649.54116	649.54	1.53047	(13R,14R)-8-Labdene-13,14,15-triol	58883	http://funmeta.oebiotech.com/network/58883	HMDB0034957	90328				14543666		CC1=C(CCC(C)(O)C(O)CO)C2(C)CCCC(C)(C)C2CC1	TWZQRBKMQYAKGQ-UHFFFAOYSA-N	Lipids and lipid-like molecules	Prenol lipids	Diterpenoids	C20H36O3	2M+H	**
330	Positive	330-2	649.54116	649.54	1.53047	(Z)-15-Oxo-11-eicosenoic acid	54687	http://funmeta.oebiotech.com/network/54687	HMDB0029797	86504				124089052	182145-55-7	CCCCCC(=O)CC\C=C\CCCCCCCCCC(O)=O	BMSUKKKAAVHUEW-PKNBQFBNSA-N	Lipids and lipid-like molecules	Fatty Acyls	Fatty acids and conjugates	C20H36O3	2M+H	**
330	Positive	330-3	649.54116	649.54	1.53047	(13R,14R)-7-Labdene-13,14,15-triol	58884	http://funmeta.oebiotech.com/network/58884	HMDB0034958	90329				340130		CC1=CCC2C(C)(C)CCCC2(C)C1CCC(C)(O)C(O)CO	WWUAKADIANYYEA-UHFFFAOYSA-N	Lipids and lipid-like molecules	Prenol lipids	Diterpenoids	C20H36O3	2M+H	**
331	Positive	331-1	650.13752	650.142	7.18049	Cefbuperazone	204646	http://funmeta.oebiotech.com/network/204646	HMDB0249754					2619		CCN1CCN(C(=O)NC(C(C)O)C(=O)NC2(OC)C3SCC(CSC4=NN=NN4C)=C(N3C2=O)C(O)=O)C(=O)C1=O	SMSRCGPDNDCXFR-UHFFFAOYSA-N	Organic acids and derivatives	Carboxylic acids and derivatives	Amino acids, peptides, and analogues	C22H29N9O9S2	M+Na
332	Positive	332-1	650.20854	650.207	2.22793	Lys-Cys-Thr-Cys-Cys-Ala	207420	http://funmeta.oebiotech.com/network/207420	HMDB0253024					14767453		CC(O)C(NC(=O)C(CS)NC(=O)C(N)CCCCN)C(=O)NC(CS)C(=O)NC(CS)C(=O)NC(C)C(O)=O	YLMDZVLJMXJONY-UHFFFAOYSA-N	Unclassified	Unclassified	Unclassified	C22H41N7O8S3	M+Na
333	Positive	333-1	651.16763	651.167	1.03749	<i>ortho</i>-hydroxyatorvastatin	82852	http://funmeta.oebiotech.com/network/82852	HMDB0061015				169599	3364534		CC(C)C1=C(C(O)=NC2=CC=CC=C2O)C(=C(N1CCC(O)CC(O)CC(O)=O)C1=CC=C(F)C=C1)C1=CC=CC=C1	CZBPKFICAYVHHM-UHFFFAOYSA-N	Organoheterocyclic compounds	Pyrroles	Substituted pyrroles	C33H35FN2O6	M+2K-H	**
333	Positive	333-2	651.16763	651.167	1.03749	<i>para</i>-hydroxyatorvastatin	82851	http://funmeta.oebiotech.com/network/82851	HMDB0061014				168285	3364535		CC(C)C1=C(C(=O)NC2=CC=C(O)C=C2)C(=C(N1CCC(O)CC(O)CC(O)=O)C1=CC=C(F)C=C1)C1=CC=CC=C1	SOZOATLLFFVAPM-UHFFFAOYSA-N	Organoheterocyclic compounds	Pyrroles	Substituted pyrroles	C33H35FN2O6	M+2K-H	**
334	Positive	334-1	651.40027	651.395	7.64969	Plactin D	210458	http://funmeta.oebiotech.com/network/210458	HMDB0256630							CC(C)CC1NC(=O)C(CC(C)C)NC(=O)C(NC(=O)C(CCCN=C(N)N)NC(=O)C(CC2=CC=CC=C2)NC1=O)C(C)C	SSLDHPSBGUWDPD-UHFFFAOYSA-N	Organic acids and derivatives	Carboxylic acids and derivatives	Amino acids, peptides, and analogues	C32H52N8O5	M+Na
335	Positive	335-1	651.54671	651.544	4.84757	SM(d30:0)	51831	http://funmeta.oebiotech.com/network/51831	HMDB0012084			C00550		53481358		CCCCCCCCCCCCCCC[C@@H](O)[C@H](COP([O-])(=O)OCC[N+](C)(C)C)NC(O)CCCCCCCCCCC	DBRCJAPVYYEHRO-GWDKEWMYSA-N	Lipids and lipid-like molecules	Sphingolipids	Phosphosphingolipids	C35H75N2O6P	M+H	**
336	Positive	336-1	653.45976	653.465	8.65805	Fingolimod	206764	http://funmeta.oebiotech.com/network/206764	HMDB0252262	436992			63115	107970		CCCCCCCCC1=CC=C(CCC(N)(CO)CO)C=C1	KKGQTZUTZRNORY-UHFFFAOYSA-N	Organic nitrogen compounds	Organonitrogen compounds	Amines	C19H33NO2	2M+K
336	Positive	336-2	653.45976	653.465	8.65805	Pumiliotoxin A	210703	http://funmeta.oebiotech.com/network/210703	HMDB0256924							CCC(O)C(C)=CCC(C)C=C1CN2CCCC2C(C)(O)C1	CUBVJLHFQCEJGM-UHFFFAOYSA-N	Alkaloids and derivatives	Pumiliotoxins, homopumiliotoxins, and allopumiliotoxins	Unclassified	C19H33NO2	2M+K
337	Positive	337-1	655.17710	655.173	6.45004	Dimoracin	54914	http://funmeta.oebiotech.com/network/54914	HMDB0030068					131750953	84323-11-5	CC1=CC2C(C(OC3=CC(=CC(O)=C23)C2=CC3=C(O2)C=C(O)C=C3)C2=C(O)C=C(C=C2O)C2=CC3=C(O2)C=C(O)C=C3)C(C)(C)C1	GKHRLTCUMXVTAV-UHFFFAOYSA-N	Phenylpropanoids and polyketides	2-arylbenzofuran flavonoids	Unclassified	C38H32O8	M+K	**
338	Positive	338-1	655.57302	655.567	9.8317	DG(40:4)	10707	http://funmeta.oebiotech.com/network/10707	HMDB0007176	4530	LMGL02010194		84435	9543859		OC[C@]([H])(OC(CCCCC/C=C\C/C=C\C/C=C\C/C=C\CCCCC)=O)COC(CCCCCCCCCCCCCCCCC)=O	VKBBGCKYUQMBMB-RFMQAYKLSA-N	Lipids and lipid-like molecules	Glycerolipids	Diradylglycerols	C43H76O5	M+H-H2O	***
339	Positive	339-1	656.16703	656.163	5.85702	Z-Gly-Gly-Arg-AMC	213178	http://funmeta.oebiotech.com/network/213178	HMDB0259965							CC1=CC(=O)OC2=C1C=CC(NC(=O)C(CCCN=C(N)N)NC(=O)CNC(=O)CNC(=O)OCC1=CC=CC=C1)=C2	SXTGIAYWYXVNLT-UHFFFAOYSA-N	Unclassified	Unclassified	Unclassified	C28H33N7O7	M+2K-H
340	Positive	340-1	657.48399	657.485	2.27153	DG(36:3)	10934	http://funmeta.oebiotech.com/network/10934	HMDB0007059	58694	LMGL02010421		88718	53477994		OC[C@]([H])(OC(CCCCCCCCCCC/C=C\C/C=C\CCCCC)=O)COC(CCCCCCC/C=C\CCCC)=O	ZUPOJSDRXROXHE-VXBBTDFSSA-N	Lipids and lipid-like molecules	Glycerolipids	Diradylglycerols	C39H70O5	M+K
341	Positive	341-1	659.13436	659.137	4.43002	Camellianin A	54779	http://funmeta.oebiotech.com/network/54779	HMDB0029908					73981792	109232-77-1	CC1OC(OC2C(COC(C)=O)OC(OC3=CC(O)=CC4=C3C(=O)C=C(O4)C3=CC=C(O)C=C3)C(O)C2O)C(O)C(O)C1O	RHJULGLSOARXMO-UHFFFAOYSA-N	Phenylpropanoids and polyketides	Flavonoids	Flavonoid glycosides	C29H32O15	M+K	**
342	Positive	342-1	659.19971	659.204	6.78106	1,7-bis(4-hydroxyphenyl)-5-hydroxy-4,6-hepadien-3-one	256209	http://funmeta.oebiotech.com/network/256209	HMDB0303332							O\C(\C=C\C1=CC=C(O)C=C1)=C/C(=O)CCC1=CC=C(O)C=C1.OC1=CC=C(CCC(=O)CC(=O)\C=C\C2=CC=C(O)C=C2)C=C1	MVZDRCCZQFBTNS-VUNFZNKKSA-N	Phenylpropanoids and polyketides	Diarylheptanoids	Linear diarylheptanoids	C38H36O8	M+K
343	Positive	343-1	659.50015	659.495	7.41251	20-Dihydrodydrogesterone	82593	http://funmeta.oebiotech.com/network/82593	HMDB0060729					21563790		CC(C)C1CCC2C3C=CC4=CC(=C)CCC4(C)C3CCC12C	YUDUQGLCBDGGNA-UHFFFAOYSA-N	Lipids and lipid-like molecules	Steroids and steroid derivatives	Pregnane steroids	C23H34	2M+K	**
344	Positive	344-1	660.19550	660.199	4.54964	Dihydroergotamine	52703	http://funmeta.oebiotech.com/network/52703	HMDB0014465	2259		C07798	4562	10531	6190-39-2	[H][C@@]12CCCN1C(=O)[C@H](CC1=CC=CC=C1)N1C(=O)[C@](C)(NC(=O)[C@H]3CN(C)[C@]4([H])CC5=CNC6=CC=CC(=C56)[C@@]4([H])C3)O[C@@]21O	LUZRJRNZXALNLM-JGRZULCMSA-N	Alkaloids and derivatives	Ergoline and derivatives	Lysergic acids and derivatives	C33H37N5O5	M+2K-H	**
345	Positive	345-1	663.18397	663.185	1.26638	Didesethylflurazepam	205870	http://funmeta.oebiotech.com/network/205870	HMDB0251222	442202			143439	28647		NCCN1C2=C(C=C(Cl)C=C2)C(=NCC1=O)C1=CC=CC=C1F	MVAUDJDXZPBWOW-UHFFFAOYSA-N	Organoheterocyclic compounds	Benzodiazepines	1,4-benzodiazepines	C17H15ClFN3O	2M+H
346	Positive	346-1	663.53534	663.532	4.38095	DG(36:0)	10908	http://funmeta.oebiotech.com/network/10908	HMDB0007028	58663	LMGL02010395		88802	53477963		OC[C@]([H])(OC(CCCCCCCCCCCCCCCCCCCCC)=O)COC(CCCCCCCCCCCCC)=O	DINFAYNBAABMIP-QNGWXLTQSA-N	Lipids and lipid-like molecules	Glycerolipids	Diradylglycerols	C39H76O5	M+K	**
346	Positive	346-2	663.53534	663.532	4.38095	Glycerol 1,2-dioctadecanoate	10515	http://funmeta.oebiotech.com/network/10515	HMDB0031012	4256	LMGL02010002			102615	1188-58-5	OCC([H])(OC(CCCCCCCCCCCCCCCCC)=O)COC(CCCCCCCCCCCCCCCCC)=O	UHUSDOQQWJGJQS-UHFFFAOYSA-N	Lipids and lipid-like molecules	Glycerolipids	Diradylglycerols	C39H76O5	M+K	**
347	Positive	347-1	664.05778	664.057	1.32765	(S)-3-(4-(1-(3-(3,5-Dichlorophenyl)-5-(6-methoxynaphthalen-2-yl)-1H-pyrazol-1-yl)ethyl)benzamido)propanoic acid	208847	http://funmeta.oebiotech.com/network/208847	HMDB0254774					57882748		COC1=CC2=C(C=C1)C=C(C=C2)C1=CC(=NN1C(C)C1=CC=C(C=C1)C(=O)NCCC(O)=O)C1=CC(Cl)=CC(Cl)=C1	DNTVJEMGHBIUMW-UHFFFAOYSA-N	Organoheterocyclic compounds	Azoles	Pyrazoles	C32H27Cl2N3O4	M+2K-H
348	Positive	348-1	665.17691	665.172	7.6651	8-Hydroxyhesperetin 7-[6-acetylglucosyl-(1->2)-glucoside]	64333	http://funmeta.oebiotech.com/network/64333	HMDB0041232	95651			169793	74977927	162110-44-3	COC1=C(O)C=C(C=C1)C1=CC(=O)C2=C(O1)C(O)=C(OC1OC(CO)C(O)C(O)C1OC1OC(COC(C)=O)C(O)C(O)C1O)C=C2O	LORXOTCKKVEWGS-UHFFFAOYSA-N	Phenylpropanoids and polyketides	Flavonoids	Flavonoid glycosides	C30H34O18	M+H-H2O	**
349	Positive	349-1	665.38650	665.39	4.56378	Phytolaccasaponin G	58630	http://funmeta.oebiotech.com/network/58630	HMDB0034636					5070782	60820-94-2	COC(=O)C1(C)CCC2(CCC3(C)C(=CCC4C5(C)CC(O)C(OC6OCC(O)C(O)C6O)C(C)(CO)C5CCC34C)C2C1)C(O)=O	SFZVDNKTWPZIJG-UHFFFAOYSA-N	Lipids and lipid-like molecules	Prenol lipids	Triterpenoids	C36H56O11	M+H	**
349	Positive	349-2	665.38650	665.39	4.56378	Medicagenic acid 3-O-beta-D-glucoside	58550	http://funmeta.oebiotech.com/network/58550	HMDB0034552	90017			168949	13732714	49792-23-6	CC1(C)CCC2(CCC3(C)C(=CCC4C5(C)CC(O)C(OC6OC(CO)C(O)C(O)C6O)C(C)(C5CCC34C)C(O)=O)C2C1)C(O)=O	XCHARIIIZLLEBL-UHFFFAOYSA-N	Lipids and lipid-like molecules	Prenol lipids	Terpene glycosides	C36H56O11	M+H	**
349	Positive	349-3	665.38650	665.39	4.56378	Elatoside G	64439	http://funmeta.oebiotech.com/network/64439	HMDB0041347	95753				85149756	171828-77-6	CC1(C)CCC2(C(O)CC3(C)C(=CCC4C5(C)CCC(OC6OC(C(O)C(O)C6O)C(O)=O)C(C)(CO)C5CCC34C)C2C1)C(O)=O	UQWJOPVYLXZYCS-UHFFFAOYSA-N	Lipids and lipid-like molecules	Prenol lipids	Terpene glycosides	C36H56O11	M+H	**
350	Positive	350-1	665.58813	665.582	9.53175	Solacaproine	8779	http://funmeta.oebiotech.com/network/8779	HMDB0034215	89782	LMFA08020203			423377	35771-90-5	CN(C)CCCCN(C(=O)CCCCC)CCCCN(C)C	KKYYJGJYEAKUMS-UHFFFAOYSA-N	Lipids and lipid-like molecules	Fatty Acyls	Fatty amides	C18H39N3O	2M+K	**
351	Positive	351-1	666.16973	666.174	6.51192	N-Acetyl-N-[1-(1,1'-biphenyl-4-ylmethyl)-2-oxoazepan-3-YL]-3,4-diphosphonophenylalaninamide	211056	http://funmeta.oebiotech.com/network/211056	HMDB0257351							CC(=O)NC(CC1=CC(=C(C=C1)P(O)(O)=O)P(O)(O)=O)C(=O)NC1CCCCN(CC2=CC=C(C=C2)C2=CC=CC=C2)C1=O	WCMLXBUNHNAMNH-UHFFFAOYSA-N	Organic acids and derivatives	Carboxylic acids and derivatives	Amino acids, peptides, and analogues	C30H35N3O9P2	M+Na
352	Positive	352-1	668.13740	668.132	8.65736	Cefoperazone	53495	http://funmeta.oebiotech.com/network/53495	HMDB0015424			C06883	3493	44185	62893-19-0	[H][C@]12SCC(CSC3=NN=NN3C)=C(N1C(=O)[C@H]2NC(=O)C(NC(=O)N1CCN(CC)C(=O)C1=O)C1=CC=C(O)C=C1)C(O)=O	GCFBRXLSHGKWDP-WTKTZPJXSA-N	Organic acids and derivatives	Carboxylic acids and derivatives	Amino acids, peptides, and analogues	C25H27N9O8S2	M+Na	**
353	Positive	353-1	668.36604	668.361	8.17832	Hydroxyhomodestruxin B	63133	http://funmeta.oebiotech.com/network/63133	HMDB0039897	94440				85262217		CCC(C)C1NC(=O)C2CCCN2C(=O)C(CC(C)(C)O)OC(=O)CCNC(=O)C(C)N(C)C(=O)C(C(C)CC)N(C)C1=O	XRVWELKGJFSFHT-UHFFFAOYSA-N	Organic acids and derivatives	Peptidomimetics	Depsipeptides	C31H53N5O8	M+2Na-H	**
354	Positive	354-1	669.18803	669.188	0.444119	Becatecarin	203948	http://funmeta.oebiotech.com/network/203948	HMDB0248919					368860		CCN(CC)CCN1C(=O)C2=C3C(NC4=C3C=CC=C4Cl)=C3N(C4OC(CO)C(OC)C(O)C4O)C4=C(C=CC=C4Cl)C3=C2C1=O	JSKFWUPVIZYJMR-UHFFFAOYSA-N	Organoheterocyclic compounds	Indoles and derivatives	Carbazoles	C33H34Cl2N4O7	M+H
355	Positive	355-1	671.56581	671.561	7.31227	DG(40:5)	49044	http://funmeta.oebiotech.com/network/49044	HMDB0007177	58761				53478054		[H][C@](CO)(COC(=O)CCCCCCCCCCCCCCCCC)OC(=O)CC\C=C/C\C=C/C\C=C/C\C=C/C\C=C/CCCCC	LTTZSZYLXABAOL-PYZFZJQXSA-N	Lipids and lipid-like molecules	Glycerolipids	Diradylglycerols	C43H74O5	M+H	**
356	Positive	356-1	673.19024	673.195	7.12225	cis-Ferulic acid [arabinosyl-(1->3)-[glucosyl-(1->6)]-glucosyl] ester	58672	http://funmeta.oebiotech.com/network/58672	HMDB0034682	90133				131751608		COC1=C(O)C=CC(\C=C/C(=O)OC2OC(COC3OC(CO)C(O)C(O)C3O)C(O)C(OC3OC(CO)C(O)C3O)C2O)=C1	LUBIAXCXQXWFFZ-HYXAFXHYSA-N	Organic oxygen compounds	Organooxygen compounds	Carbohydrates and carbohydrate conjugates	C27H38O18	M+Na	**
357	Positive	357-1	673.48588	673.48	8.31455	PA(34:2)	24926	http://funmeta.oebiotech.com/network/24926	HMDB0007860	40921	LMGP10010023	C00416	73259	9547167		[C@](COP(=O)(O)O)([H])(OC(CCCCCCC/C=C\C/C=C\CCCCC)=O)COC(CCCCCCCCCCCCCCC)=O	YQMUIZXKIKXZHD-UMKNCJEQSA-N	Lipids and lipid-like molecules	Glycerophospholipids	Glycerophosphates	C37H69O8P	M+H	***
358	Positive	358-1	673.54768	673.549	2.18348	Phytosphingosine	38925	http://funmeta.oebiotech.com/network/38925	HMDB0004610	7066	LMSP01030001	C12144	46961	122121	554-62-1	OC[C@]([H])(N)[C@]([H])(O)[C@@](O)([H])CCCCCCCCCCCCCC	AERBNCYCJBRYDG-KSZLIROESA-N	Organic nitrogen compounds	Organonitrogen compounds	Amines	C18H39NO3	2M+K	***
359	Positive	359-1	674.99103	674.991	0.230923	Tris(2-chloropropyl) phosphate	212675	http://funmeta.oebiotech.com/network/212675	HMDB0259277							CC(Cl)COP(=O)(OCC(C)Cl)OCC(C)Cl	GTRSAMFYSUBAGN-UHFFFAOYSA-N	Organic acids and derivatives	Organic phosphoric acids and derivatives	Phosphate esters	C9H18Cl3O4P	2M+Na
360	Positive	360-1	676.53034	676.528	4.10633	PE(16:0)	49969	http://funmeta.oebiotech.com/network/49969	HMDB0008949	60379		C00350		53479592		[H][C@@](COC(=O)CCCCCCCCCCCCCCC)(COP(O)(=O)OCCN)O\C=C/CCCCCCCCCCCCCC	SSSSHIRACDQFCW-PXOIRPRXSA-N	Lipids and lipid-like molecules	Glycerophospholipids	Glycerophosphoethanolamines	C37H74NO7P	M+H	**
361	Positive	361-1	676.95850	676.96	2.18364	5-Iodo-2-pyrimidinone-2'-deoxyribose	202133	http://funmeta.oebiotech.com/network/202133	HMDB0246815					14326905		OCC1OC(CC1O)N1C=C(I)C=NC1=O	XIJXHOVKJAXCGJ-UHFFFAOYSA-N	Unclassified	Unclassified	Unclassified	C9H11IN2O4	2M+H
362	Positive	362-1	677.58770	677.587	0.577894	3-Hexadecanoyloleanolic acid	60623	http://funmeta.oebiotech.com/network/60623	HMDB0036967	91955				14138830	19833-14-8	CCCCCCCCCCCCCCCC(=O)OC1CCC2(C)C(CCC3(C)C2CC=C2C4CC(C)(C)CCC4(CCC32C)C(O)=O)C1(C)C	WAESUNHGNAUFBW-UHFFFAOYSA-N	Lipids and lipid-like molecules	Prenol lipids	Triterpenoids	C46H78O4	M+H-H2O	**
363	Positive	363-1	678.59572	678.601	7.32127	N-(2R-Hydroxydocosanoyl)-2S-amino-1,3S,4R-octadecanetriol	59338	http://funmeta.oebiotech.com/network/59338	HMDB0035469	90754				25201875		CCCCCCCCCCCCCCCCCCCCC(O)C(=O)NC(CO)C(O)C(O)CCCCCCCCCCCCCC	XJDLBNONNWFVMN-UHFFFAOYSA-N	Lipids and lipid-like molecules	Sphingolipids	Ceramides	C40H81NO5	M+Na	**
364	Positive	364-1	679.47157	679.47	2.54925	DG(38:6)	10675	http://funmeta.oebiotech.com/network/10675	HMDB0007121	4504	LMGL02010162		82949	9543827		OC[C@]([H])(OC(CC/C=C\C/C=C\C/C=C\C/C=C\C/C=C\C/C=C\CC)=O)COC(CCCCCCCCCCCCCCC)=O	BXVYQJJBMVVALQ-VVSMSMGFSA-N	Lipids and lipid-like molecules	Glycerolipids	Diradylglycerols	C41H68O5	M+K
365	Positive	365-1	679.58591	679.585	1.77429	Polyoxyethylene 40 monostearate	56809	http://funmeta.oebiotech.com/network/56809	HMDB0032477	88488			167626	24762	9004-99-3	CCCCCCCCCCCCCCCCCC(=O)OCCO	RFVNOJDQRGSOEL-UHFFFAOYSA-N	Lipids and lipid-like molecules	Fatty Acyls	Fatty acid esters	C20H40O3	2M+Na	**
365	Positive	365-2	679.58591	679.585	1.77429	15-hydroxyicosanoic acid	83254	http://funmeta.oebiotech.com/network/83254	HMDB0061665					115323		CCCCCC(O)CCCCCCCCCCCCCC(O)=O	BLERHOKJGPAHCL-UHFFFAOYSA-N	Lipids and lipid-like molecules	Fatty Acyls	Fatty acids and conjugates	C20H40O3	2M+Na	**
365	Positive	365-3	679.58591	679.585	1.77429	12-hydroxyicosanoic acid	83253	http://funmeta.oebiotech.com/network/83253	HMDB0061664					115074		CCCCCCCCC(O)CCCCCCCCCCC(O)=O	XNLLZTFHLRSAPS-UHFFFAOYSA-N	Lipids and lipid-like molecules	Fatty Acyls	Fatty acids and conjugates	C20H40O3	2M+Na	**
366	Positive	366-1	680.19206	680.192	0.521526	Damme	205536	http://funmeta.oebiotech.com/network/205536	HMDB0250840					47470		CC(NC(=O)C(N)CC1=CC=C(O)C=C1)C(=O)NCC(=O)N(C)C(CC1=CC=CC=C1)C(=O)NC(CO)CCS(C)=O	HYZHONGSQNXMPH-UHFFFAOYSA-N	Unclassified	Unclassified	Unclassified	C29H41N5O7S	M+2K-H
367	Positive	367-1	680.59043	680.593	3.49621	Cer(d41:1)	39042	http://funmeta.oebiotech.com/network/39042	HMDB0000950	83720	LMSP02010021		84372	52931115	67605-84-9	[C@](CO)([H])(NC(CCCCCCCCCCCCCCCCCCCCCC)=O)[C@]([H])(O)/C=C/CCCCCCCCCCCCC	NAJHAHQNQCNWOP-PUYNVXOJSA-N	Lipids and lipid-like molecules	Sphingolipids	Ceramides	C41H81NO3	M+2Na-H	***
368	Positive	368-1	681.36695	681.361	9.26983	Myelopeptides	213434	http://funmeta.oebiotech.com/network/213434	HMDB0260304					22677559		CC(C)CC(NC(=O)C(N)CC1=CC=CC=C1)C(=O)NCC(=O)NC(CC1=CC=CC=C1)C(=O)N1CCCC1C(=O)NC(C(C)O)C(O)=O	GJQDTIRGBUXHLF-UHFFFAOYSA-N	Unclassified	Unclassified	Unclassified	C35H48N6O8	M+H
369	Positive	369-1	682.35230	682.356	5.25644	Aypgkf	203794	http://funmeta.oebiotech.com/network/203794	HMDB0248753					85798446		CC(N)C(=O)NC(CC1=CC=C(O)C=C1)C(=O)N1CCCC1C(=O)NCC(=O)NC(CCCCN)C(=O)NC(CC1=CC=CC=C1)C(O)=O	VULJVZXXUQIUEM-UHFFFAOYSA-N	Unclassified	Unclassified	Unclassified	C34H47N7O8	M+H
370	Positive	370-1	682.88990	682.893	4.96419	Ticrynafen	212499	http://funmeta.oebiotech.com/network/212499	HMDB0259082	2854		C11702	9590	38409	40180-04-9	OC(=O)COC1=C(Cl)C(Cl)=C(C=C1)C(=O)C1=CC=CS1	AGHANLSBXUWXTB-UHFFFAOYSA-N	Organic oxygen compounds	Organooxygen compounds	Carbonyl compounds	C13H8Cl2O4S	2M+Na	*
371	Positive	371-1	682.98196	682.987	7.53292	Minodronic acid	208816	http://funmeta.oebiotech.com/network/208816	HMDB0254739	322136				130956		OC(CC1=CN=C2C=CC=CN12)(P(O)(O)=O)P(O)(O)=O	VMMKGHQPQIEGSQ-UHFFFAOYSA-N	Organoheterocyclic compounds	Imidazopyridines	Unclassified	C9H12N2O7P2	2M+K
372	Positive	372-1	683.19973	683.201	1.31878	4-methylthiobutyldesulfoglucosinolate	257010	http://funmeta.oebiotech.com/network/257010	HMDB0304187					548354		CSCCCCC(SC1OC(CO)C(O)C(O)C1O)=NO	WILLOUKDISBKTQ-UHFFFAOYSA-N	Organic oxygen compounds	Organooxygen compounds	Carbohydrates and carbohydrate conjugates	C12H23NO6S2	2M+H
373	Positive	373-1	683.57261	683.574	1.66195	Campesteryl alpha-linolenate	60051	http://funmeta.oebiotech.com/network/60051	HMDB0036286	91431				73829943	94365-87-4	CC\C=C/C\C=C/C\C=C/CCCCCCCC(=O)OC1CCC2(C)C3CCC4(C)C(CCC4C3CC=C2C1)C(C)CCC(C)C(C)C	SOZHSICUHFFXDQ-YOILPLPUSA-N	Lipids and lipid-like molecules	Steroids and steroid derivatives	Steroid esters	C46H76O2	M+Na
374	Positive	374-1	685.53842	685.532	9.30662	CE(18:3)	50927	http://funmeta.oebiotech.com/network/50927	HMDB0010369				88756	53480458		CCCCC\C=C/C\C=C/C\C=C/CCCCC(=O)O[C@H]1CC[C@]2(C)C3CC[C@]4(C)C(CCC4C3CC=C2C1)[C@H](C)CCCC(C)C	GOHHVMNZYOLIPQ-BMVHEVBDSA-N	Lipids and lipid-like molecules	Steroids and steroid derivatives	Steroid esters	C45H74O2	M+K	**
375	Positive	375-1	686.20037	686.203	3.71404	Dexniguldipine	205748	http://funmeta.oebiotech.com/network/205748	HMDB0251090	68934		C11236		1236	102993-22-6	COC(=O)C1=C(C)NC(C)=C(C1C1=CC=CC(=C1)[N+]([O-])=O)C(=O)OCCCN1CCC(CC1)(C1=CC=CC=C1)C1=CC=CC=C1	SVJMLYUFVDMUHP-UHFFFAOYSA-N	Benzenoids	Benzene and substituted derivatives	Diphenylmethanes	C36H39N3O6	M+2K-H	*
376	Positive	376-1	687.19358	687.199	8.01278	Chalcomoracin	54915	http://funmeta.oebiotech.com/network/54915	HMDB0030069	86705				434768	76472-89-4	CC(C)=CCC1=C(O)C(=CC=C1O)C(=O)C1C(CC(C)=CC1C1=C(O)C=C(C=C1O)C1=CC2=C(O1)C=C(O)C=C2)C1=C(O)C=C(O)C=C1	SEHVRKPXIDOTRX-UHFFFAOYSA-N	Phenylpropanoids and polyketides	2-arylbenzofuran flavonoids	Unclassified	C39H36O9	M+K	**
377	Positive	377-1	687.59966	687.605	7.8404	Campesteryl elaidate	60053	http://funmeta.oebiotech.com/network/60053	HMDB0036288	91433				131751939	64144-49-6	CCCCCCCC\C=C/CCCCCCCC(=O)OC1CCC2(C)C3CCC4(C)C(CCC4C3CC=C2C1)C(C)CCC(C)C(C)C	PBJGXWXGARTUCF-NXVVXOECSA-N	Lipids and lipid-like molecules	Steroids and steroid derivatives	Steroid esters	C46H80O2	M+Na	***
378	Positive	378-1	688.38728	688.391	5.18946	Fumonisin B2	58692	http://funmeta.oebiotech.com/network/58692	HMDB0034703				38225	3432	116355-84-1	CCCCC(C)C(OC(=O)CC(CC(O)=O)C(O)=O)C(CC(C)CCCCCCC(O)CC(O)C(C)N)OC(=O)CC(CC(O)=O)C(O)=O	UXDPXZQHTDAXOZ-UHFFFAOYSA-N	Organic acids and derivatives	Carboxylic acids and derivatives	Fumonisins	C34H59NO14	M+H-H2O	**
379	Positive	379-1	689.38540	689.39	6.86369	Hovenidulcioside A2	64140	http://funmeta.oebiotech.com/network/64140	HMDB0041029	95463				85084179	171499-80-2	CC(C(CC1OC(=O)C(C)=C1)OC(C)=O)C1CCC2C3(C)CCC(OC4OC(CO)C(O)C(O)C4O)C(C)(C)C3CCC2(C)C11COC(=O)C1	QYJNHCJKVKCJTN-UHFFFAOYSA-N	Lipids and lipid-like molecules	Prenol lipids	Terpene glycosides	C38H58O12	M+H-H2O	**
380	Positive	380-1	689.55161	689.548	5.11235	DG(38:1)	48990	http://funmeta.oebiotech.com/network/48990	HMDB0007036	58671				53477971		[H][C@](CO)(COC(=O)CCCCCCCCCCCCC)OC(=O)CCCCCCCCCCCCC\C=C/CCCCCCCC	SUVBZYVWQQCWAS-DKEJYNJJSA-N	Lipids and lipid-like molecules	Glycerolipids	Diradylglycerols	C41H78O5	M+K
381	Positive	381-1	690.16691	690.164	4.28138	3-Piperidinecarboxamide, N-((2-chloro-5-(2-methoxyethyl)phenyl)methyl)-N-cyclopropyl-4-(6-(2-(2,6-dichloro-4-methylphenoxy)ethoxy)-3-pyridinyl)-, (3R,4S)-	213392	http://funmeta.oebiotech.com/network/213392	HMDB0260256					70930132		COCCC1=CC(CN(C2CC2)C(=O)C2CNCCC2C2=CN=C(OCCOC3=C(Cl)C=C(C)C=C3Cl)C=C2)=C(Cl)C=C1	PGSRKJVMAOWDEC-UHFFFAOYSA-N	Organic acids and derivatives	Carboxylic acids and derivatives	Amino acids, peptides, and analogues	C33H38Cl3N3O4	M+2Na-H
382	Positive	382-1	691.17044	691.173	3.22956	2,2'-(4,4'-(4,4'-Methylenebis(2-chloro-4,1-phenylene))bis(azanediyl)bis(oxomethylene)bis(azanediyl)bis(4,1-phenylene))bis(oxy)bis(2-Methylpropanoic acid)	208365	http://funmeta.oebiotech.com/network/208365	HMDB0254186							CC(C)(OC1=CC=C(NC(=O)NC2=C(Cl)C=C(CC3=CC(Cl)=C(NC(=O)NC4=CC=C(OC(C)(C)C(O)=O)C=C4)C=C3)C=C2)C=C1)C(O)=O	WJDMCXSGUCNRPZ-UHFFFAOYSA-N	Unclassified	Unclassified	Unclassified	C35H34Cl2N4O8	M+H-H2O
383	Positive	383-1	692.40097	692.402	1.16972	N,N-Diallyl-tyrosyl-aminoisobutyryl-aminoisobutyryl-phenylalanyl-leucine	207699	http://funmeta.oebiotech.com/network/207699	HMDB0253352					44290994		CC(C)CC(NC(=O)C(CC1=CC=CC=C1)NC(=O)C(C)(C)NC(=O)C(C)(C)NC(=O)C(CC1=CC=C(O)C=C1)N(CC=C)CC=C)C(O)=O	XUWLAGNFLUARAN-UHFFFAOYSA-N	Unclassified	Unclassified	Unclassified	C38H53N5O7	M+H
384	Positive	384-1	693.57659	693.582	7.28222	3-Hydroxy-1-phenyl-1-heptadecanone	59532	http://funmeta.oebiotech.com/network/59532	HMDB0035678	90941			172571	131751843		CCCCCCCCCCCCCCC(O)CC(=O)C1=CC=CC=C1	ACRYOVXDWCIPCZ-UHFFFAOYSA-N	Lipids and lipid-like molecules	Fatty Acyls	Fatty alcohols	C23H38O2	2M+H	**
385	Positive	385-1	693.63309	693.627	8.99526	Pipericine	8783	http://funmeta.oebiotech.com/network/8783	HMDB0031678		LMFA08020207			101713141		C(/C=C/C=C\CCCCCCCCCCCCC)(=O)NCC(C)C	QQCGKIZHTJLRNN-JUJVUSMPSA-N	Lipids and lipid-like molecules	Fatty Acyls	Fatty amides	C22H41NO	2M+Na	**
386	Positive	386-1	694.16094	694.162	1.42966	2-(4-(Bis(carboxymethyl)amino)-3-(2-(2-(bis(carboxymethyl)amino)-5-methylphenoxy)ethoxy)phenyl)-1H-indole-6-carboxylic acid	207799	http://funmeta.oebiotech.com/network/207799	HMDB0253463				52084	105060		CC1=CC(OCCOC2=C(C=CC(=C2)C2=CC3=C(N2)C=C(C=C3)C(O)=O)N(CC(O)=O)CC(O)=O)=C(C=C1)N(CC(O)=O)CC(O)=O	AMHAQOBUZCQMHN-UHFFFAOYSA-N	Organic acids and derivatives	Carboxylic acids and derivatives	Pentacarboxylic acids and derivatives	C32H31N3O12	M+2Na-H
387	Positive	387-1	695.19651	695.195	1.84482	Cephalexin	52901	http://funmeta.oebiotech.com/network/52901	HMDB0014707	1626		C06895	3534	27447	15686-71-2	[H][C@]12SCC(C)=C(N1C(=O)[C@H]2NC(=O)[C@H](N)C1=CC=CC=C1)C(O)=O	ZAIPMKNFIOOWCQ-UEKVPHQBSA-N	Organoheterocyclic compounds	Lactams	Beta lactams	C16H17N3O4S	2M+H	**
388	Positive	388-1	695.40737	695.405	3.60555	Phosphatidate(33:3)	25043	http://funmeta.oebiotech.com/network/25043	HMDB0114816	81310	LMGP10010144			52928737		[C@](COP(=O)(O)O)([H])(OC(CCCC/C=C\C/C=C\C/C=C\CCCCC)=O)COC(CCCCCCCCCCCCCC)=O	LTYYAYLMBQALJQ-RUJVDBHHSA-N	Lipids and lipid-like molecules	Glycerophospholipids	Glycerophosphates	C36H65O8P	M+K	**
389	Positive	389-1	695.56640	695.561	7.90898	DG(42:7)	10777	http://funmeta.oebiotech.com/network/10777	HMDB0007411	4607	LMGL02010264			9543929		OC[C@]([H])(OC(CC/C=C\C/C=C\C/C=C\C/C=C\C/C=C\C/C=C\CC)=O)COC(CCCCCCCCC/C=C\CCCCCCCC)=O	DRIFQOGOCCKIPC-SEGWQOHBSA-N	Lipids and lipid-like molecules	Glycerolipids	Diradylglycerols	C45H74O5	M+H	***
390	Positive	390-1	697.61267	697.613	0.38787	5-Heptadecyl-1,3-benzenediol	35156	http://funmeta.oebiotech.com/network/35156	HMDB0038530	93203	LMPK15030003		145967	181700	41442-57-3	C1(O)C=C(CCCCCCCCCCCCCCCCC)C=C(O)C=1	BBGNINPPDHJETF-UHFFFAOYSA-N	Benzenoids	Phenols	Benzenediols	C23H40O2	2M+H	**
391	Positive	391-1	698.24473	698.248	4.38519	Lewis b	208272	http://funmeta.oebiotech.com/network/208272	HMDB0254067							CC1OC(OC2C(O)C(O)C(CO)OC2OC2C(NC(C)=O)C(O)OC(CO)C2OC2OC(C)C(O)C(O)C2O)C(O)C(O)C1O	OXNGKCPRVRBHPO-UHFFFAOYSA-N	Organic oxygen compounds	Organooxygen compounds	Carbohydrates and carbohydrate conjugates	C26H45NO19	M+Na
391	Positive	391-2	698.24473	698.248	4.38519	Lewis y Tetrasaccharide	208273	http://funmeta.oebiotech.com/network/208273	HMDB0254068					4110340		CC1OC(OC2C(O)C(O)C(CO)OC2OC2C(CO)OC(O)C(NC(C)=O)C2OC2OC(C)C(O)C(O)C2O)C(O)C(O)C1O	SRHNADOZAAWYLV-UHFFFAOYSA-N	Organic oxygen compounds	Organooxygen compounds	Carbohydrates and carbohydrate conjugates	C26H45NO19	M+Na
392	Positive	392-1	699.17510	699.179	5.5827	Glutathionyl-3-hydroxykynurenine glucoside	83598	http://funmeta.oebiotech.com/network/83598	HMDB0062471						244286-41-7	N[C@@H](CCC(=O)N[C@@H](CS[C@@H](CC(=O)C1=CC=CC(O[C@@H]2O[C@H](CO)[C@@H](O)[C@H](O)[C@H]2O)=C1N)C(O)=O)C(=O)NCC(O)=O)C(O)=O	MUWBOANXAOJPLO-ROWCEFMGSA-N	Organic acids and derivatives	Carboxylic acids and derivatives	Amino acids, peptides, and analogues	C26H36N4O15S	M+Na
393	Positive	393-1	699.24301	699.241	2.60191	5',8,8''-Trihydroxy-3',3''',4',4''',5''',7',7''-heptamethoxy-5,5''-biflavan	63509	http://funmeta.oebiotech.com/network/63509	HMDB0040319	94840				75072286		COC1=CC(=CC(O)=C1OC)C1CCC2=C(O1)C(O)=C(OC)C=C2C1=CC(OC)=C(O)C2=C1CCC(O2)C1=CC(OC)=C(OC)C(OC)=C1	BXMDPVWZQNENII-UHFFFAOYSA-N	Phenylpropanoids and polyketides	Flavonoids	O-methylated flavonoids	C37H40O12	M+Na	**
394	Positive	394-1	701.60119	701.605	6.06925	DG(40:1)	49022	http://funmeta.oebiotech.com/network/49022	HMDB0007123	58739				53478032		[H][C@](CO)(COC(=O)CCCCCCCCCCCCCCC)OC(=O)CCCCCCCCCCCCC\C=C/CCCCCCCC	FXLDYAJCMQYCHG-FKQJZCQMSA-N	Lipids and lipid-like molecules	Glycerolipids	Diradylglycerols	C43H82O5	M+Na	***
395	Positive	395-1	703.47077	703.47	0.654046	PA(38:6)	24937	http://funmeta.oebiotech.com/network/24937	HMDB0114849	40934	LMGP10010038		83785	24779561		[C@](COP(=O)(O)O)([H])(OC(CC/C=C\C/C=C\C/C=C\C/C=C\C/C=C\C/C=C\CC)=O)COC(CCCCCCCCCCCCCCC)=O	NXXSEGVRTTVEEI-QPKMWZFCSA-N	Lipids and lipid-like molecules	Glycerophospholipids	Glycerophosphates	C41H69O8P	M+H-H2O	***
396	Positive	396-1	703.56722	703.565	3.27635	Azacyclotridec-1-en-2-amine, N-(2-phenylcyclopentyl)-, cis-	208502	http://funmeta.oebiotech.com/network/208502	HMDB0254374					4024		C1CC(NC2=NCCCCCCCCCCC2)C(C1)C1=CC=CC=C1	RTRIXVOSRYRSBP-UHFFFAOYSA-N	Benzenoids	Benzene and substituted derivatives	Unclassified	C23H36N2	2M+Na
397	Positive	397-1	705.13303	705.127	8.05966	Tricin 7-diglucuronoside	61013	http://funmeta.oebiotech.com/network/61013	HMDB0037460	92354			176371	131752191	83097-44-3	COC1=CC(=CC(OC)=C1O)C1=CC(=O)C2=C(O)C=C(OC3OC(C(O)C(O)C3OC3OC(C(O)C(O)C3O)C(O)=O)C(O)=O)C=C2O1	RDNMWJOGZVGRGW-UHFFFAOYSA-N	Phenylpropanoids and polyketides	Flavonoids	Flavonoid glycosides	C29H30O19	M+Na	**
398	Positive	398-1	705.49408	705.488	8.98826	(2E,4E)-5-[2-Methyl-2-(1,1,4,4-tetramethyl-1,2,3,4-tetrahydronaphthalene-6-yl)cyclopropyl]-3-methyl-2,4-pentadienoic acid	199050	http://funmeta.oebiotech.com/network/199050	HMDB0242660					53693050		CC(C=CC1CC1(C)C1=CC2=C(C=C1)C(C)(C)CCC2(C)C)=CC(O)=O	BOOOLEGQBVUTKC-UHFFFAOYSA-N	Benzenoids	Tetralins	Unclassified	C24H32O2	2M+H
399	Positive	399-1	705.89576	705.892	5.9502	Adenosine 5'-pentaphosphate	81738	http://funmeta.oebiotech.com/network/81738	HMDB0059647	96250		C20198	40096	193491		NC1=C2N=CN([C@@H]3O[C@H](CO[P@@](O)(=O)O[P@](O)(=O)O[P@@](O)(=O)O[P@@](O)(=O)OP(O)(O)=O)[C@@H](O)[C@H]3O)C2=NC=N1	WYJWVZZCMBUPSP-KQYNXXCUSA-N	Nucleosides, nucleotides, and analogues	Purine nucleotides	Purine ribonucleotides	C10H18N5O19P5	M+K	**
400	Positive	400-1	707.12441	707.124	0.477784	(E)-3-[1-(Benzenesulfonyl)indol-5-yl]-N-hydroxyprop-2-enamide	204794	http://funmeta.oebiotech.com/network/204794	HMDB0249930					76034973		ONC(=O)C=CC1=CC2=C(C=C1)N(C=C2)S(=O)(=O)C1=CC=CC=C1	NBHWQUHEYOFBKG-UHFFFAOYSA-N	Unclassified	Unclassified	Unclassified	C17H14N2O4S	2M+Na
401	Positive	401-1	707.39161	707.392	0.518197	Prostaglandin J2	3648	http://funmeta.oebiotech.com/network/3648	HMDB0002710	3464	LMFA03010019	C05957	27485	5280884	60203-57-8	[C@H]1(/C=C/[C@@H](O)CCCCC)C(=O)C=C[C@@H]1C/C=C\CCCC(=O)O	UQOQENZZLBSFKO-POPPZSFYSA-N	Lipids and lipid-like molecules	Fatty Acyls	Eicosanoids	C20H30O4	2M+K	***
401	Positive	401-2	707.39161	707.392	0.518197	Prostaglandin A2	3663	http://funmeta.oebiotech.com/network/3663	HMDB0002752	3465	LMFA03010035	C05953	27820	5280880	13345-50-1	[C@H]1(/C=C/[C@@H](O)CCCCC)C=CC(=O)[C@@H]1C/C=C\CCCC(=O)O	MYHXHCUNDDAEOZ-FOSBLDSVSA-N	Lipids and lipid-like molecules	Fatty Acyls	Eicosanoids	C20H30O4	2M+K	***
402	Positive	402-1	707.57236	707.571	1.43539	caffeoyl hexose	43878	http://funmeta.oebiotech.com/network/43878	HMDB0304591	103384	LMST01020067			69169003		C1[C@H](OC(=O)CCCCCCC/C=C\C/C=C\CCCCC)CC2=CC[C@@]3([H])[C@]4([H])CC[C@]([H])([C@]([H])(C)CC[C@@H](C)C(C)C)[C@@]4(C)CC[C@]3([H])[C@@]2(C)C1	DWTYTVTUGPAKRN-MRDGGECFSA-N	Lipids and lipid-like molecules	Steroids and steroid derivatives	Steroid esters	C46H78O2	M+2Na-H	***
403	Positive	403-1	710.21010	710.207	5.00246	Golvatinib	207325	http://funmeta.oebiotech.com/network/207325	HMDB0252909							CN1CCN(CC1)C1CCN(CC1)C(=O)NC1=CC(OC2=CC=C(NC(=O)C3(CC3)C(=O)NC3=CC=C(F)C=C3)C(F)=C2)=CC=N1	UQRCJCNVNUFYDX-UHFFFAOYSA-N	Organic oxygen compounds	Organooxygen compounds	Ethers	C33H37F2N7O4	M+2K-H
404	Positive	404-1	712.38732	712.393	7.89292	Ipamorelin	207885	http://funmeta.oebiotech.com/network/207885	HMDB0253561					22573923		CC(C)(N)C(=O)NC(CC1=CN=CN1)C(=O)NC(CC1=CC2=CC=CC=C2C=C1)C(=O)NC(CC1=CC=CC=C1)C(=O)NC(CCCCN)C(N)=O	NEHWBYHLYZGBNO-UHFFFAOYSA-N	Organic acids and derivatives	Carboxylic acids and derivatives	Amino acids, peptides, and analogues	C38H49N9O5	M+H
405	Positive	405-1	713.20683	713.203	5.65914	Verbascoside A	213029	http://funmeta.oebiotech.com/network/213029	HMDB0259786					74155541		COC1=CC=C(C=CC(=O)OC2C(C)OC(OC3C4OC4(CO)C4C3C=COC4OC3OC(CO)C(O)C(O)C3O)C(O)C2O)C=C1	RTCISXKUWWQSRF-UHFFFAOYSA-N	Phenylpropanoids and polyketides	Cinnamic acids and derivatives	Cinnamic acid esters	C31H40O16	M+2Na-H
406	Positive	406-1	713.60180	713.596	7.88231	SM(d36:1)	39591	http://funmeta.oebiotech.com/network/39591	HMDB0001348	438	LMSP03010001		83358	6453725	58909-84-5	O(P(=O)(OC[C@]([H])(NC(=O)CCCCCCCCCCCCCCCCC)[C@]([H])(O)/C=C/CCCCCCCCCCCCC)[O-])CC[N+](C)(C)C	LKQLRGMMMAHREN-YJFXYUILSA-N	Lipids and lipid-like molecules	Sphingolipids	Phosphosphingolipids	C41H83N2O6P	M+H-H2O	***
407	Positive	407-1	714.59552	714.598	3.87643	N-(2R-Hydroxytricosanoyl)-2S-amino-1,3S,4R-octadecanetriol	59339	http://funmeta.oebiotech.com/network/59339	HMDB0035470	90755				25200791		CCCCCCCCCCCCCCCCCCCCCC(O)C(=O)NC(CO)C(O)C(O)CCCCCCCCCCCCCC	LXCDJSOYWPJYDC-UHFFFAOYSA-N	Lipids and lipid-like molecules	Sphingolipids	Ceramides	C41H83NO5	M+2Na-H	**
408	Positive	408-1	715.62250	715.624	2.22308	TG(43:2)	13921	http://funmeta.oebiotech.com/network/13921	HMDB0043169	98672	LMGL03012813			56936607		C(OC(=O)CCCCCCCCCCCCCC)[C@]([H])(OC(CCCCCCC/C=C\CCCC)=O)COC(CCCCCCC/C=C\CCCC)=O	OCPXLQCJPPNQTK-JPCAWIEKSA-N	Lipids and lipid-like molecules	Glycerolipids	Triradylcglycerols	C46H84O6	M+H-H2O	**
409	Positive	409-1	717.56648	717.561	8.32737	Menaquinone 8	208555	http://funmeta.oebiotech.com/network/208555	HMDB0254435					1184		CC(C)=CCCC(C)=CCCC(C)=CCCC(C)=CCCC(C)=CCCC(C)=CCCC(C)=CCCC(C)=CCC1=C(C)C(=O)C2=CC=CC=C2C1=O	LXKDFTDVRVLXFY-UHFFFAOYSA-N	Lipids and lipid-like molecules	Prenol lipids	Quinone and hydroquinone lipids	C51H72O2	M+H
410	Positive	410-1	717.76599	717.761	6.79198	Tyropanoic acid	212736	http://funmeta.oebiotech.com/network/212736	HMDB0259350	320416				5611		CCCC(=O)NC1=C(I)C=C(I)C(CC(CC)C(O)=O)=C1I	YMOXVLQZFAUUKI-UHFFFAOYSA-N	Phenylpropanoids and polyketides	Phenylpropanoic acids	Unclassified	C15H18I3NO3	M+2K-H
411	Positive	411-1	718.00707	718.01	3.66863	6-Sinapoylglucoraphenin	61792	http://funmeta.oebiotech.com/network/61792	HMDB0038405					131752357	76653-80-0	COC1=CC(\C=C\C(=O)OCC2OC(S\C(CC\C=C\S(C)=O)=N\OS(O)(=O)=O)C(O)C(O)C2O)=CC(OC)=C1O	ZXXHJOWBIQIEDP-FKHFMQJFSA-N	Organic oxygen compounds	Organooxygen compounds	Carbohydrates and carbohydrate conjugates	C23H31NO14S3	M+2K-H	**
412	Positive	412-1	719.61827	719.618	0.198574	TG(42:2)	65239	http://funmeta.oebiotech.com/network/65239	HMDB0042278					131753420		[H][C@](COC(=O)CCCCCCCCCCCCC)(COC(=O)CCCCCCC\C=C/CCCC)OC(=O)CCCCCCC\C=C/CCCC	HKBRNPMKKXITTF-DMJMOBCLSA-N	Lipids and lipid-like molecules	Glycerolipids	Triradylcglycerols	C45H82O6	M+H	**
413	Positive	413-1	720.18983	720.196	8.23883	HMBOA dihexose	257360	http://funmeta.oebiotech.com/network/257360	HMDB0304551							COC1=CC2=C(C=C1)N(O)C(=O)[C@@H](O[C@@H]1O[C@H](CO)[C@@H](O)[C@H](OC3OC(CO)C(OC4OC(CO)C(O)C(O)C4O)C(O)C3O)[C@H]1O)O2	HZZBJPDCIZYCHA-GOEQCPIOSA-N	Unclassified	Unclassified	Unclassified	C27H39NO20	M+Na
414	Positive	414-1	721.63305	721.634	1.40412	TG(42:1)	65029	http://funmeta.oebiotech.com/network/65029	HMDB0042068					131753215		[H][C@](COC(=O)CCCCCCCCCCCCC)(COC(=O)CCCCCCC\C=C/CCCC)OC(=O)CCCCCCCCCCCCC	DOEBPNOTMREOMP-FZTZZYPMSA-N	Lipids and lipid-like molecules	Glycerolipids	Triradylcglycerols	C45H84O6	M+H	**
415	Positive	415-1	722.20591	722.21	5.86943	(S)-4-(2-(N-Methylisoquinoline-5-sulfonamido)-3-oxo-3-(4-phenylpiperazin-1-yl)propyl)phenyl isoquinoline-5-sulfonate	208095	http://funmeta.oebiotech.com/network/208095	HMDB0253809				91888	3838		CN(C(CC1=CC=C(OS(=O)(=O)C2=CC=CC3=C2C=CN=C3)C=C1)C(=O)N1CCN(CC1)C1=CC=CC=C1)S(=O)(=O)C1=CC=CC2=C1C=CN=C2	RJVLFQBBRSMWHX-UHFFFAOYSA-N	Organoheterocyclic compounds	Diazinanes	Piperazines	C38H35N5O6S2	M+H
416	Positive	416-1	724.52122	724.525	5.438	PE(16:1)	49971	http://funmeta.oebiotech.com/network/49971	HMDB0008951	60381		C00350	137292	53479594		[H][C@@](COC(=O)CCCCCCCCCCCCCCC)(COP(O)(=O)OCCN)O\C=C/CCCCCCCC\C=C/CCCCCC	LAFTYABRLNPQHQ-NHGOJEJISA-N	Lipids and lipid-like molecules	Glycerophospholipids	Glycerophosphoethanolamines	C39H76NO7P	M+Na	*
417	Positive	417-1	725.17867	725.181	3.31252	Niazinin A	256053	http://funmeta.oebiotech.com/network/256053	HMDB0303173							COC(=S)NCC1=CC=C(OC2OC(C)C(O)C(O)C2O)C=C1.CO\C(S)=N/CC1=CC=C(OC2OC(C)C(O)C(O)C2O)C=C1	MQWPWNAFSMSELZ-UHFFFAOYSA-N	Organic oxygen compounds	Organooxygen compounds	Carbohydrates and carbohydrate conjugates	C30H42N2O12S2	M+K
418	Positive	418-1	725.39198	725.392	0.0823298	PA(32:0)	24930	http://funmeta.oebiotech.com/network/24930	HMDB0000674	5644	LMGP10010027	C00416	73246	446066	7091-44-3	[C@](COP(=O)(O)O)([H])(OC(CCCCCCCCCCCCCCC)=O)COC(CCCCCCCCCCCCCCC)=O	PORPENFLTBBHSG-MGBGTMOVSA-N	Lipids and lipid-like molecules	Glycerophospholipids	Glycerophosphates	C35H69O8P	M+2K-H	***
419	Positive	419-1	725.55826	725.557	2.019	SM(34:1)	39593	http://funmeta.oebiotech.com/network/39593	HMDB0010169	41586	LMSP03010003		78646	9939941	6254-89-3	[C@](COP(=O)([O-])OCC[N+](C)(C)C)([H])(NC(CCCCCCCCCCCCCCC)=O)[C@]([H])(O)/C=C/CCCCCCCCCCCCC	RWKUXQNLWDTSLO-GWQJGLRPSA-N	Lipids and lipid-like molecules	Sphingolipids	Phosphosphingolipids	C39H79N2O6P	M+Na	***
420	Positive	420-1	726.58884	726.588	1.37433	Galactosylceramide (d36:2)	51143	http://funmeta.oebiotech.com/network/51143	HMDB0010714			C02686		53480658		CCCCCCCCCCCCC\C=C/C(O)C(CO[C@@H]1O[C@H](CO)[C@H](O)[C@H](O)[C@H]1O)NC(=O)CCCCCCC\C=C/CCCCCCCC	MVGFIPNJBNBHNC-XJPHKABUSA-N	Lipids and lipid-like molecules	Sphingolipids	Glycosphingolipids	C42H79NO8	M+H	**
420	Positive	420-2	726.58884	726.588	1.37433	GlcCer(d36:2)	40130	http://funmeta.oebiotech.com/network/40130	HMDB0004970	7223	LMSP0501AA27	C01190	139140	24779575		[C@](CO[C@H]1[C@H](O)[C@@H](O)[C@H](O)[C@@H](CO)O1)([H])(NC(CCCCCCC/C=C\CCCCCCCC)=O)[C@]([H])(O)/C=C/CCCCCCCCCCCCC	MVGFIPNJBNBHNC-HVFXMTMESA-N	Lipids and lipid-like molecules	Sphingolipids	Glycosphingolipids	C42H79NO8	M+H	**
421	Positive	421-1	727.65392	727.657	4.88531	4,6-Tricosanedione	59429	http://funmeta.oebiotech.com/network/59429	HMDB0035565	90845				91713154		CCCCCCCCCCCCCCCCCC(=O)CC(=O)CCC	OSWNBDSFXXEWTJ-UHFFFAOYSA-N	Organic oxygen compounds	Organooxygen compounds	Carbonyl compounds	C23H44O2	2M+Na	**
421	Positive	421-2	727.65392	727.657	4.88531	6,8-Tricosanedione	59428	http://funmeta.oebiotech.com/network/59428	HMDB0035564	90844				86117952		CCCCCCCCCCCCCCCC(=O)CC(=O)CCCCC	XKMZZUYCBHPSGA-UHFFFAOYSA-N	Organic oxygen compounds	Organooxygen compounds	Carbonyl compounds	C23H44O2	2M+Na	**
422	Positive	422-1	729.55557	729.558	3.67375	CE(dime)	83255	http://funmeta.oebiotech.com/network/83255	HMDB0061667					131770396		CCCC1=C(C)C(C)=C(CCCCCCCCCCC(=O)OC2CCC3(C)C4CCC5(C)C(CCC5C4CC=C3C2)C(C)CCCC(C)C)O1	GWPOWQHYFOHQNJ-UHFFFAOYSA-N	Lipids and lipid-like molecules	Steroids and steroid derivatives	Steroid esters	C47H78O3	M+K	**
423	Positive	423-1	730.53698	730.538	1.58051	PC(32:2)	18212	http://funmeta.oebiotech.com/network/18212	HMDB0007874	59324	LMGP01010496	C00157	86094	24778624	92345-33-0	[C@](COP(=O)([O-])OCC[N+](C)(C)C)([H])(OC(CCCCCCC/C=C\C/C=C\CCCCC)=O)COC(CCCCCCCCCCCCC)=O	IWXJKHSPEQSQMD-GMGFYYQASA-N	Lipids and lipid-like molecules	Glycerophospholipids	Glycerophosphocholines	C40H76NO8P	M+H	**
424	Positive	424-1	731.21161	731.216	6.4915	Amoxicillin	53295	http://funmeta.oebiotech.com/network/53295	HMDB0015193	1013		C06827	2676	33613	26787-78-0	[H][C@]12SC(C)(C)[C@@H](N1C(=O)[C@H]2NC(=O)[C@H](N)C1=CC=C(O)C=C1)C(O)=O	LSQZJLSUYDQPKJ-NJBDSQKTSA-N	Organoheterocyclic compounds	Lactams	Beta lactams	C16H19N3O5S	2M+H	**
425	Positive	425-1	731.62114	731.616	7.01812	TG(41:0)	83951	http://funmeta.oebiotech.com/network/83951	HMDB0062962					131770637		[H][C@@](COC(=O)CCCCCCC)(COC(=O)CCCCCCCCCCCCCCCCCCC)OC(=O)CCCCCCCCC(C)CC	ZMVDKVXSCNQBCX-PUOOBJKZSA-N	Lipids and lipid-like molecules	Glycerolipids	Triradylcglycerols	C44H84O6	M+Na	**
426	Positive	426-1	732.38544	732.391	6.96421	oleandomycin	209845	http://funmeta.oebiotech.com/network/209845	HMDB0255932					4587		COC1CC(OC2C(C)C(OC3OC(C)CC(C3O)N(C)C)C(C)CC3(CO3)C(=O)C(C)C(O)C(C)C(C)OC(=O)C2C)OC(C)C1O	RZPAKFUAFGMUPI-UHFFFAOYSA-N	Organic oxygen compounds	Organooxygen compounds	Carbohydrates and carbohydrate conjugates	C35H61NO12	M+2Na-H
427	Positive	427-1	733.40314	733.405	2.73522	PGP(27:0)	136197	http://funmeta.oebiotech.com/network/136197	HMDB0116520					131823175		[H][C@](O)(COP(O)(O)=O)COP(O)(=O)OC[C@@]([H])(COC(=O)CCCCCCCCC(C)CC)OC(=O)CCCCCCCCCCC(C)C	ILIZUXBPWDAZRQ-CJZYSFCQSA-N	Lipids and lipid-like molecules	Glycerophospholipids	Glycerophosphoglycerophosphates	C33H66O13P2	M+H	**
428	Positive	428-1	733.55230	733.551	2.30541	CE(DiMe(11:1,3))	132615	http://funmeta.oebiotech.com/network/132615	HMDB0112197					131819640		[H]\C(CCCCCCCCC(=O)OC1CCC2(C)C3CCC4(C)C(CCC4C3CC=C2C1)C(C)CCCC(C)C)=C(\[H])C1=C(C)C(C)=C(CCC)O1	WCBDUQUDBQTXPU-CJLVFECKSA-N	Lipids and lipid-like molecules	Steroids and steroid derivatives	Steroid esters	C47H76O3	M+2Na-H	**
428	Positive	428-2	733.55230	733.551	2.30541	CE(DiMe(11,3:1))	132618	http://funmeta.oebiotech.com/network/132618	HMDB0112200					131819643		[H]\C(C)=C(\[H])C1=C(C)C(C)=C(CCCCCCCCCCC(=O)OC2CCC3(C)C4CCC5(C)C(CCC5C4CC=C3C2)C(C)CCCC(C)C)O1	WKJZJZLUHKTVSL-DJKKODMXSA-N	Lipids and lipid-like molecules	Steroids and steroid derivatives	Steroid esters	C47H76O3	M+2Na-H	**
429	Positive	429-1	733.65352	733.649	5.71509	CE(11M7)	132622	http://funmeta.oebiotech.com/network/132622	HMDB0112204					131819647		CCCCCCCC1=CC(C)=C(CCCCCCCCCCC(=O)OC2CCC3(C)C4CCC5(C)C(CCC5C4CC=C3C2)C(C)CCCC(C)C)O1	BQUVMLYNQSFOJU-UHFFFAOYSA-N	Lipids and lipid-like molecules	Steroids and steroid derivatives	Steroid esters	C50H84O3	M+H
429	Positive	429-2	733.65352	733.649	5.71509	CE(11D6)	132621	http://funmeta.oebiotech.com/network/132621	HMDB0112203					131819646		CCCCCCC1=C(C)C(C)=C(CCCCCCCCCCC(=O)OC2CCC3(C)C4CCC5(C)C(CCC5C4CC=C3C2)C(C)CCCC(C)C)O1	LAOUAMSMPQAZHZ-UHFFFAOYSA-N	Lipids and lipid-like molecules	Steroids and steroid derivatives	Steroid esters	C50H84O3	M+H
429	Positive	429-3	733.65352	733.649	5.71509	CE(12D5)	132624	http://funmeta.oebiotech.com/network/132624	HMDB0112206					131819649		CCCCCC1=C(C)C(C)=C(CCCCCCCCCCCC(=O)OC2CCC3(C)C4CCC5(C)C(CCC5C4CC=C3C2)C(C)CCCC(C)C)O1	XZQRAVHAEWCFAQ-UHFFFAOYSA-N	Lipids and lipid-like molecules	Steroids and steroid derivatives	Steroid esters	C50H84O3	M+H
430	Positive	430-1	734.56835	734.569	1.47259	PC(32:0)	18240	http://funmeta.oebiotech.com/network/18240	HMDB0000564	39306	LMGP01010564	C00157	72999	452110	63-89-8	[C@](COP(=O)([O-])OCC[N+](C)(C)C)([H])(OC(CCCCCCCCCCCCCCC)=O)COC(CCCCCCCCCCCCCCC)=O	KILNVBDSWZSGLL-KXQOOQHDSA-N	Lipids and lipid-like molecules	Glycerophospholipids	Glycerophosphocholines	C40H80NO8P	M+H	***
431	Positive	431-1	735.17507	735.175	0.422172	Laquinimod	208203	http://funmeta.oebiotech.com/network/208203	HMDB0253981	460064				54677946		CCN(C(=O)C1=C(O)C2=C(C=CC=C2Cl)N(C)C1=O)C1=CC=CC=C1	GKWPCEFFIHSJOE-UHFFFAOYSA-N	Benzenoids	Benzene and substituted derivatives	Anilides	C19H17ClN2O3	2M+Na
432	Positive	432-1	735.58096	735.575	8.72763	3-(2-Heptenyloxy)-2-hydroxypropyl undecanoate	58144	http://funmeta.oebiotech.com/network/58144	HMDB0034031	89668			175593	101942511		CCCCCCCCCCC(=O)OCC(O)COC\C=C\CCCC	AQZFORIMCWMRNP-FYWRMAATSA-N	Lipids and lipid-like molecules	Glycerolipids	Diradylglycerols	C21H40O4	2M+Na	**
432	Positive	432-2	735.58096	735.575	8.72763	Stearoyllactic acid	7660	http://funmeta.oebiotech.com/network/7660	HMDB0033372	89215	LMFA07011021			86677	4253-64-9	O=C(C(OC(=O)CCCCCCCCCCCCCCCCC)C)O	QMGGUIASDZZMHS-UHFFFAOYSA-N	Lipids and lipid-like molecules	Fatty Acyls	Fatty acid esters	C21H40O4	2M+Na	**
433	Positive	433-1	736.02194	736.028	8.40627	Cephamycin A	204696	http://funmeta.oebiotech.com/network/204696	HMDB0249811							COC(=CC1=CC=C(OS(O)(=O)=O)C=C1)C(=O)OCC1=C(N2C(SC1)C(NC(=O)CCCC(N)C(O)=O)(OC)C2=O)C(O)=O	AGMXVTRKEHGDRH-UHFFFAOYSA-N	Organoheterocyclic compounds	Lactams	Beta lactams	C25H29N3O14S2	M+2K-H
434	Positive	434-1	736.42025	736.415	6.8316	Pipotiazine palmitate	210413	http://funmeta.oebiotech.com/network/210413	HMDB0256583	322832				37767		CCCCCCCCCCCCCCCC(=O)OCCC1CCN(CCCN2C3=CC=CC=C3SC3=C2C=C(C=C3)S(=O)(=O)N(C)C)CC1	KTOYYUONFQWSMW-UHFFFAOYSA-N	Organoheterocyclic compounds	Benzothiazines	Phenothiazines	C40H63N3O4S2	M+Na
435	Positive	435-1	738.18010	738.177	4.31006	Licorice glycoside E	56456	http://funmeta.oebiotech.com/network/56456	HMDB0031996					74819338		OCC1OC(OC2=CC=C(C=C2)C2CC(=O)C3=C(O2)C=C(O)C=C3)C(OC2OCC(O)(COC(=O)C3=CNC4=CC=CC=C34)C2O)C(O)C1O	GNJDLKNJCWOSBO-UHFFFAOYSA-N	Phenylpropanoids and polyketides	Flavonoids	Flavonoid glycosides	C35H35NO14	M+2Na-H	**
436	Positive	436-1	738.39031	738.387	4.09296	PE(30:1)	20938	http://funmeta.oebiotech.com/network/20938	HMDB0008825	60269	LMGP02011249	C00350		52924945		[C@](COP(=O)(O)OCCN)([H])(OC(CCCCCCC/C=C\CCCCCC)=O)COC(CCCCCCCCCCCCC)=O	AZKOMSGSPCBHKK-AVKQKRQHSA-N	Lipids and lipid-like molecules	Glycerophospholipids	Glycerophosphoethanolamines	C35H68NO8P	M+2K-H	***
437	Positive	437-1	739.20051	739.201	0.316608	Estrone sulfate	44878	http://funmeta.oebiotech.com/network/44878	HMDB0001425	3556	LMST02010043	C02538	17474	3001028	481-97-0	C1CC(=O)[C@@]2(C)CC[C@]3([H])C4C=CC(OS(O)(=O)=O)=CC=4CC[C@@]3([H])[C@@]21[H]	JKKFKPJIXZFSSB-CBZIJGRNSA-N	Lipids and lipid-like molecules	Steroids and steroid derivatives	Sulfated steroids	C18H22O5S	2M+K	**
438	Positive	438-1	739.43553	739.431	6.23514	Phosphatidate(38:8)	25287	http://funmeta.oebiotech.com/network/25287	HMDB0114990	81554	LMGP10010388			52928981		[C@](COP(=O)(O)O)([H])(OC(CCC/C=C\C/C=C\C/C=C\C/C=C\C/C=C\CC)=O)COC(CCCC/C=C\C/C=C\C/C=C\CCCCC)=O	ZIPIEDLWDARWQD-NXZDYZCBSA-N	Lipids and lipid-like molecules	Glycerophospholipids	Glycerophosphates	C41H65O8P	M+Na	**
439	Positive	439-1	741.52136	741.524	2.97478	12-Hydroxydodecanoylcarnitine	197756	http://funmeta.oebiotech.com/network/197756	HMDB0241208							C[N+](C)(C)CC(CC([O-])=O)OC(=O)CCCCCCCCCCCO	FGDJUUIZTJUXIW-UHFFFAOYSA-N	Unclassified	Unclassified	Unclassified	C19H37NO5	2M+Na	***
440	Positive	440-1	742.53466	742.536	1.42963	PC(31:0)	18229	http://funmeta.oebiotech.com/network/18229	HMDB0007935	59385	LMGP01010532	C00157	134583	24778655		[C@](COP(=O)([O-])OCC[N+](C)(C)C)([H])(OC(CCCCCCCCCCCCCCC)=O)COC(CCCCCCCCCCCCCC)=O	LLHISNQVRRYJGL-DIPNUNPCSA-N	Lipids and lipid-like molecules	Glycerophospholipids	Glycerophosphocholines	C39H78NO8P	M+Na	*
441	Positive	441-1	743.18475	743.184	0.747527	Darapladib	205559	http://funmeta.oebiotech.com/network/205559	HMDB0250867					9939609		CCN(CC)CCN(CC1=CC=C(C=C1)C1=CC=C(C=C1)C(F)(F)F)C(=O)CN1C2=C(CCC2)C(=O)N=C1SCC1=CC=C(F)C=C1	WDPFJWLDPVQCAJ-UHFFFAOYSA-N	Benzenoids	Benzene and substituted derivatives	Biphenyls and derivatives	C36H38F4N4O2S	M+2K-H
442	Positive	442-1	743.61785	743.619	1.90974	Avridine	203791	http://funmeta.oebiotech.com/network/203791	HMDB0248749					37186		CCCCCCCCCCCCCCCCCCN(CCCCCCCCCCCCCCCCCC)CCCN(CCO)CCO	WXNRAKRZUCLRBP-UHFFFAOYSA-N	Unclassified	Unclassified	Unclassified	C43H90N2O2	M+2K-H
443	Positive	443-1	743.69668	743.692	6.59435	DG(46:2)	49362	http://funmeta.oebiotech.com/network/49362	HMDB0007645	59115				53478405		[H][C@](CO)(COC(=O)CCCCCCCCCCC\C=C/CCCCCCCC)OC(=O)CCCCCCCCCCCCC\C=C/CCCCCCCC	CPEIMFWUHLXVLC-VPXYJLLVSA-N	Lipids and lipid-like molecules	Glycerolipids	Diradylglycerols	C49H92O5	M+H-H2O	**
444	Positive	444-1	744.92718	744.931	5.0691	2'-Fluoro-5-iodoarauracil	200966	http://funmeta.oebiotech.com/network/200966	HMDB0245538					386483		OCC1OC(C(F)C1O)N1C=C(I)C(=O)NC1=O	IPVFGAYTKQKGBM-UHFFFAOYSA-N	Nucleosides, nucleotides, and analogues	Pyrimidine nucleosides	Pyrimidine 2'-deoxyribonucleosides	C9H10FIN2O5	2M+H
445	Positive	445-1	745.03085	745.025	7.37134	Clopidogrel thiol	205150	http://funmeta.oebiotech.com/network/205150	HMDB0250358							COC(=O)C(S)(N1CCC2=C(C1)C=CS2)C1=CC=CC=C1Cl	YPUDFYPSTDBBJF-UHFFFAOYSA-N	Unclassified	Unclassified	Unclassified	C16H16ClNO2S2	2M+K
446	Positive	446-1	746.98432	746.988	4.32351	Bismuth Subsalicylate	53481	http://funmeta.oebiotech.com/network/53481	HMDB0015408			C07870	261649	53629521	14882-18-9	O[Bi]1OC(=O)C2=CC=CC=C2O1	ZREIPSZUJIFJNP-UHFFFAOYSA-K	Benzenoids	Unclassified	Unclassified	C7H5BiO4	2M+Na	**
447	Positive	447-1	747.39964	747.396	5.40272	Spinacoside D	58807	http://funmeta.oebiotech.com/network/58807	HMDB0034871					131751632	182322-58-3	CC1(C)CCC2(CCC3(C)C(=CCC4C5(C)CCC(OC6OC(C(O)C(OC(OCC(O)=O)C(O)=O)C6O)C(O)=O)C(C)(C)C5CCC34C)C2C1)C(O)=O	WEUHEQAOZHTARY-UHFFFAOYSA-N	Lipids and lipid-like molecules	Prenol lipids	Terpene glycosides	C40H60O14	M+H-H2O	**
448	Positive	448-1	747.60150	747.596	7.80847	Tetraethylene glycol monododecyl ether	202214	http://funmeta.oebiotech.com/network/202214	HMDB0246913	350763				78933		CCCCCCCCCCCCOCCOCCOCCOCCO	WPMWEFXCIYCJSA-UHFFFAOYSA-N	Organic oxygen compounds	Organooxygen compounds	Ethers	C20H42O5	2M+Na
449	Positive	449-1	748.61571	748.621	7.69289	Hydrogenated egg phosphatidylcholine	207612	http://funmeta.oebiotech.com/network/207612	HMDB0253249					155885971		CCCCCCCCCCCCCCCCCCOC(COC(=O)CCCCCCCCCCCCCCC)COP([O-])(=O)OCC[N+](C)(C)C	VESAHOXANHKSFR-UHFFFAOYSA-N	Unclassified	Unclassified	Unclassified	C42H86NO7P	M+H
450	Positive	450-1	749.59963	749.605	7.75684	DG(44:5)	49264	http://funmeta.oebiotech.com/network/49264	HMDB0007529	59017				53478307		[H][C@](CO)(COC(=O)CCC\C=C/C\C=C/C\C=C/C\C=C/CCCCC)OC(=O)CCCCCCCCCCCCC\C=C/CCCCCCCC	YFAFVULQEQGYAK-OXGRNNGBSA-N	Lipids and lipid-like molecules	Glycerolipids	Diradylglycerols	C47H82O5	M+Na	**
451	Positive	451-1	749.66173	749.665	4.84996	TG(44:1)	65030	http://funmeta.oebiotech.com/network/65030	HMDB0042069					131753216		[H][C@](COC(=O)CCCCCCCCCCCCC)(COC(=O)CCCCCCC\C=C/CCCCCC)OC(=O)CCCCCCCCCCCCC	UZLGGKDLJGDGEY-ZJNAVBKXSA-N	Lipids and lipid-like molecules	Glycerolipids	Triradylcglycerols	C47H88O6	M+H	**
452	Positive	452-1	750.41541	750.416	1.26514	beta1-Chaconine	55140	http://funmeta.oebiotech.com/network/55140	HMDB0030321	86889				12302820	472-51-5	CC1C2CCC(C)CN2C2CC3C4CC=C5CC(CCC5(C)C4CCC3(C)C12)OC1OC(CO)C(O)C(O)C1OC1OC(C)C(O)C(O)C1O	ZLSYCIYRYZUJCZ-UHFFFAOYSA-N	Lipids and lipid-like molecules	Steroids and steroid derivatives	Steroidal glycosides	C39H63NO10	M+2Na-H	**
453	Positive	453-1	751.60799	751.601	8.69327	Conessine	205216	http://funmeta.oebiotech.com/network/205216	HMDB0250436					2860		CC1C2CCC3C4CC=C5CC(CCC5(C)C4CCC23CN1C)N(C)C	GPLGAQQQNWMVMM-UHFFFAOYSA-N	Lipids and lipid-like molecules	Steroids and steroid derivatives	Steroidal alkaloids	C24H40N2	2M+K
454	Positive	454-1	752.21412	752.217	3.41038	2-[[(2R)-2-[Bis(carboxymethyl)amino]-2-[(4,4-diphenylcyclohexyl)-hydroxyphosphoryl]oxyethyl]-[2-[bis(carboxymethyl)amino]ethyl]amino]acetic acid	208985	http://funmeta.oebiotech.com/network/208985	HMDB0254932							OC(=O)CN(CCN(CC(O)=O)CC(O)=O)CC(OP(O)(=O)C1CCC(CC1)(C1=CC=CC=C1)C1=CC=CC=C1)N(CC(O)=O)CC(O)=O	VCEPQOMQOCPLHN-UHFFFAOYSA-N	Unclassified	Unclassified	Unclassified	C32H42N3O13P	M+2Na-H
455	Positive	455-1	753.41833	753.417	1.43224	Fluorometholone	52707	http://funmeta.oebiotech.com/network/52707	HMDB0014469	4046			31625	9878	426-13-1	[H][C@@]12CC[C@](O)(C(C)=O)[C@@]1(C)C[C@H](O)[C@@]1(F)[C@@]2([H])C[C@H](C)C2=CC(=O)C=C[C@]12C	FAOZLTXFLGPHNG-KNAQIMQKSA-N	Lipids and lipid-like molecules	Steroids and steroid derivatives	Pregnane steroids	C22H29FO4	2M+H	**
455	Positive	455-2	753.41833	753.417	1.43224	Desoximetasone	52883	http://funmeta.oebiotech.com/network/52883	HMDB0014687	3975			691037	5311067	382-67-2	[H][C@@]12C[C@@H](C)[C@H](C(=O)CO)[C@@]1(C)C[C@H](O)[C@@]1(F)[C@@]2([H])CCC2=CC(=O)C=C[C@]12C	VWVSBHGCDBMOOT-IIEHVVJPSA-N	Lipids and lipid-like molecules	Steroids and steroid derivatives	Hydroxysteroids	C22H29FO4	2M+H	**
456	Positive	456-1	753.64786	753.65	2.29542	CE(22:0)	48850	http://funmeta.oebiotech.com/network/48850	HMDB0006727				86090	131150	61510-09-6	CCCCCCCCCCCCCCCCCCCCCC(=O)O[C@H]1CC[C@]2(C)C3CC[C@]4(C)C(CCC4C3CC=C2C1)[C@H](C)CCCC(C)C	WBOQXYUYHINMOC-KNEWWSHNSA-N	Lipids and lipid-like molecules	Steroids and steroid derivatives	Steroid esters	C49H88O2	M+2Na-H	***
457	Positive	457-1	756.55095	756.554	3.74601	PC(34:3)	19386	http://funmeta.oebiotech.com/network/19386	HMDB0007881	59331	LMGP01012127	C00157	89517	53478605		[C@](COP(=O)([O-])OCC[N+](C)(C)C)([H])(OC(CCC/C=C\C/C=C\C/C=C\CCCCCCCC)=O)COC(CCCCCCCCCCCCC)=O	XWHIBISICRMDDW-ZLBNXBDKSA-N	Lipids and lipid-like molecules	Glycerophospholipids	Glycerophosphocholines	C42H78NO8P	M+H	**
458	Positive	458-1	757.21985	757.219	1.69541	Kaempferol 3-[glucosyl-(1->3)-rhamnosyl-(1->6)-galactoside]	31763	http://funmeta.oebiotech.com/network/31763	HMDB0038768	93416	LMPK12111674			20055968	136449-09-7	C1(O)=CC2OC(C3C=CC(O)=CC=3)=C(O[C@H]3[C@H](O)[C@@H](O)[C@@H](O)[C@@H](CO[C@H]4[C@H](O)[C@H](O[C@H]5[C@H](O)[C@@H](O)[C@H](O)[C@@H](CO)O5)[C@@H](O)[C@H](C)O4)O3)C(=O)C=2C(O)=C1	MFIXKYXSBNIMPX-CHLFRWFTSA-N	Phenylpropanoids and polyketides	Flavonoids	Flavonoid glycosides	C33H40O20	M+H
458	Positive	458-2	757.21985	757.219	1.69541	Kaempferol 3-O-glucosyl-rhamnosyl-glucoside	31835	http://funmeta.oebiotech.com/network/31835	HMDB0301689		LMPK12111746			10010327		C1(O)=CC2OC(C3C=CC(O)=CC=3)=C(O[C@H]3[C@H](O)[C@@H](O)[C@H](O)[C@@H](CO[C@H]4[C@H](O)[C@H](O[C@H]5[C@H](O)[C@@H](O)[C@H](O)[C@@H](CO)O5)[C@@H](O)[C@H](C)O4)O3)C(=O)C=2C(O)=C1	MFIXKYXSBNIMPX-PBVGSPQASA-N	Phenylpropanoids and polyketides	Flavonoids	Flavonoid glycosides	C33H40O20	M+H
458	Positive	458-3	757.21985	757.219	1.69541	Kaempferol 3-O-beta-D-2-(glucosyl-rutinoside)	31842	http://funmeta.oebiotech.com/network/31842	HMDB0302644		LMPK12111753			21676305		C1(O)=CC2OC(C3C=CC(O)=CC=3)=C(O[C@H]3[C@H](O[C@H]4[C@H](O)[C@@H](O)[C@H](O)[C@@H](CO)O4)[C@@H](O)[C@H](O)[C@@H](CO[C@H]4[C@H](O)[C@H](O)[C@@H](O)[C@H](C)O4)O3)C(=O)C=2C(O)=C1	VNLOLXSJMINBIS-CFRIXVKNSA-N	Phenylpropanoids and polyketides	Flavonoids	Flavonoid glycosides	C33H40O20	M+H
459	Positive	459-1	757.41717	757.421	4.41955	Phosphatidate(38:7)	25798	http://funmeta.oebiotech.com/network/25798	HMDB0114870	82065	LMGP10010899			52929489		[C@](COP(=O)(O)O)([H])(OC(CC/C=C\C/C=C\C/C=C\C/C=C\C/C=C\C/C=C\CC)=O)COC(CCCCCCC/C=C\CCCCCC)=O	LQEOBXLCLFABAY-MDQBSYBXSA-N	Lipids and lipid-like molecules	Glycerophospholipids	Glycerophosphates	C41H67O8P	M+K	**
459	Positive	459-2	757.41717	757.421	4.41955	PA(38:7)	25344	http://funmeta.oebiotech.com/network/25344	HMDB0115527	81611	LMGP10010445			52929038		[C@](COP(=O)(O)O)([H])(OC(CCCCCC/C=C\C/C=C\C/C=C\CCCCC)=O)COC(CCCC/C=C\C/C=C\C/C=C\C/C=C\CC)=O	VAIFDUMBLVALCZ-QRLVDYCISA-N	Lipids and lipid-like molecules	Glycerophospholipids	Glycerophosphates	C41H67O8P	M+K	**
460	Positive	460-1	758.41494	758.409	8.16089	Erythromycin C	206482	http://funmeta.oebiotech.com/network/206482	HMDB0251935					5120463		CCC1OC(=O)C(C)C(OC2CC(C)(O)C(O)C(C)O2)C(C)C(OC2OC(C)CC(C2O)N(C)C)C(C)(O)CC(C)C(=O)C(C)C(O)C1(C)O	MWFRKHPRXPSWNT-UHFFFAOYSA-N	Organic oxygen compounds	Organooxygen compounds	Carbohydrates and carbohydrate conjugates	C36H65NO13	M+K
461	Positive	461-1	759.57023	759.569	1.85549	Tetracosatetraenoic acid (24:4n-6)	1230	http://funmeta.oebiotech.com/network/1230	HMDB0006246	74355	LMFA01030819		77526	52921800		C(CCCCCCC/C=C\C/C=C\C/C=C\C/C=C\CCCCC)(=O)O	MMJZTSLHOIGZPU-DOFZRALJSA-N	Lipids and lipid-like molecules	Fatty Acyls	Fatty acids and conjugates	C24H40O2	2M+K	**
461	Positive	461-2	759.57023	759.569	1.85549	3-Hydroxy-1-phenyl-1-octadecanone	59534	http://funmeta.oebiotech.com/network/59534	HMDB0035680	90943			168035	131751845		CCCCCCCCCCCCCCCC(O)CC(=O)C1=CC=CC=C1	AESWPUVMLJHDRW-UHFFFAOYSA-N	Lipids and lipid-like molecules	Fatty Acyls	Fatty alcohols	C24H40O2	2M+K	**
461	Positive	461-3	759.57023	759.569	1.85549	1-Hydroxy-1-phenyl-3-octadecanone	59533	http://funmeta.oebiotech.com/network/59533	HMDB0035679	90942				131751844		CCCCCCCCCCCCCCCC(=O)CC(O)C1=CC=CC=C1	XVDDTGFGTWMISV-UHFFFAOYSA-N	Lipids and lipid-like molecules	Fatty Acyls	Fatty alcohols	C24H40O2	2M+K	**
462	Positive	462-1	760.58120	760.585	5.10592	PC(34:1)	18631	http://funmeta.oebiotech.com/network/18631	HMDB0007879	59329	LMGP01011372	C00157	89520	52922226		[C@](COP(=O)([O-])OCC[N+](C)(C)C)([H])(OC(CCCCCCCCC/C=C\CCCCCCCC)=O)COC(CCCCCCCCCCCCC)=O	DMEBDXIQFIKNQR-OIJJMQLXSA-N	Lipids and lipid-like molecules	Glycerophospholipids	Glycerophosphocholines	C42H82NO8P	M+H	***
463	Positive	463-1	761.81443	761.811	4.62148	Hexacosanal	6572	http://funmeta.oebiotech.com/network/6572	HMDB0029695	75381	LMFA06000107		78439	3084462	26627-85-0	C(CCCCCCCCCCCCC(=O)[H])CCCCCCCCCCCC	QAXXQMIHMLTJQI-UHFFFAOYSA-N	Lipids and lipid-like molecules	Fatty Acyls	Fatty aldehydes	C26H52O	2M+H	**
464	Positive	464-1	764.51787	764.522	6.03012	PE(38:6)	19955	http://funmeta.oebiotech.com/network/19955	HMDB0008946	40494	LMGP02010095		78261	9546799		[C@](COP(=O)(O)OCCN)([H])(OC(CC/C=C\C/C=C\C/C=C\C/C=C\C/C=C\C/C=C\CC)=O)COC(CCCCCCCCCCCCCCC)=O	MPWUZHVZZKSTPV-MADBQMNMSA-N	Lipids and lipid-like molecules	Glycerophospholipids	Glycerophosphoethanolamines	C43H74NO8P	M+H	***
465	Positive	465-1	765.18621	765.185	1.76857	Quercetin 3-(2Gal-apiosylrobinobioside)	64501	http://funmeta.oebiotech.com/network/64501	HMDB0041412					74332620	165880-62-6	CC1OC(OCC2OC(OC3=C(OC4=CC(O)=CC(O)=C4C3=O)C3=CC(O)=C(O)C=C3)C(OC3OCC(O)(CO)C3O)C(O)C2O)C(O)C(O)C1O	UPVDFUGORYNXMW-UHFFFAOYSA-N	Phenylpropanoids and polyketides	Flavonoids	Flavonoid glycosides	C32H38O20	M+Na	**
466	Positive	466-1	765.64975	765.65	0.202875	Campesteryl brassidate	60055	http://funmeta.oebiotech.com/network/60055	HMDB0036290	91435				13828691	110671-73-3	CCCCCCCC\C=C\CCCCCCCCCCCC(=O)OC1CCC2(C)C3CCC4(C)C(CCC4C3CC=C2C1)C(C)CCC(C)C(C)C	SVGTUNXQTXZOHW-FOCLMDBBSA-N	Lipids and lipid-like molecules	Steroids and steroid derivatives	Steroid esters	C50H88O2	M+2Na-H
467	Positive	467-1	766.63674	766.637	0.202828	1,2,3,4,7,8-Hexachlorodibenzofuran	199654	http://funmeta.oebiotech.com/network/199654	HMDB0244129	72034		C18107		51130	70648-26-9	ClC1=C(Cl)C=C2C(OC3=C(Cl)C(Cl)=C(Cl)C(Cl)=C23)=C1	LVYBAQIVPKCOEE-UHFFFAOYSA-N	Organoheterocyclic compounds	Benzofurans	Dibenzofurans	C12H2Cl6O	2M+Na	*
467	Positive	467-2	766.63674	766.637	0.202828	1,2,3,6,7,8-Hexachlorodibenzofuran	199660	http://funmeta.oebiotech.com/network/199660	HMDB0244135	72036		C18109		42140	57117-44-9	ClC1=C(Cl)C(Cl)=C2C(OC3=C(Cl)C(Cl)=C(Cl)C=C23)=C1	JEYJJJXOFWNEHN-UHFFFAOYSA-N	Organoheterocyclic compounds	Benzofurans	Dibenzofurans	C12H2Cl6O	2M+Na	*
467	Positive	467-3	766.63674	766.637	0.202828	1,2,3,7,8,9-Hexachlorodibenzofuran	199664	http://funmeta.oebiotech.com/network/199664	HMDB0244139	72035		C18108		51720	72918-21-9	ClC1=C(Cl)C(Cl)=C2C(OC3=CC(Cl)=C(Cl)C(Cl)=C23)=C1	PYUSJFJVDVSXIU-UHFFFAOYSA-N	Organoheterocyclic compounds	Benzofurans	Dibenzofurans	C12H2Cl6O	2M+Na	*
468	Positive	468-1	767.20447	767.204	0.345017	hydroxytorsemide	82822	http://funmeta.oebiotech.com/network/82822	HMDB0060982					14475217		CC(C)N=C(O)NS(=O)(=O)C1=CNC=CC1=NC1=CC=CC(CO)=C1	WCYVLAMJCQZUCR-UHFFFAOYSA-N	Organoheterocyclic compounds	Pyridines and derivatives	Pyridinesulfonamides	C16H20N4O4S	2M+K	**
469	Positive	469-1	767.40007	767.401	1.78364	L-Iditol, 1,2,5,6-tetradeoxy-2,5-bis(((2S)-3-methyl-1-oxo-2-(((phenylmethoxy)carbonyl)amino)butyl)amino)-1,6-diphenyl-	213431	http://funmeta.oebiotech.com/network/213431	HMDB0260300					14704390		CC(C)C(NC(=O)OCC1=CC=CC=C1)C(=O)NC(CC1=CC=CC=C1)C(O)C(O)C(CC1=CC=CC=C1)NC(=O)C(NC(=O)OCC1=CC=CC=C1)C(C)C	TZRRVSCDIPHXHN-UHFFFAOYSA-N	Unclassified	Unclassified	Unclassified	C44H54N4O8	M+H
470	Positive	470-1	768.18728	768.185	2.92513	Valrubicin	52752	http://funmeta.oebiotech.com/network/52752	HMDB0014529				125161	41744	56124-62-0	CCCCC(=O)OCC(=O)[C@@]1(O)C[C@H](OC2CC(NC(=O)C(F)(F)F)C(O)C(C)O2)C2=C(C1)C(O)=C1C(=O)C3=C(C(=O)C1=C2O)C(OC)=CC=C3	ZOCKGBMQLCSHFP-ZQUOIQDWSA-N	Phenylpropanoids and polyketides	Anthracyclines	Unclassified	C34H36F3NO13	M+2Na-H	**
471	Positive	471-1	769.41361	769.417	4.52861	Desacetylvinblastine	82888	http://funmeta.oebiotech.com/network/82888	HMDB0061054					71315532		[H][C@]12CN(C[C@](O)(CC)C1)CCC1=C(NC3=CC=CC=C13)[C@@](C2)(C(=O)OC)C1=C(OC)C=C2N(C)[C@@H]3C4(CCN5CC=C[C@](CC)([C@@H]45)[C@@H](O)[C@]3(O)C(=O)OC)C2=C1	NDMPLJNOPCLANR-CYJJREDESA-N	Alkaloids and derivatives	Vinca alkaloids	Unclassified	C44H56N4O8	M+H	**
472	Positive	472-1	769.56053	769.555	7.35769	3-hydroxytridecanoyl carnitine	83247	http://funmeta.oebiotech.com/network/83247	HMDB0061639					131770392		CCCCCCCCCCC(O)CC(=O)OC(CC([O-])=O)C[N+](C)(C)C	DOFFCMLMRQLXPK-UHFFFAOYSA-N	Lipids and lipid-like molecules	Fatty Acyls	Fatty acid esters	C20H39NO5	2M+Na	**
473	Positive	473-1	769.82728	769.833	7.10102	5-(Acetylamino)-N,N'-bis(2,3-dihydroxypropyl)-2,4,6-triiodo-1,3-benzenedicarboxamide	201498	http://funmeta.oebiotech.com/network/201498	HMDB0246133					11115326		CC(=O)NC1=C(I)C(C(=O)NCC(O)CO)=C(I)C(C(=O)NCC(O)CO)=C1I	BHCBLTRDEYPMFZ-UHFFFAOYSA-N	Unclassified	Unclassified	Unclassified	C16H20I3N3O7	M+Na
474	Positive	474-1	770.41546	770.416	0.396222	PE(36:8)	20443	http://funmeta.oebiotech.com/network/20443	HMDB0009195	60601	LMGP02010754	C00350		52924455		[C@](COP(=O)(O)OCCN)([H])(OC(CCCC/C=C\C/C=C\C/C=C\C/C=C\CC)=O)COC(CCCC/C=C\C/C=C\C/C=C\C/C=C\CC)=O	XPVPRBUMVPRRIJ-FWANEPEWSA-N	Lipids and lipid-like molecules	Glycerophospholipids	Glycerophosphoethanolamines	C41H66NO8P	M+K	**
475	Positive	475-1	770.50294	770.51	8.71955	PC(32:1)	18209	http://funmeta.oebiotech.com/network/18209	HMDB0007872	59322	LMGP01010490	C00157	73793	24778618		[C@](COP(=O)([O-])OCC[N+](C)(C)C)([H])(OC(CCCCCCCCC/C=C\CCCCCC)=O)COC(CCCCCCCCCCCCC)=O	GMJKBBMXRYZKEP-WYRBGLKBSA-N	Lipids and lipid-like molecules	Glycerophospholipids	Glycerophosphocholines	C40H78NO8P	M+K	**
476	Positive	476-1	771.02947	771.034	6.15677	Gavestinel	207105	http://funmeta.oebiotech.com/network/207105	HMDB0252649				92867	3086670		OC(=O)C1=C(C=CC(=O)NC2=CC=CC=C2)C2=C(Cl)C=C(Cl)C=C2N1	WZBNEZWCNKUOSM-UHFFFAOYSA-N	Organoheterocyclic compounds	Indoles and derivatives	Indolecarboxylic acids and derivatives	C18H12Cl2N2O3	2M+Na
477	Positive	477-1	771.16782	771.168	0.148849	Atovaquone	53340	http://funmeta.oebiotech.com/network/53340	HMDB0015249			C06835	575568		95233-18-4	OC1=C([C@H]2CC[C@@H](CC2)C2=CC=C(Cl)C=C2)C(=O)C2=CC=CC=C2C1=O	KUCQYCKVKVOKAY-CTYIDZIISA-N	Benzenoids	Naphthalenes	Naphthoquinones	C22H19ClO3	2M+K	**
478	Positive	478-1	771.51756	771.517	0.651018	PG(36:4)	22515	http://funmeta.oebiotech.com/network/22515	HMDB0010580	40867	LMGP04010036		84526	24779550		[C@]([H])(OC(CCC/C=C\C/C=C\C/C=C\C/C=C\CCCCC)=O)(COP(=O)(O)OC[C@@]([H])(O)CO)COC(CCCCCCCCCCCCCCC)=O	FBAPNCMXWMGHJY-NYWCEQGFSA-N	Lipids and lipid-like molecules	Glycerophospholipids	Glycerophosphoglycerols	C42H75O10P	M+H	***
479	Positive	479-1	771.67842	771.674	5.18271	SM(d40:0)	39603	http://funmeta.oebiotech.com/network/39603	HMDB0012091	41596	LMSP03010022			44260132	221097-58-1	[C@](COP(=O)([O-])OCC[N+](C)(C)C)([H])(NC(CCCCCCCCCCCCCCCCCCCCC)=O)[C@]([H])(O)CCCCCCCCCCCCCCC	FONAXCRWZQFJHY-JCGOJSMZSA-N	Lipids and lipid-like molecules	Sphingolipids	Phosphosphingolipids	C45H93N2O6P	M+H-H2O	***
480	Positive	480-1	772.19261	772.189	4.7718	Elobixibat	206343	http://funmeta.oebiotech.com/network/206343	HMDB0251752					69614487		CCCCC1(CCCC)CN(C2=CC=CC=C2)C2=CC(SC)=C(OCC(=O)NC(C(=O)NCC(O)=O)C3=CC=CC=C3)C=C2S(=O)(=O)C1	XFLQIRAKKLNXRQ-UHFFFAOYSA-N	Organic acids and derivatives	Carboxylic acids and derivatives	Amino acids, peptides, and analogues	C36H45N3O7S2	M+2K-H
481	Positive	481-1	772.51689	772.512	5.92857	PS(35:3)	132696	http://funmeta.oebiotech.com/network/132696	HMDB0112329					131819716		[H][C@](N)(COP(O)(=O)OC[C@@]([H])(COC(=O)CCCCCCCCCCCCCC)OC(=O)CCC\C=C/C\C=C/C\C=C/CCCCCCCC)C(O)=O	ILYSLFQIBYOBJQ-ZZIYTWDJSA-N	Lipids and lipid-like molecules	Glycerophospholipids	Glycerophosphoserines	C41H74NO10P	M+H
482	Positive	482-1	773.41986	773.424	4.92366	Mubenin B	58536	http://funmeta.oebiotech.com/network/58536	HMDB0034538	90004				73981674	35790-94-4	CC1OC(OC2COC(OC3CCC4(C)C(CCC5(C)C4CC=C4C6CC(C)(C)CCC6(CCC54C)C(O)=O)C3(C)C)C(O)C2O)C(O)C(O)C1O	AHIONNAGCSGVAB-UHFFFAOYSA-N	Lipids and lipid-like molecules	Prenol lipids	Triterpenoids	C41H66O11	M+K	**
483	Positive	483-1	773.59584	773.603	9.30061	DG(44:4)	49223	http://funmeta.oebiotech.com/network/49223	HMDB0007471	58976				53478266		[H][C@](CO)(COC(=O)CCC\C=C/C\C=C/C\C=C/CCCCCCCC)OC(=O)CCCCCCCCCCCCC\C=C/CCCCCCCC	RWFDWSSYELPEOP-LBTOYOBNSA-N	Lipids and lipid-like molecules	Glycerolipids	Diradylglycerols	C47H84O5	M+2Na-H
484	Positive	484-1	774.53632	774.541	5.79796	PE(38:5)	21063	http://funmeta.oebiotech.com/network/21063	HMDB0005779	77583	LMGP02030003	C00350	78342	9547058	144371-69-7	[C@](COP(=O)(O)OCCN)([H])(OC(CCC/C=C\C/C=C\C/C=C\C/C=C\CCCCC)=O)CO/C=C\CCCCCCCCCCCCCCCC	URPXXNCTXCOATD-FXMFQVEGSA-N	Lipids and lipid-like molecules	Glycerophospholipids	Glycerophosphoethanolamines	C43H78NO7P	M+Na	**
485	Positive	485-1	775.23670	775.238	1.16567	1,3-Dimethoxymethyl-5,5-diphenylbarbituric acid	212132	http://funmeta.oebiotech.com/network/212132	HMDB0258661							COCN1C(=O)N(COC)C(=O)C(C1=O)(C1=CC=CC=C1)C1=CC=CC=C1	RRFBTKHQZRCRSS-UHFFFAOYSA-N	Benzenoids	Benzene and substituted derivatives	Diphenylmethanes	C20H20N2O5	2M+K
486	Positive	486-1	775.42349	775.427	4.40352	Mabioside C	63796	http://funmeta.oebiotech.com/network/63796	HMDB0040653					131752887	156980-54-0	[H][C@]12CCC3[C@@]4(C)CC[C@H](O[C@@H]5O[C@H](CO[C@@H]6O[C@@H](C)[C@H](O)[C@@H](O)[C@H]6O)[C@@H](O)[C@H](O)[C@H]5O)C(C)(C)C4CC[C@@]3(C)[C@]1(C)C(=O)OCC1=C2C(=O)O[C@@H]1CC=C(C)C	MRRXLUATSGZGMZ-BDLJIMIMSA-N	Lipids and lipid-like molecules	Prenol lipids	Terpene glycosides	C42H64O14	M+H-H2O	**
487	Positive	487-1	775.64939	775.652	3.06289	(5Z,7E)-9,10-Seco-5,7,10(19)-cholestatriene	201246	http://funmeta.oebiotech.com/network/201246	HMDB0245858					155293220		CC(C)CCCC(C)C1CCC2C(CCCC12C)=CC=C1CCCCC1=C	FXKMDILIEQILCA-UHFFFAOYSA-N	Lipids and lipid-like molecules	Steroids and steroid derivatives	Vitamin D and derivatives	C27H44	2M+K
488	Positive	488-1	777.42724	777.427	0.674037	Lyciumoside IV	57722	http://funmeta.oebiotech.com/network/57722	HMDB0033499					131751438	212773-31-4	CC1OC(OC2C(CO)OC(OC(C)(CC\C=C(/C)CC\C=C(\C)CC\C=C(/C)COC3OC(CO)C(O)C(O)C3O)C=C)C(O)C2O)C(O)C(O)C1O	OEOWMDSFDQHCFJ-IDGBGVIZSA-N	Lipids and lipid-like molecules	Prenol lipids	Terpene glycosides	C38H64O16	M+H	**
489	Positive	489-1	779.06532	779.063	2.64697	4-[[4-Amino-6-[(2,6-dichlorophenyl)methyl]-1,3,5-triazin-2-yl]amino]benzonitrile	201668	http://funmeta.oebiotech.com/network/201668	HMDB0246321					486362		NC1=NC(NC2=CC=C(C=C2)C#N)=NC(CC2=C(Cl)C=CC=C2Cl)=N1	BYARTTHGWGIRGS-UHFFFAOYSA-N	Unclassified	Unclassified	Unclassified	C17H12Cl2N6	2M+K
490	Positive	490-1	779.46661	779.465	2.3868	3-Oxo-4,6-choladienoic acid	46095	http://funmeta.oebiotech.com/network/46095	HMDB0000476	5463	LMST04010235		88112	5283992	88179-71-9	C1[C@]2(C)[C@@]3([H])CC[C@]4(C)[C@@]([H])([C@]([H])(C)CCC(O)=O)CC[C@@]4([H])[C@]3([H])C=CC2=CC(=O)C1	CREVIXFSUWYGRJ-IHMUCKAYSA-N	Lipids and lipid-like molecules	Steroids and steroid derivatives	Bile acids, alcohols and derivatives	C24H34O3	2M+K	**
491	Positive	491-1	779.62210	779.616	7.80954	3,4-Dimethyl-5-pentyl-2-furantridecanoic acid	2628	http://funmeta.oebiotech.com/network/2628	HMDB0061649	978191	LMFA01150015			71443942	57818-43-6	C1(C)C(C)=C(CCCCCCCCCCCCC(=O)O)OC=1CCCCC	RCISJPUCXSEESK-UHFFFAOYSA-N	Lipids and lipid-like molecules	Fatty Acyls	Fatty acids and conjugates	C24H42O3	2M+Na	**
492	Positive	492-1	781.14805	781.146	2.12391	Apigenin 7-[glucuronyl-(1->2)-glucuronide] 4'-glucuronide	61701	http://funmeta.oebiotech.com/network/61701	HMDB0038294	93018				131752324		OC1C(O)C(OC2C(O)C(O)C(OC2OC2=CC(O)=C3C(=O)C=C(OC3=C2)C2=CC=C(OC3OC(C(O)C(O)C3O)C(O)=O)C=C2)C(O)=O)OC(C1O)C(O)=O	ZXGPWPMIUHWEOJ-UHFFFAOYSA-N	Phenylpropanoids and polyketides	Flavonoids	Flavonoid glycosides	C33H34O23	M+H-H2O	**
493	Positive	493-1	782.56401	782.569	6.92727	PC(36:4)	18637	http://funmeta.oebiotech.com/network/18637	HMDB0007889	59339	LMGP01011378	C00157	89514	52922238		[C@](COP(=O)([O-])OCC[N+](C)(C)C)([H])(OC(CCCCC/C=C\C/C=C\C/C=C\C/C=C\CCCCC)=O)COC(CCCCCCCCCCCCC)=O	UDOCLKXJVMJFLD-CCHOKCMJSA-N	Lipids and lipid-like molecules	Glycerophospholipids	Glycerophosphocholines	C44H80NO8P	M+H	**
494	Positive	494-1	783.20058	783.198	3.76777	Meticillin	53586	http://funmeta.oebiotech.com/network/53586	HMDB0015541	66601		C07177	6827	6087	61-32-5	[H][C@]12SC(C)(C)[C@@H](N1C(=O)[C@H]2NC(=O)C1=C(OC)C=CC=C1OC)C(O)=O	RJQXTJLFIWVMTO-TYNCELHUSA-N	Organic acids and derivatives	Carboxylic acids and derivatives	Amino acids, peptides, and analogues	C17H20N2O6S	2M+Na	**
495	Positive	495-1	784.05519	784.054	1.18479	NADPH	46940	http://funmeta.oebiotech.com/network/46940	HMDB0000221	3691		C00005	16474	5884	53-57-6	NC(=O)C1=CN(C=CC1)[C@@H]1O[C@H](COP(O)(=O)OP(O)(=O)OC[C@H]2O[C@H]([C@H](OP(O)(O)=O)[C@@H]2O)N2C=NC3=C2N=CN=C3N)[C@@H](O)[C@H]1O	ACFIXJIJDZMPPO-NNYOXOHSSA-N	Nucleosides, nucleotides, and analogues	(5'->5')-dinucleotides	Unclassified	C21H30N7O17P3	M+K	**
496	Positive	496-1	784.19106	784.187	5.20301	Folcepri	206278	http://funmeta.oebiotech.com/network/206278	HMDB0251680					46700811		NC(CNC(=O)CCC(NC(=O)C1=CC=C(NCC2=CN=C3N=C(N)NC(=O)C3=N2)C=C1)C(O)=O)C(=O)NC(CC(O)=O)C(=O)NC(CS)C(O)=O	RKGPQAGUQDVJHG-UHFFFAOYSA-N	Unclassified	Unclassified	Unclassified	C29H35N11O11S	M+K
497	Positive	497-1	787.49168	787.491	1.10962	Apo-12'-violaxanthal	58879	http://funmeta.oebiotech.com/network/58879	HMDB0034953	90326			171885	131751642		C\C(C=O)=C\C=C\C=C(/C)\C=C\C=C(\C)/C=C/C12OC1(C)CC(O)CC2(C)C	CAXVJDRXJFKYQP-RXCALXPUSA-N	Lipids and lipid-like molecules	Prenol lipids	Diterpenoids	C25H34O3	2M+Na	**
498	Positive	498-1	788.16067	788.163	2.58869	C.I. Acid Violet 49	57624	http://funmeta.oebiotech.com/network/57624	HMDB0033385	89227				4648096	1694-09-3	CCN(CC1=CC=CC(=C1)S(O)(=O)=O)C1=CC=C(C=C1)C(C1=CC=C(C=C1)N(C)C)=C1C=CC(C=C1)=[N+](CC)CC1=CC=CC(=C1)S([O-])(=O)=O	IHZXTIBMKNSJCJ-UHFFFAOYSA-N	Benzenoids	Benzene and substituted derivatives	Phenylmethylamines	C39H41N3O6S2	M+2K-H	**
499	Positive	499-1	789.52861	789.524	6.38931	(5Z,8Z)-3-Hydroxytetradecadienoylcarnitine	8301	http://funmeta.oebiotech.com/network/8301	HMDB0240755		LMFA07070019		73108	71464482		O(C(CC(O)C/C=C\C/C=C\CCCCC)=O)C(CC([O-])=O)C[N+](C)(C)C	LVNITLZCNUEXQK-UTJQPWESSA-N	Lipids and lipid-like molecules	Fatty Acyls	Fatty acid esters	C21H37NO5	2M+Na
499	Positive	499-2	789.52861	789.524	6.38931	3-Hydroxy-5,8-tetradecadienoylcarnitine	52256	http://funmeta.oebiotech.com/network/52256	HMDB0013332							CCCCC\C=C/C\C=C/C[C@@H](O)CC(=O)O[C@H](CC([O-])=O)C[N+](C)(C)C	LVNITLZCNUEXQK-QNCXCJACSA-N	Lipids and lipid-like molecules	Fatty Acyls	Fatty acid esters	C21H37NO5	2M+Na
499	Positive	499-3	789.52861	789.524	6.38931	6-Hydroxytrtradeca-8,11-dienoylcarnitine	197923	http://funmeta.oebiotech.com/network/197923	HMDB0241378							CCC=CCC=CCC(O)CCCCC(=O)OC(CC([O-])=O)C[N+](C)(C)C	OLRPTTJLAOSPSK-UHFFFAOYSA-N	Unclassified	Unclassified	Unclassified	C21H37NO5	2M+Na
500	Positive	500-1	789.61644	789.624	9.44402	Methyl-[12]-gingerdiol	255996	http://funmeta.oebiotech.com/network/255996	HMDB0303110					86196543		CCCCCCCCCCCC(O)CC(O)CCC1=CC(OC)=C(OC)C=C1	JPTWXRLYILAXIR-UHFFFAOYSA-N	Lipids and lipid-like molecules	Fatty Acyls	Fatty alcohols	C24H42O4	2M+H
501	Positive	501-1	791.20179	791.201	1.61707	3,4,5-trihydroxy-6-{2-hydroxy-5-[(5-oxooxolan-2-yl)methyl]phenoxy}oxane-2-carboxylic acid	144399	http://funmeta.oebiotech.com/network/144399	HMDB0127731					131834060		OC1C(O)C(OC2=C(O)C=CC(CC3CCC(=O)O3)=C2)OC(C1O)C(O)=O	UVGDTVGPBRLMQY-UHFFFAOYSA-N	Organic oxygen compounds	Organooxygen compounds	Carbohydrates and carbohydrate conjugates	C17H20O10	2M+Na	**
501	Positive	501-2	791.20179	791.201	1.61707	5-(3',5'-Dihydroxyphenyl)-gamma-valerolactone 3-O-glucuronide	64752	http://funmeta.oebiotech.com/network/64752	HMDB0041693	96051			88659	124202085		O[C@@H]1[C@@H](O)[C@H](OC2=CC(O)=CC(CC3CCC(=O)O3)=C2)O[C@@H]([C@H]1O)C(O)=O	RUSMDDXSDLDLKU-PHPHFFAHSA-N	Organic oxygen compounds	Organooxygen compounds	Carbohydrates and carbohydrate conjugates	C17H20O10	2M+Na	**
501	Positive	501-3	791.20179	791.201	1.61707	5-(3',4'-Dihydroxyphenyl)-gamma-valerolactone-4'-O-glucuronide	82006	http://funmeta.oebiotech.com/network/82006	HMDB0059989				88695	124202077		O[C@H]1[C@H](O)[C@@H](OC2=C(O)C=C(CC3CCC(=O)O3)C=C2)O[C@H]([C@@H]1O)C(O)=O	OTBJYBQGMPICIK-GHPVWUPISA-N	Organic oxygen compounds	Organooxygen compounds	Carbohydrates and carbohydrate conjugates	C17H20O10	2M+Na	**
502	Positive	502-1	791.40941	791.41	1.08693	4-Desacetylvinblastine hydrazide	205697	http://funmeta.oebiotech.com/network/205697	HMDB0251029					12831377		CCC1(O)CC2CN(C1)CCC1=C(NC3=CC=CC=C13)C(C2)(C(=O)OC)C1=C(OC)C=C2N(C)C3C4(CCN5CC=CC(CC)(C45)C(O)C3(O)C(=O)NN)C2=C1	PPRGGNQLPSVURC-UHFFFAOYSA-N	Unclassified	Unclassified	Unclassified	C43H56N6O7	M+Na
503	Positive	503-1	792.55340	792.551	2.56204	PC(35:3)	49578	http://funmeta.oebiotech.com/network/49578	HMDB0007947	59397		C00157	137279	53478647		CCCCCCCCCCCCCCC(=O)OC[C@]([H])(COP([O-])(=O)OCC[N+](C)(C)C)OC(=O)CCC\C=C/C\C=C/C\C=C/CCCCCCCC	HPSXRQYORYXLNT-WPCOGVEASA-N	Lipids and lipid-like molecules	Glycerophospholipids	Glycerophosphocholines	C43H80NO8P	M+Na	***
504	Positive	504-1	793.19656	793.195	1.92959	Isoscoparin 2''-(6-(E)-p-coumaroylglucoside)	60989	http://funmeta.oebiotech.com/network/60989	HMDB0037423					131752187	99445-33-7	COC1=C(O)C=CC(=C1)C1=CC(=O)C2=C(O)C(C3OC(CO)C(O)C(O)C3OC3OC(COC(=O)\C=C\C4=CC=C(O)C=C4)C(O)C(O)C3O)=C(O)C=C2O1	PLLYYRRPIIWFON-RUDMXATFSA-N	Phenylpropanoids and polyketides	Flavonoids	Flavonoid glycosides	C37H38O18	M+Na	**
504	Positive	504-2	793.19656	793.195	1.92959	Isovitexin 2''-O-(6'''-feruloyl)glucoside	61502	http://funmeta.oebiotech.com/network/61502	HMDB0038042					131752281	220948-77-6	COC1=C(O)C=CC(\C=C\C(=O)OCC2OC(OC3C(O)C(O)C(CO)OC3C3=C(O)C4=C(OC(=CC4=O)C4=CC=C(O)C=C4)C=C3O)C(O)C(O)C2O)=C1	VJSPPRJRRDZQLT-YCRREMRBSA-N	Phenylpropanoids and polyketides	Flavonoids	Flavonoid glycosides	C37H38O18	M+Na	**
505	Positive	505-1	793.56036	793.562	2.11185	SM(d38:2)	52280	http://funmeta.oebiotech.com/network/52280	HMDB0013465			C00550	90009	53481783		CCCCCCCCCCCCC\C=C\[C@@H](O)[C@H](COP([O-])(=O)OCC[N+](C)(C)C)NC(=O)CCCCCCCCC\C=C/C\C=C/CCCCC	YVTVVJRJLRHYSJ-XJRFMCMQSA-N	Lipids and lipid-like molecules	Sphingolipids	Phosphosphingolipids	C43H83N2O6P	M+K	**
506	Positive	506-1	795.06422	795.066	2.32901	Guanosine triphosphate adenosine	47598	http://funmeta.oebiotech.com/network/47598	HMDB0001459	58048				53477730	10527-47-6	NC1=NC2=C(N=CN2[C@@H]2O[C@H](COP(O)(=O)OP(O)(=O)OP(O)(=O)OC[C@H]3O[C@H](C(O)C3O)N3C=NC4=C3N=CN=C4N)C(O)C2O)C(=O)N1	PMJUJCUPNRCBNP-KNKPYYCGSA-N	Nucleosides, nucleotides, and analogues	(5'->5')-dinucleotides	Unclassified	C20H27N10O17P3	M+Na	**
507	Positive	507-1	795.18732	795.184	4.38045	11-Methylgerberinol	64530	http://funmeta.oebiotech.com/network/64530	HMDB0041441	95837			172609	101690823	173559-76-7	CC(C1=C(O)C2=C(C)C=CC=C2OC1=O)C1=C(O)C2=C(C)C=CC=C2OC1=O	DVOGDIBWOOVRGI-UHFFFAOYSA-N	Phenylpropanoids and polyketides	Coumarins and derivatives	Hydroxycoumarins	C22H18O6	2M+K	**
508	Positive	508-1	795.42465	795.425	0.0389165	Doxapram	52896	http://funmeta.oebiotech.com/network/52896	HMDB0014701	2435			681848	3156	309-29-5	CCN1CC(CCN2CCOCC2)C(C1=O)(C1=CC=CC=C1)C1=CC=CC=C1	XFDJYSQDBULQSI-UHFFFAOYSA-N	Benzenoids	Benzene and substituted derivatives	Diphenylmethanes	C24H30N2O2	2M+K	**
509	Positive	509-1	795.58606	795.587	1.66483	DG(46:7)	49497	http://funmeta.oebiotech.com/network/49497	HMDB0007790	59250				53478540		[H][C@](CO)(COC(=O)CC\C=C/C\C=C/C\C=C/C\C=C/C\C=C/C\C=C/CC)OC(=O)CCCCCCCCCCCCC\C=C/CCCCCCCC	WCTQWPPQGLLAEV-UIMKPGLRSA-N	Lipids and lipid-like molecules	Glycerolipids	Diradylglycerols	C49H82O5	M+2Na-H	**
510	Positive	510-1	796.52121	796.525	5.15683	PC(34:2)	18632	http://funmeta.oebiotech.com/network/18632	HMDB0007880	59330	LMGP01011373	C00157	89518	52922228		[C@](COP(=O)([O-])OCC[N+](C)(C)C)([H])(OC(CCCCCCCCC/C=C\C/C=C\CCCCC)=O)COC(CCCCCCCCCCCCC)=O	IRYMXEVDAKMFIF-YBLKGUNISA-N	Lipids and lipid-like molecules	Glycerophospholipids	Glycerophosphocholines	C42H80NO8P	M+K	***
511	Positive	511-1	797.01961	797.023	4.2595	3',4'-Dichlorobenzamil	201474	http://funmeta.oebiotech.com/network/201474	HMDB0246109				125553	114771		NC(NC(=O)C1=C(N)N=C(N)C(Cl)=N1)=NCC1=CC(Cl)=C(Cl)C=C1	OSHKWEFWXCCNJR-UHFFFAOYSA-N	Benzenoids	Benzene and substituted derivatives	Halobenzenes	C13H12Cl3N7O	2M+Na
512	Positive	512-1	797.23832	797.236	3.22061	Pressinoic acid	210570	http://funmeta.oebiotech.com/network/210570	HMDB0256768					22179242		NC1CSSCC(NC(=O)C(CC(N)=O)NC(=O)C(CCC(N)=O)NC(=O)C(CC2=CC=CC=C2)NC(=O)C(CC2=CC=C(O)C=C2)NC1=O)C(O)=O	ICSANXSPLDFBSA-UHFFFAOYSA-N	Unclassified	Unclassified	Unclassified	C33H42N8O10S2	M+Na
513	Positive	513-1	797.42099	797.422	1.13874	Mocimycin	55278	http://funmeta.oebiotech.com/network/55278	HMDB0030465					137185902	50935-71-2	CCC(C(=O)NC\C=C/C=C(\C)C(OC)C(C)C1OC(\C=C/C=C/C=C(/C)C(=O)C2=C(O)C=CNC2=O)C(O)C1O)C1(O)OC(\C=C\C=C/C)C(C)(C)C(O)C1O	HMSYAPGFKGSXAJ-RJRFLOHHSA-N	Organic oxygen compounds	Organooxygen compounds	Carbohydrates and carbohydrate conjugates	C43H60N2O12	M+H	**
514	Positive	514-1	797.68908	797.69	1.25371	SM(d42:1)	39598	http://funmeta.oebiotech.com/network/39598	HMDB0011697	41591	LMSP03010008		83360	44260127	60037-60-7	[C@](COP(=O)([O-])OCC[N+](C)(C)C)([H])(NC(CCCCCCCCCCCCCCCCCCCCCCC)=O)[C@]([H])(O)/C=C/CCCCCCCCCCCCC	QEDPUVGSSDPBMD-XTAIVQBESA-N	Lipids and lipid-like molecules	Sphingolipids	Phosphosphingolipids	C47H95N2O6P	M+H-H2O	***
515	Positive	515-1	798.20469	798.204	1.2221	trihydroxyferuloyl spermidine	257330	http://funmeta.oebiotech.com/network/257330	HMDB0304520							COC1=CC(C=CC(=O)NCCCCN(CCCNC(=O)C=CC2=CC(OC)=C(O)C(O)=C2)C(=O)C=CC2=CC(OC)=C(O)C(O)=C2)=CC(O)=C1O	YVLXSHWZFBDIEL-UHFFFAOYSA-N	Phenylpropanoids and polyketides	Cinnamic acids and derivatives	Hydroxycinnamic acids and derivatives	C37H43N3O12	M+2K-H
516	Positive	516-1	798.53242	798.528	5.58997	PS(37:4)	21420	http://funmeta.oebiotech.com/network/21420	HMDB0112336	77823	LMGP03010159			52925269		C(O)(=O)[C@@]([H])(N)COP(OC[C@]([H])(OC(CCCCC/C=C\C/C=C\C/C=C\C/C=C\CCCCC)=O)COC(CCCCCCCCCCCCCC)=O)(=O)O	BQPJICZGNQLKOT-ZOHXUKRYSA-N	Lipids and lipid-like molecules	Glycerophospholipids	Glycerophosphoserines	C43H76NO10P	M+H
517	Positive	517-1	799.16707	799.167	0.595311	Citbismine D	64526	http://funmeta.oebiotech.com/network/64526	HMDB0041437					131753144	173429-81-7	COC1=C(O)C=CC2=C1N(C)C1=C(C(O)=CC3=C1C(C(O3)C(C)(C)O)C1=C(O)C3=C(N(C)C4=C(C=CC(O)=C4OC)C3=O)C3=C1OC(C)(C)C=C3)C2=O	YDFOOKXFYDNPMQ-UHFFFAOYSA-N	Organoheterocyclic compounds	Quinolines and derivatives	Benzoquinolines	C40H38N2O11	M+2K-H	**
518	Positive	518-1	799.42487	799.423	2.64658	Quinacrine	53329	http://funmeta.oebiotech.com/network/53329	HMDB0015235	24079		C07339	8711	237	83-89-6	CCN(CC)CCCC(C)NC1=C2C=C(OC)C=CC2=NC2=C1C=CC(Cl)=C2	GPKJTRJOBQGKQK-UHFFFAOYSA-N	Organoheterocyclic compounds	Quinolines and derivatives	Benzoquinolines	C23H30ClN3O	2M+H	**
519	Positive	519-1	799.67442	799.681	8.24486	TG(48:4)	65041	http://funmeta.oebiotech.com/network/65041	HMDB0042080					131753226		[H][C@](COC(=O)CCCCCCCCCCCCC)(COC(=O)CCC\C=C/C\C=C/C\C=C/C\C=C/CCCCC)OC(=O)CCCCCCCCCCCCC	KIZWKFNHVBOAMA-QXVCXXNRSA-N	Lipids and lipid-like molecules	Glycerolipids	Triradylcglycerols	C51H90O6	M+H	**
520	Positive	520-1	800.44210	800.447	6.5048	PS(36:7)	21399	http://funmeta.oebiotech.com/network/21399	HMDB0012351	77802	LMGP03010138			52925248		C(O)(=O)[C@@]([H])(N)COP(OC[C@]([H])(OC(CC/C=C\C/C=C\C/C=C\C/C=C\C/C=C\C/C=C\CC)=O)COC(CCCCCCC/C=C\CCCC)=O)(=O)O	YXCSDRIKCDJNEX-UHVZFBQRSA-N	Lipids and lipid-like molecules	Glycerophospholipids	Glycerophosphoserines	C42H68NO10P	M+Na	**
521	Positive	521-1	800.54018	800.541	1.28243	PS(35:0)	21411	http://funmeta.oebiotech.com/network/21411	HMDB0112327	77814	LMGP03010150			52925260		C(O)(=O)[C@@]([H])(N)COP(OC[C@]([H])(OC(CCCCCCCCCCCCCCCCCCC)=O)COC(CCCCCCCCCCCCCC)=O)(=O)O	JJKYCKODCYTILJ-AMAPPZPBSA-N	Lipids and lipid-like molecules	Glycerophospholipids	Glycerophosphoserines	C41H80NO10P	M+Na
522	Positive	522-1	800.95042	800.956	7.1899	Perfluoroethylcyclohexane	210185	http://funmeta.oebiotech.com/network/210185	HMDB0256319							FC(F)(F)C(F)(F)C1(F)C(F)(F)C(F)(F)C(F)(F)C(F)(F)C1(F)F	SEEJHICDPXGSRQ-UHFFFAOYSA-N	Organohalogen compounds	Alkyl halides	Cyclohexyl halides	C8F16	2M+H
523	Positive	523-1	801.22828	801.224	5.08955	Malvidin 3-(6-coumaroylglucoside) 5-glucoside	61477	http://funmeta.oebiotech.com/network/61477	HMDB0038011	92786				131752271	51939-51-6	COC1=CC(=CC(OC)=C1O)C1=C(OC2OC(COC(=O)\C=C\C3=CC=C(O)C=C3)C(O)C(O)C2O)C=C2C(OC3OC(CO)C(O)C(O)C3O)=CC(O)=CC2=[O+]1	KGEHZUCHEKVXEU-UHFFFAOYSA-O	Phenylpropanoids and polyketides	Flavonoids	Flavonoid glycosides	C38H41O19	M+
524	Positive	524-1	801.44976	801.452	2.95612	(2S,3R)-3-Butan-2-yl-N-hydroxy-N'-[(2S)-1-(methylamino)-1-oxo-3-phenylpropan-2-yl]-2-prop-2-enylbutanediamide	203929	http://funmeta.oebiotech.com/network/203929	HMDB0248899							CCC(C)C(C(CC=C)C(=O)NO)C(=O)NC(CC1=CC=CC=C1)C(=O)NC	JWLGQCCDUJFFDB-UHFFFAOYSA-N	Unclassified	Unclassified	Unclassified	C21H31N3O4	2M+Na
525	Positive	525-1	802.46989	802.465	5.64734	PS(38:9)	21710	http://funmeta.oebiotech.com/network/21710	HMDB0112503	78113	LMGP03010449			52925559		C(O)(=O)[C@@]([H])(N)COP(OC[C@]([H])(OC(CCC/C=C\C/C=C\C/C=C\C/C=C\C/C=C\CC)=O)COC(CCCC/C=C\C/C=C\C/C=C\C/C=C\CC)=O)(=O)O	KKMKLQVYCNFAQB-OCPULVADSA-N	Lipids and lipid-like molecules	Glycerophospholipids	Glycerophosphoserines	C44H68NO10P	M+H	**
526	Positive	526-1	803.41224	803.419	8.1899	Cynarasaponin F	62827	http://funmeta.oebiotech.com/network/62827	HMDB0039561	94120				131752676	117804-12-3	CC1C(O)CC2(CCC3(C)C(=CCC4C5(C)CCC(OC6OC(C(O)C(O)C6OC6OCC(O)C(O)C6O)C(O)=O)C(C)(C)C5CCC34C)C2C1C)C(O)=O	VCNMKNJFULJAPB-UHFFFAOYSA-N	Lipids and lipid-like molecules	Prenol lipids	Terpene glycosides	C41H64O14	M+Na	**
527	Positive	527-1	803.54832	803.543	6.32997	Bis(2-ethylhexyl) phthalate	204222	http://funmeta.oebiotech.com/network/204222	HMDB0249243	44750		C03690	17747	8343	117-81-7	CCCCC(CC)COC(=O)C1=CC=CC=C1C(=O)OCC(CC)CCCC	BJQHLKABXJIVAM-UHFFFAOYSA-N	Benzenoids	Benzene and substituted derivatives	Benzoic acids and derivatives	C24H38O4	2M+Na	***
528	Positive	528-1	803.68302	803.689	7.35936	DG(46:0)	49337	http://funmeta.oebiotech.com/network/49337	HMDB0007615	59090				53478380		[H][C@](CO)(COC(=O)CCCCCCCCCCCCCCCCCCCCC)OC(=O)CCCCCCCCCCCCCCCCCCCCCCC	JNFGMOVZFAMADX-MFERNQICSA-N	Lipids and lipid-like molecules	Glycerolipids	Diradylglycerols	C49H96O5	M+K	**
529	Positive	529-1	805.22403	805.216	9.77525	Kaempferol 3-(2''-rhamnosyl-6''-acetylgalactoside) 7-rhamnoside	63695	http://funmeta.oebiotech.com/network/63695	HMDB0040541	95032				14353451	124027-50-5	CC1OC(OC2C(O)C(O)C(COC(C)=O)OC2OC2=C(OC3=CC(OC4OC(C)C(O)C(O)C4O)=CC(O)=C3C2=O)C2=CC=C(O)C=C2)C(O)C(O)C1O	PWWMGQJEFDUFKG-UHFFFAOYSA-N	Phenylpropanoids and polyketides	Flavonoids	Flavonoid glycosides	C35H42O20	M+Na	**
530	Positive	530-1	805.54662	805.54	7.6266	N-Stearoyltaurine	8655	http://funmeta.oebiotech.com/network/8655	HMDB0240595	44909	LMFA08020078		132479	168274	63155-80-6	C(CNC(CCCCCCCCCCCCCCCCC)=O)S(O)(=O)=O	LMIJIHJZVURGQK-UHFFFAOYSA-N	Lipids and lipid-like molecules	Fatty Acyls	Fatty amides	C20H41NO4S	2M+Na
531	Positive	531-1	807.56583	807.567	0.912459	DG(44:3)	49194	http://funmeta.oebiotech.com/network/49194	HMDB0007442	58947				53478237		[H][C@](CO)(COC(=O)CCCCCCCCC\C=C/C\C=C/CCCCC)OC(=O)CCCCCCCCCCCCC\C=C/CCCCCCCC	NCFNOKDEJVRVGG-DDYXGRGRSA-N	Lipids and lipid-like molecules	Glycerolipids	Diradylglycerols	C47H86O5	M+2K-H	**
532	Positive	532-1	808.57958	808.583	3.82368	PC(36:2)	18403	http://funmeta.oebiotech.com/network/18403	HMDB0000593	102731	LMGP01010890		74669	10350317	4235-95-4	[C@](COP(=O)([O-])OCC[N+](C)(C)C)([H])(OC(CCCCCCC/C=C\CCCCCCCC)=O)COC(CCCCCCC/C=C\CCCCCCCC)=O	SNKAWJBJQDLSFF-NVKMUCNASA-N	Lipids and lipid-like molecules	Glycerophospholipids	Glycerophosphocholines	C44H84NO8P	M+Na	***
533	Positive	533-1	809.74619	809.738	9.93912	3a,7a-Dihydroxy-5b-cholestane	46423	http://funmeta.oebiotech.com/network/46423	HMDB0006893		LMST04030109	C05452	28047	3080603	3862-26-8	C1[C@]2(C)[C@@]3([H])CC[C@]4(C)[C@@]([H])([C@]([H])(C)CCCC(C)C)CC[C@@]4([H])[C@]3([H])[C@H](O)C[C@]2([H])C[C@H](O)C1	APYVEUGLZHAHDJ-TVRYRFOISA-N	Lipids and lipid-like molecules	Steroids and steroid derivatives	Cholestane steroids	C27H48O2	2M+H	**
534	Positive	534-1	810.59663	810.598	2.09265	PC(36:1)	19388	http://funmeta.oebiotech.com/network/19388	HMDB0007887	59337	LMGP01012129	C00157	89516	53478609		[C@](COP(=O)([O-])OCC[N+](C)(C)C)([H])(OC(CCCCCCCCCCC/C=C\CCCCCCCC)=O)COC(CCCCCCCCCCCCC)=O	LOVKBDFNFACEND-HSEDGGQWSA-N	Lipids and lipid-like molecules	Glycerophospholipids	Glycerophosphocholines	C44H86NO8P	M+Na	**
534	Positive	534-2	810.59663	810.598	2.09265	PE(39:1)	49958	http://funmeta.oebiotech.com/network/49958	HMDB0008915	60358		C00350		53479582		[H][C@@](COC(=O)CCCCCCCCCCCCCC)(COP(O)(=O)OCCN)OC(=O)CCCCCCCCCCCCC\C=C/CCCCCCCC	BKEXQZFCWMPQBK-IVWGLPAOSA-N	Lipids and lipid-like molecules	Glycerophospholipids	Glycerophosphoethanolamines	C44H86NO8P	M+Na	**
535	Positive	535-1	811.21719	811.223	7.43256	Methyl 6-methyl-3-(2-methylpropyl)-4-(3-nitrophenyl)-4,7-dihydrothieno[2,3-b]pyridine-5-carboxylate	199959	http://funmeta.oebiotech.com/network/199959	HMDB0244458					129003		COC(=O)C1=C(C)NC2=C(C1C1=CC(=CC=C1)[N+]([O-])=O)C(CC(C)C)=CS2	UTLPUICHKZBRCI-UHFFFAOYSA-N	Unclassified	Unclassified	Unclassified	C20H22N2O4S	2M+K
536	Positive	536-1	811.59641	811.598	1.79002	DG(44:1)	49157	http://funmeta.oebiotech.com/network/49157	HMDB0007384	58910				53478200		[H][C@](CO)(COC(=O)CCCCCCCCCCCCCCCCCCC)OC(=O)CCCCCCCCCCCCC\C=C/CCCCCCCC	AKRKGXVHVYHPSL-KMZFKOFHSA-N	Lipids and lipid-like molecules	Glycerolipids	Diradylglycerols	C47H90O5	M+2K-H	**
537	Positive	537-1	813.53042	813.535	5.46566	2-methyl-6-solanyl-1,4-benzoquinol	256904	http://funmeta.oebiotech.com/network/256904	HMDB0304078	64000		C17570	75402	44237185		CC(C)=CCC\C(C)=C\CC\C(C)=C\CC\C(C)=C\CC\C(C)=C\CC\C(C)=C\CC\C(C)=C\CC\C(C)=C\CC\C(C)=C\CC1=CC(O)=CC(C)=C1O	SWKACZQJGXABCN-JSGWLJPKSA-N	Lipids and lipid-like molecules	Prenol lipids	Quinone and hydroquinone lipids	C52H80O2	M+2K-H	*
538	Positive	538-1	813.61740	813.624	7.97879	MG(22:4)	51372	http://funmeta.oebiotech.com/network/51372	HMDB0011554	62337				53480969		[H]C(CO)(CO)OC(=O)CCCCC\C=C/C\C=C/C\C=C/C\C=C/CCCCC	DVYDCUGIJCYIQN-DOFZRALJSA-N	Lipids and lipid-like molecules	Glycerolipids	Monoradylglycerols	C25H42O4	2M+H	**
539	Positive	539-1	815.22958	815.229	0.122767	Vat Yellow 33	213015	http://funmeta.oebiotech.com/network/213015	HMDB0259771	356410				16130922		O=C(NC1=CC=CC2=C1C(=O)C1=CC=CC=C1C2=O)C1=CC=C(C=C1)C1=CC=C(C=C1)N=NC1=CC=C(C=C1)C1=CC=C(C=C1)C(=O)NC1=CC=CC2=C1C(=O)C1=CC=CC=C1C2=O	AJDUTMFFZHIJEM-UHFFFAOYSA-N	Unclassified	Unclassified	Unclassified	C54H32N4O6	M+H-H2O
540	Positive	540-1	815.65714	815.655	2.14665	TG(51:8)	66624	http://funmeta.oebiotech.com/network/66624	HMDB0043679					131754799		[H][C@](COC(=O)CCCCCCCCCCCCCC)(COC(=O)CCCC\C=C/C\C=C/C\C=C/C\C=C/CC)OC(=O)CCCC\C=C/C\C=C/C\C=C/C\C=C/CC	RATNSBOIJOOATM-HEWFOHBUSA-N	Lipids and lipid-like molecules	Glycerolipids	Triradylcglycerols	C54H88O6	M+H-H2O	**
541	Positive	541-1	816.20389	816.196	9.28871	Batefenterol	203910	http://funmeta.oebiotech.com/network/203910	HMDB0248878					66672792		COC1=CC(NC(=O)CCN2CCC(CC2)OC(=O)NC2=CC=CC=C2C2=CC=CC=C2)=C(Cl)C=C1CNCC(O)C1=C2C=CC(=O)NC2=C(O)C=C1	URWYQGVSPQJGGB-UHFFFAOYSA-N	Benzenoids	Benzene and substituted derivatives	Biphenyls and derivatives	C40H42ClN5O7	M+2K-H
542	Positive	542-1	817.45394	817.458	5.30302	Cyclo(glycylglycylleucylleucylleucylprolylprolylphenylalanyl)	256565	http://funmeta.oebiotech.com/network/256565	HMDB0303710					85372972		CC(C)CC1NC(=O)CNC(=O)CNC(=O)C(CC2=CC=CC=C2)NC(=O)C2CCCN2C(=O)C2CCCN2C(=O)C(CC(C)C)NC(=O)C(CC(C)C)NC1=O	YXKOCURCFHLHSM-UHFFFAOYSA-N	Organic acids and derivatives	Carboxylic acids and derivatives	Amino acids, peptides, and analogues	C41H62N8O8	M+Na
543	Positive	543-1	818.50481	818.51	5.93048	DMPE(37:5)	134038	http://funmeta.oebiotech.com/network/134038	HMDB0113935					131821045		[H]C(COC(=O)CCCCCCCCCCCCCC)(COP(O)(=O)OCCN(C)C)OC(=O)CC\C=C/C\C=C/C\C=C/C\C=C/C\C=C/CCCCC	DVVABFYQJDOWQT-NJSXSMRBSA-N	Lipids and lipid-like molecules	Glycerophospholipids	Glycerophosphoethanolamines	C44H78NO8P	M+K
543	Positive	543-2	818.50481	818.51	5.93048	MMPE(38:5)	133159	http://funmeta.oebiotech.com/network/133159	HMDB0113056					131820171		[H]C(COC(=O)CCCCCCCCCCCCCCC)(COP(O)(=O)OCCNC)OC(=O)CC\C=C/C\C=C/C\C=C/C\C=C/C\C=C/CCCCC	BQYSFFVQHVEQKA-WWNHDLEVSA-N	Lipids and lipid-like molecules	Glycerophospholipids	Glycerophosphoethanolamines	C44H78NO8P	M+K
544	Positive	544-1	818.58020	818.582	1.75582	3-Sulfogalactosylceramide (O-d38:1)	51991	http://funmeta.oebiotech.com/network/51991	HMDB0012315	41628		C06125		24779583	265096-81-9	CCCCCCCCCCCCCCCCCCCC(=O)N[C@@]([H])(CO[C@@H]1O[C@H](CO)[C@H](O)C(OS(=O)(O)=O)C1O)[C@@](O)([H])\C=C\CCCCCCCCCCCCC	AURCBSWGPREGRQ-VGNRXBDKSA-N	Lipids and lipid-like molecules	Sphingolipids	Glycosphingolipids	C44H85NO11S	M+H-H2O	**
545	Positive	545-1	818.67114	818.663	9.53811	PC(38:0)	18222	http://funmeta.oebiotech.com/network/18222	HMDB0007893	59343	LMGP01010515	C00157	86169	24778642		[C@](COP(=O)([O-])OCC[N+](C)(C)C)([H])(OC(CCCCCCCCCCCCCCCCCCCCCCC)=O)COC(CCCCCCCCCCCCC)=O	HZKNKWPYIHKKKL-USYZEHPZSA-N	Lipids and lipid-like molecules	Glycerophospholipids	Glycerophosphocholines	C46H92NO8P	M+H	**
546	Positive	546-1	819.68718	819.687	0.59937	TG(51:6)	65080	http://funmeta.oebiotech.com/network/65080	HMDB0042119					131753265		[H][C@](COC(=O)CCCCCCCCCCCCC)(COC(=O)CC\C=C/C\C=C/C\C=C/C\C=C/C\C=C/C\C=C/CC)OC(=O)CCCCCCCCCCCCCC	NCEOYIJXBHDOFM-VPQXLLAMSA-N	Lipids and lipid-like molecules	Glycerolipids	Triradylcglycerols	C54H92O6	M+H-H2O	**
547	Positive	547-1	821.20272	821.208	5.95913	3-(4-Hydroxybenzoyl)epicatechin	28926	http://funmeta.oebiotech.com/network/28926	HMDB0039327	47322	LMPK12020106			10764037	108907-45-5	C1(O)C=C2O[C@H](C3C=C(O)C(O)=CC=3)[C@H](OC(C3C=CC(O)=CC=3)=O)CC2=C(O)C=1	HRNWMQFQEGGZKA-NHCUHLMSSA-N	Phenylpropanoids and polyketides	Flavonoids	Flavans	C22H18O8	2M+H	**
548	Positive	548-1	821.70898	821.702	8.07652	TG(51:5)	65074	http://funmeta.oebiotech.com/network/65074	HMDB0042113					131753259		[H][C@](COC(=O)CCCCCCCCCCCCC)(COC(=O)CC\C=C/C\C=C/C\C=C/C\C=C/C\C=C/CCCCC)OC(=O)CCCCCCCCCCCCCC	FSOJDGOOPUFQTE-KCKPTAAPSA-N	Lipids and lipid-like molecules	Glycerolipids	Triradylcglycerols	C54H94O6	M+H-H2O	**
549	Positive	549-1	822.53402	822.541	8.44149	PC(36:3)	18665	http://funmeta.oebiotech.com/network/18665	HMDB0007921	59371	LMGP01011406	C00157		52922294		[C@](COP(=O)([O-])OCC[N+](C)(C)C)([H])(OC(CCCCCCCCCCC/C=C\C/C=C\CCCCC)=O)COC(CCCCCCC/C=C\CCCC)=O	LMYYUVAVNWPEPG-GXAHKNHCSA-N	Lipids and lipid-like molecules	Glycerophospholipids	Glycerophosphocholines	C44H82NO8P	M+K	**
550	Positive	550-1	823.22917	823.23	1.52038	Fenflumizole	206707	http://funmeta.oebiotech.com/network/206707	HMDB0252199							COC1=CC=C(C=C1)C1=C(N=C(N1)C1=C(F)C=C(F)C=C1)C1=CC=C(OC)C=C1	ITFWPRPSIAYKMV-UHFFFAOYSA-N	Unclassified	Unclassified	Unclassified	C23H18F2N2O2	2M+K
551	Positive	551-1	823.75376	823.75	4.84617	Tricosanoylglycine	52245	http://funmeta.oebiotech.com/network/52245	HMDB0013314					45357456		CCCCCCCCCCCCCCCCCCCCCCC(=O)NCC(O)=O	RDUKYODUVJPRLK-UHFFFAOYSA-N	Organic acids and derivatives	Carboxylic acids and derivatives	Amino acids, peptides, and analogues	C25H49NO3	2M+H	**
552	Positive	552-1	825.17014	825.164	7.57808	Isoorientin 2''-[feruloyl-(->6)-glucoside]	57174	http://funmeta.oebiotech.com/network/57174	HMDB0032911	88818				131751350	220948-75-4	COC1=C(O)C=CC(\C=C\C(=O)OCC2OC(OC3C(O)C(O)C(CO)OC3C3=C(O)C4=C(OC(=CC4=O)C4=CC(O)=C(O)C=C4)C=C3O)C(O)C(O)C2O)=C1	BKAKNBQTKDWIDR-XVNBXDOJSA-N	Phenylpropanoids and polyketides	Flavonoids	Flavonoid glycosides	C37H38O19	M+K	**
553	Positive	553-1	825.43340	825.427	8.10156	Licoricesaponin J2	62724	http://funmeta.oebiotech.com/network/62724	HMDB0039448					74029747	134250-13-8	CC12CCC(C)(CC1C1=CCC3C4(C)CCC(OC5OC(C(O)C(O)C5OC5OC(C(O)C(O)C5O)C(O)=O)C(O)=O)C(C)(CO)C4CCC3(C)C1(C)CC2)C(O)=O	SLWCVFLNZDOMEZ-UHFFFAOYSA-N	Lipids and lipid-like molecules	Prenol lipids	Terpene glycosides	C42H64O16	M+H	**
553	Positive	553-2	825.43340	825.427	8.10156	Periandrin III	62787	http://funmeta.oebiotech.com/network/62787	HMDB0039512	94081				131752668	74256-70-5	CC1(C)C(CCC2(CO)C1CCC1(C)C2CCC2C3=CC(C)(CCC3(C)CCC12C)C(O)=O)OC1OC(C(O)C(O)C1OC1OC(C(O)C(O)C1O)C(O)=O)C(O)=O	YVHGFLRTSDMQKR-UHFFFAOYSA-N	Lipids and lipid-like molecules	Prenol lipids	Terpene glycosides	C42H64O16	M+H	**
554	Positive	554-1	825.68978	825.694	5.42382	TG(48:2)	48502	http://funmeta.oebiotech.com/network/48502	HMDB0005376	4717		C00422		9543987		[H][C@](COC(=O)CCCCCCCCCCCCCCC)(COC(=O)CCCCCCC\C=C/CCCCCC)OC(=O)CCCCCCC\C=C/CCCCCC	RUOVJPPUXXFZPC-JMWCFZJPSA-N	Lipids and lipid-like molecules	Glycerolipids	Triradylcglycerols	C51H94O6	M+Na	*
555	Positive	555-1	827.21703	827.216	1.33842	6-Hydroxymusizin 8-O-b-D-glucopyranoside	55551	http://funmeta.oebiotech.com/network/55551	HMDB0030817	87213			172629	338716	23566-96-3	CC(=O)C1=C(O)C2=C(OC3OC(CO)C(O)C(O)C3O)C=C(O)C=C2C=C1C	VJDBDVUFFPRHSF-UHFFFAOYSA-N	Organic oxygen compounds	Organooxygen compounds	Carbohydrates and carbohydrate conjugates	C19H22O9	2M+K	**
556	Positive	556-1	827.44885	827.453	4.78031	Momordicoside D	58931	http://funmeta.oebiotech.com/network/58931	HMDB0035011	90371				71587096	78887-73-7	CC(C(O)C(O)C=C(C)C)C1CCC2(C)C3CC=C4C(CCC(OC5OC(COC6OC(CO)C(O)C(O)C6O)C(O)C(O)C5O)C4(C)C)C3(C)CCC12C	MIVTTWSEHJAYFE-UHFFFAOYSA-N	Lipids and lipid-like molecules	Steroids and steroid derivatives	Steroidal glycosides	C42H70O13	M+2Na-H	**
556	Positive	556-2	827.44885	827.453	4.78031	Ginsenoside La	62906	http://funmeta.oebiotech.com/network/62906	HMDB0039647					14769397	123617-34-5	CC(C)=CC1CC(C)(OC2OC(CO)C(O)C(O)C2O)C2CCC3(C)C2C(CC2C4(C)CCC(OC5OC(CO)C(O)C(O)C5O)C(C)(C)C4CCC32C)O1	HXXZFHABSSZFHB-UHFFFAOYSA-N	Lipids and lipid-like molecules	Prenol lipids	Triterpenoids	C42H70O13	M+2Na-H	**
557	Positive	557-1	827.70445	827.71	6.59987	TG(48:1)	48486	http://funmeta.oebiotech.com/network/48486	HMDB0005359	4716		C00422		9543986		[H][C@](COC(=O)CCCCCCCCCCCCCCC)(COC(=O)CCCCCCC\C=C/CCCCCC)OC(=O)CCCCCCCCCCCCCCC	FEKLSEFRUGWUOS-DNFNVERNSA-N	Lipids and lipid-like molecules	Glycerolipids	Triradylcglycerols	C51H96O6	M+Na	**
558	Positive	558-1	828.53823	828.53	9.45686	PC(20:6)	49750	http://funmeta.oebiotech.com/network/49750	HMDB0008523	59969		C00157	89065	53479143		CCCCCC\C=C/CCCCCCCC\C=C/OC(COC(=O)CCC\C=C/C\C=C/C\C=C/C\C=C/C\C=C/CC)COP([O-])(=O)OCC[N+](C)(C)C	WDNOQSUMHJTAOV-RAUWIWGKSA-N	Lipids and lipid-like molecules	Glycerophospholipids	Glycerophosphocholines	C46H80NO7P	M+K	*
559	Positive	559-1	830.54855	830.546	3.00888	PC(20:5)	49713	http://funmeta.oebiotech.com/network/49713	HMDB0008457	59903		C00157	88894	53479053		CCCCCC\C=C/CCCCCCCC\C=C/OC(COC(=O)CCC\C=C/C\C=C/C\C=C/C\C=C/CCCCC)COP([O-])(=O)OCC[N+](C)(C)C	BKCKPUXEOILIKW-YNZCAZTGSA-N	Lipids and lipid-like molecules	Glycerophospholipids	Glycerophosphocholines	C46H82NO7P	M+K	**
560	Positive	560-1	831.56834	831.569	0.580018	beta-Micropteroxanthin	61882	http://funmeta.oebiotech.com/network/61882	HMDB0038505					131752384	148031-80-5	C\C(CCCO)=C/C=C/C=C(\C)/C=C/C=C(\C)/C=C/C1=C(C)CC(O)CC1(C)C	IXMBIKPYQQTHKK-GYVFJTMISA-N	Lipids and lipid-like molecules	Prenol lipids	Sesterterpenoids	C27H40O2	2M+K	**
560	Positive	560-2	831.56834	831.569	0.580018	alpha-Micropteroxanthin B	61881	http://funmeta.oebiotech.com/network/61881	HMDB0038504	93182				131752383	148044-84-2	C\C(CCCO)=C/C=C/C=C(\C)/C=C/C=C(\C)/C=C/C1C(C)=CC(O)CC1(C)C	UKYBIQCVRBJWBE-GYVFJTMISA-N	Lipids and lipid-like molecules	Prenol lipids	Sesterterpenoids	C27H40O2	2M+K	**
561	Positive	561-1	833.22642	833.234	9.24894	5,10-Methylenetetrahydromethanopterin	82303	http://funmeta.oebiotech.com/network/82303	HMDB0060401	63291		C04377	16568	440314		C[C@@H]1[C@H]2[C@H](C)NC3=C(N2CN1C1=CC=C(C[C@H](O)[C@H](O)[C@H](O)CO[C@H]2O[C@H](COP(O)(=O)O[C@@H](CCC(O)=O)C(O)=O)[C@@H](O)[C@H]2O)C=C1)C(O)=NC(=N)N3	GBMIGEWJAPFSQI-CAFBYHECSA-N	Organic oxygen compounds	Organooxygen compounds	Carbohydrates and carbohydrate conjugates	C31H45N6O16P	M+2Na-H	**
562	Positive	562-1	834.58096	834.585	4.55598	beta-Chlordane	204121	http://funmeta.oebiotech.com/network/204121	HMDB0249113	69855		C14176	34623	5993	57-74-9	ClC1CC2C(C1Cl)C1(Cl)C(Cl)=C(Cl)C2(Cl)C1(Cl)Cl	BIWJNBZANLAXMG-UHFFFAOYSA-N	Organohalogen compounds	Vinyl halides	Vinyl chlorides	C10H6Cl8	2M+Na	*
563	Positive	563-1	835.59432	835.592	2.68871	N-Stearoyl Asparagine	198456	http://funmeta.oebiotech.com/network/198456	HMDB0241938					18318647		CCCCCCCCCCCCCCCCCC(=O)NC(CC(N)=O)C(O)=O	VRILDFZVOKYPHW-UHFFFAOYSA-N	Unclassified	Unclassified	Unclassified	C22H42N2O4	2M+K
564	Positive	564-1	836.60822	836.614	6.87312	PC(38:2)	49573	http://funmeta.oebiotech.com/network/49573	HMDB0007927	59377		C00157		53478637		CCCCCCCC\C=C/CCCCCCCCCCCCCC(=O)O[C@]([H])(COC(=O)CCCCCCC\C=C/CCCC)COP([O-])(=O)OCC[N+](C)(C)C	ODKRDLFMXDISEG-BERHWORVSA-N	Lipids and lipid-like molecules	Glycerophospholipids	Glycerophosphocholines	C46H88NO8P	M+Na	***
565	Positive	565-1	837.20767	837.208	0.137981	Bizelesin	204261	http://funmeta.oebiotech.com/network/204261	HMDB0249285					3764918		CC1=CNC2=C(O)C=C3N(CC(CCl)C3=C12)C(=O)C1=CC2=CC(NC(=O)NC3=CC=C4NC(=CC4=C3)C(=O)N3CC(CCl)C4=C5C(C)=CNC5=C(O)C=C34)=CC=C2N1	FONKWHRXTPJODV-UHFFFAOYSA-N	Organoheterocyclic compounds	Indoles and derivatives	Pyrroloindoles	C43H36Cl2N8O5	M+Na
566	Positive	566-1	837.45363	837.461	8.42991	Goyaglycoside h	60764	http://funmeta.oebiotech.com/network/60764	HMDB0037123	92093				85203191	333333-19-0	CC(C(O)C(O)C(=O)C(C)(C)O)C1CCC2(C)C3CC=C4C(CCC(OC5OC(COC6OC(CO)C(O)C(O)C6O)C(O)C(O)C5O)C4(C)C)C3(C)CCC12C	JRCQXODHWLEPSP-UHFFFAOYSA-N	Lipids and lipid-like molecules	Steroids and steroid derivatives	Steroidal glycosides	C42H70O15	M+Na	**
567	Positive	567-1	837.72588	837.734	9.26467	TG(52:4)	48490	http://funmeta.oebiotech.com/network/48490	HMDB0005363			C00422		9544125		[H][C@](COC(=O)CCCCCCCCCCCCCCC)(COC(=O)CCC\C=C/C\C=C/C\C=C/C\C=C/CCCCC)OC(=O)CCCCCCCCCCCCCCC	FTMDHBKIGZUTJX-VXJUCHSASA-N	Lipids and lipid-like molecules	Glycerolipids	Triradylcglycerols	C55H98O6	M+H-H2O	**
568	Positive	568-1	838.62531	838.632	8.00961	PC(40:4)	18363	http://funmeta.oebiotech.com/network/18363	HMDB0008054	59501	LMGP01010813	C00157	84565	24778868		[C@](COP(=O)([O-])OCC[N+](C)(C)C)([H])(OC(CCCCC/C=C\C/C=C\C/C=C\C/C=C\CCCCC)=O)COC(CCCCCCCCCCCCCCCCC)=O	AXZGUCXCTZMPTR-UVGACIQRSA-N	Lipids and lipid-like molecules	Glycerophospholipids	Glycerophosphocholines	C48H88NO8P	M+H	***
569	Positive	569-1	839.20294	839.207	5.13989	4-Methoxybenzenepropanol 1-(2-sulfoglucoside)	58734	http://funmeta.oebiotech.com/network/58734	HMDB0034757	90183				74087011	217971-99-8	COC1=CC=C(CCCOC2OC(CO)C(O)C(O)C2OS(O)(=O)=O)C=C1	NFHUINPPHVBFGH-UHFFFAOYSA-N	Lipids and lipid-like molecules	Fatty Acyls	Fatty acyl glycosides	C16H24O10S	2M+Na	**
570	Positive	570-1	839.64340	839.65	7.88469	PA(44:0)	134991	http://funmeta.oebiotech.com/network/134991	HMDB0115088					131821974		[H][C@@](COC(=O)CCCCCCCCCCCCCCCCCCC)(COP(O)(O)=O)OC(=O)CCCCCCCCCCCCCCCCCCCCCCC	NGKUKFPSCDOVJO-WBVITSLISA-N	Lipids and lipid-like molecules	Glycerophospholipids	Glycerophosphates	C47H93O8P	M+Na
571	Positive	571-1	842.21652	842.214	3.5811	Paritaprevir	210012	http://funmeta.oebiotech.com/network/210012	HMDB0256130					75093025		CC1=NC=C(N=C1)C(=O)NC1CCCCCC=CC2CC2(NC(=O)C2CC(CN2C1=O)OC1=NC2=CC=CC=C2C2=CC=CC=C12)C(=O)NS(=O)(=O)C1CC1	UAUIUKWPKRJZJV-UHFFFAOYSA-N	Organoheterocyclic compounds	Quinolines and derivatives	Benzoquinolines	C40H43N7O7S	M+2K-H
572	Positive	572-1	843.20662	843.21	3.95817	(Z)-6-[(2S,4S,5R)-2-(2-Chlorophenyl)-4-(2-hydroxyphenyl)-1,3-dioxan-5-yl]hex-4-enoic acid	204823	http://funmeta.oebiotech.com/network/204823	HMDB0249966				91944	4330476		OC(=O)CCC=CCC1COC(OC1C1=CC=CC=C1O)C1=CC=CC=C1Cl	WHUIENZXNGAHQI-UHFFFAOYSA-N	Lipids and lipid-like molecules	Fatty Acyls	Fatty acids and conjugates	C22H23ClO5	2M+K
573	Positive	573-1	843.46670	843.474	8.94943	Cyclotricuspidoside C	57848	http://funmeta.oebiotech.com/network/57848	HMDB0033636	89436				73801618	239794-23-1	CC(C)C(O)(CCC(C)C1C(O)CC2(C)C3CCC4C5(CC35CCC12C)C(O)CC(O)C4(C)C(=O)OC1OC(CO)C(O)C(O)C1O)COC1OC(CO)C(O)C(O)C1O	JRBZRACFBGYSHE-UHFFFAOYSA-N	Lipids and lipid-like molecules	Prenol lipids	Terpene glycosides	C43H72O17	M+H-H2O	**
573	Positive	573-2	843.46670	843.474	8.94943	Cyclopassifloside V	59758	http://funmeta.oebiotech.com/network/59758	HMDB0035947	91133				73800252	292167-42-1	CC(C)C(O)(CCC(C)(O)C1CCC2(C)C3CCC4C5(CC35CCC12C)C(O)CC(O)C4(C)C(=O)OC1OC(CO)C(O)C(O)C1O)COC1OC(CO)C(O)C(O)C1O	UIIFJGIBPPAIOI-UHFFFAOYSA-N	Lipids and lipid-like molecules	Prenol lipids	Terpene glycosides	C43H72O17	M+H-H2O	**
574	Positive	574-1	843.68088	843.687	6.88519	TG(53:8)	66394	http://funmeta.oebiotech.com/network/66394	HMDB0043449					131754569		[H][C@](COC(=O)CCCCCCCCCCCCCC)(COC(=O)CCC\C=C/C\C=C/C\C=C/C\C=C/C\C=C/CC)OC(=O)CCCC\C=C/C\C=C/C\C=C/CCCCC	BZTOOKGLTZMARR-KVLOUOGVSA-N	Lipids and lipid-like molecules	Glycerolipids	Triradylcglycerols	C56H92O6	M+H-H2O	**
575	Positive	575-1	844.51932	844.525	7.09622	PC(38:6)	19396	http://funmeta.oebiotech.com/network/19396	HMDB0007991	59439	LMGP01012137	C00157	74963	6441886		[C@](COP(=O)([O-])OCC[N+](C)(C)C)([H])(OC(CC/C=C\C/C=C\C/C=C\C/C=C\C/C=C\C/C=C\CC)=O)COC(CCCCCCCCCCCCCCC)=O	IESVDEZGAHUQJU-ZLBXKVHBSA-N	Lipids and lipid-like molecules	Glycerophospholipids	Glycerophosphocholines	C46H80NO8P	M+K	***
576	Positive	576-1	845.68914	845.681	9.37643	Coenzyme Q10	37424	http://funmeta.oebiotech.com/network/37424	HMDB0001072	227	LMPR02010001	C11378	46245	5281915	303-98-0	C1(OC)C(=O)C(C)=C(C/C=C(\C)/CC/C=C(\C)/CC/C=C(\C)/CC/C=C(\C)/CC/C=C(\C)/CC/C=C(\C)/CC/C=C(\C)/CC/C=C(\C)/CC/C=C(\C)/CC/C=C(\C)/C)C(=O)C=1OC	ACTIUHUUMQJHFO-UPTCCGCDSA-N	Lipids and lipid-like molecules	Prenol lipids	Quinone and hydroquinone lipids	C59H90O4	M+H-H2O	***
577	Positive	577-1	847.44674	847.449	2.41028	Rifabutin	52939	http://funmeta.oebiotech.com/network/52939	HMDB0014753					46783538	72559-06-9	[H]\C1=C([H])\[C@]([H])(OC)[C@@]([H])(C)[C@@]([H])(OC(C)=O)[C@]([H])(C)[C@]([H])(O)[C@]([H])(C)[C@@]([H])(O)[C@@]([H])(C)\C([H])=C(\[H])/C(/[H])=C(C)\C(O)=NC2=C3NC4(CCN(CC(C)C)CC4)N=C3C3=C(C(O)=C(C)C4=C3C(=O)[C@](C)(O4)O1)C2=O	ATEBXHFBFRCZMA-DVAZEERGSA-N	Phenylpropanoids and polyketides	Macrolactams	Unclassified	C46H62N4O11	M+H	**
578	Positive	578-1	847.71423	847.718	4.43776	TG(53:6)	66001	http://funmeta.oebiotech.com/network/66001	HMDB0043045					131754176		[H][C@](COC(=O)CCCCCCCCCCCCCC)(COC(=O)CC\C=C/C\C=C/C\C=C/C\C=C/C\C=C/C\C=C/CC)OC(=O)CCCCCCCCCCCCCCC	LDWHFXYROBXTCC-BKUFMLQHSA-N	Lipids and lipid-like molecules	Glycerolipids	Triradylcglycerols	C56H96O6	M+H-H2O	**
579	Positive	579-1	849.24552	849.244	2.00985	1-Piperazinecarboxylic acid, 4-((3,4-dichlorophenyl)acetyl)-3-(1-pyrrolidinylmethyl)-, methyl ester, (3R)-	207339	http://funmeta.oebiotech.com/network/207339	HMDB0252928					3505		COC(=O)N1CCN(C(CN2CCCC2)C1)C(=O)CC1=CC(Cl)=C(Cl)C=C1	HJUAKZYKCANOOZ-UHFFFAOYSA-N	Benzenoids	Benzene and substituted derivatives	Phenylacetamides	C19H25Cl2N3O3	2M+Na
580	Positive	580-1	849.45928	849.465	7.12659	PGP(34:2)	52290	http://funmeta.oebiotech.com/network/52290	HMDB0013477					53481797		CCCCCCCCCCCCCCCC(=O)OC[C@]([H])(COP(=O)(O)OC[C@@]([H])(O)COP(=O)(O)O)OC(=O)CCCCCCC\C=C/C\C=C/CCCCC	LWWCIHFWPVLJCA-WLGRLVTESA-N	Lipids and lipid-like molecules	Glycerophospholipids	Glycerophosphoglycerophosphates	C40H76O13P2	M+Na	**
581	Positive	581-1	851.78565	851.778	9.46179	Transfectam	212520	http://funmeta.oebiotech.com/network/212520	HMDB0259109					53462133		CCCCCCCCCCCCCCCCCCN(CCCCCCCCCCCCCCCCCC)CC(=O)NC(=O)C(CCCNCCCN)NCCCN	OPCHFPHZPIURNA-UHFFFAOYSA-N	Unclassified	Unclassified	Unclassified	C49H102N6O2	M+2Na-H
582	Positive	582-1	853.48506	853.485	0.339634	Tecoflex	212224	http://funmeta.oebiotech.com/network/212224	HMDB0258770							CCCCCOC(=O)NC1CCC(CC2CCC(CC2)NC(=O)OCCCCOC(=O)NC2CCC(CC3CCC(CC3)NC(=O)OCCCC)CC2)CC1	DSUFPYCILZXJFF-UHFFFAOYSA-N	Unclassified	Unclassified	Unclassified	C43H76N4O8	M+2K-H
583	Positive	583-1	854.97497	854.97	6.02447	Oxiconazole	52637	http://funmeta.oebiotech.com/network/52637	HMDB0014384			C08075		5361463	64211-46-7	ClC1=CC(Cl)=C(CO\N=C(\CN2C=CN=C2)C2=C(Cl)C=C(Cl)C=C2)C=C1	QRJJEGAJXVEBNE-MOHJPFBDSA-N	Benzenoids	Benzene and substituted derivatives	Halobenzenes	C18H13Cl4N3O	2M+H	*
584	Positive	584-1	855.72791	855.721	8.41956	PA(48:0)	135210	http://funmeta.oebiotech.com/network/135210	HMDB0115453					131822191		[H][C@@](COC(=O)CCCCCCCCCCCCCCCCCCCCCCC)(COP(O)(O)=O)OC(=O)CCCCCCCCCCCCCCCCCCCCCCC	BXLMDAAVDOADAY-ANFMRNGASA-N	Lipids and lipid-like molecules	Glycerophospholipids	Glycerophosphates	C51H101O8P	M+H-H2O	**
585	Positive	585-1	857.73976	857.738	1.8884	4alpha-Formyl-4beta-methyl-5alpha-cholesta-8-en-3beta-ol	51881	http://funmeta.oebiotech.com/network/51881	HMDB0012168					25201774		CC(C)CCCC(C)C1CCC2C3=C(CC[C@]12C)[C@@]1(C)CC[C@H](O)[C@@](C)(C=O)C1CC3	WWTBBRMTEFBUND-AEWFMJFUSA-N	Lipids and lipid-like molecules	Prenol lipids	Triterpenoids	C29H48O2	2M+H	**
585	Positive	585-2	857.73976	857.738	1.8884	3-beta-Hydroxy-4-beta-methyl-5-alpha-cholest-7-ene-4-alpha-carbaldehyde	81736	http://funmeta.oebiotech.com/network/81736	HMDB0059643	96247				131769780		[H][C@@]12CC[C@H]([C@H](C)CCCC(C)C)[C@@]1(C)CC[C@@]1([H])C2=CCC2C(C)(C=O)C(O)CC[C@]12C	HCOOTBJPHHNRCV-NGHOBUOVSA-N	Lipids and lipid-like molecules	Steroids and steroid derivatives	Cholestane steroids	C29H48O2	2M+H	**
585	Positive	585-3	857.73976	857.738	1.8884	4α-formyl-4β-methyl-5α-cholesta-8-en-3β-ol	43562	http://funmeta.oebiotech.com/network/43562	HMDB0062388	57669	LMST01010230		87046	44263319		C12CC[C@@]3([H])[C@](C)(C=O)[C@@H](O)CC[C@]3(C)C=1CC[C@]1(C)[C@@]([H])([C@@](C)([H])CCCC(C)C)CC[C@@]21[H]	WWTBBRMTEFBUND-WKYRUEGDSA-N	Lipids and lipid-like molecules	Prenol lipids	Triterpenoids	C29H48O2	2M+H	**
586	Positive	586-1	859.59898	859.606	7.9761	11'-Carboxy-alpha-chromanol	52034	http://funmeta.oebiotech.com/network/52034	HMDB0012515				172659	53481451		C[C@@H](CCC[C@@H](C)CCC(O)=O)CCC[C@]1(C)CCC2=C(O1)C(C)=C(C)C(O)=C2C	FKTCHXAVPYGOSM-CUAXAMRHSA-N	Lipids and lipid-like molecules	Prenol lipids	Sesquiterpenoids	C26H42O4	2M+Na	**
587	Positive	587-1	860.23281	860.236	4.03668	Z-Ile-Glu-Thr-Asp 7-amido-4-trifluoromethylcoumarin	204611	http://funmeta.oebiotech.com/network/204611	HMDB0249716					91976970		CCC(C)C(NC(=O)OCC1=CC=CC=C1)C(=O)NC(CCC(O)=O)C(=O)NC(C(C)O)C(=O)NC(CC(O)=O)C(=O)NC1=CC2=C(C=C1)C(=CC(=O)O2)C(F)(F)F	RCIFCAJYIPUCJW-UHFFFAOYSA-N	Unclassified	Unclassified	Unclassified	C37H42F3N5O13	M+K
588	Positive	588-1	861.22547	861.229	4.65602	5-(1,1-Dioxido-1,2-thiazinan-2-yl)-N-(4-fluorobenzyl)-8-hydroxy-1,6-naphthyridine-7-carboxamide	212828	http://funmeta.oebiotech.com/network/212828	HMDB0259494					457930		OC(=NCC1=CC=C(F)C=C1)C1=C(O)C2=C(C=CC=N2)C(=N1)N1CCCCS1(=O)=O	DIDKWCOCQJWMDJ-UHFFFAOYSA-N	Unclassified	Unclassified	Unclassified	C20H19FN4O4S	2M+H
589	Positive	589-1	861.47443	861.475	0.192937	Hydrocinnamate-(orn-Pro-dcha-Trp-Arg)	210477	http://funmeta.oebiotech.com/network/210477	HMDB0256653					72321072		NC(N)=NCCCC1NC(=O)C(CC2=CNC3=CC=CC=C23)NC(=O)C(CC2CCCCC2)NC(=O)C2CCCN2C(=O)C(CCCNC1=O)NC(=O)CCC1=CC=CC=C1	VATFHFJULBPYLM-UHFFFAOYSA-N	Organic acids and derivatives	Carboxylic acids and derivatives	Amino acids, peptides, and analogues	C45H62N10O6	M+Na
590	Positive	590-1	863.71869	863.712	7.38152	TG(53:7)	66171	http://funmeta.oebiotech.com/network/66171	HMDB0043219					131754346		[H][C@](COC(=O)CCCCCCCCCCCCCC)(COC(=O)CC\C=C/C\C=C/C\C=C/C\C=C/C\C=C/C\C=C/CC)OC(=O)CCCCCCC\C=C/CCCCCC	CWFCMNQOBRJUEY-ZSIAZNKMSA-N	Lipids and lipid-like molecules	Glycerolipids	Triradylcglycerols	C56H94O6	M+H
591	Positive	591-1	865.22257	865.23	9.03592	Dox-ga3	206207	http://funmeta.oebiotech.com/network/206207	HMDB0251599							CC1OC(CC(NC(=O)OCC2=CC=C(NC(=O)OC3OC(C(O)C(O)C3O)C(O)=O)C=C2)C1O)OC1CC(O)(CC2=C(O)C3=C(C(O)=C12)C(=O)C1=CC=CC=C1C3=O)C(=O)CO	ALCAACRZIHLRSJ-UHFFFAOYSA-N	Unclassified	Unclassified	Unclassified	C41H42N2O20	M+H-H2O
592	Positive	592-1	865.47330	865.474	0.498882	Buclizine	52728	http://funmeta.oebiotech.com/network/52728	HMDB0014498	66738		C07777	3205	6729	82-95-1	CC(C)(C)C1=CC=C(CN2CCN(CC2)C(C2=CC=CC=C2)C2=CC=C(Cl)C=C2)C=C1	MOYGZHXDRJNJEP-UHFFFAOYSA-N	Benzenoids	Benzene and substituted derivatives	Diphenylmethanes	C28H33ClN2	2M+H	**
593	Positive	593-1	865.73392	865.726	9.65649	TG(51:3)	51475	http://funmeta.oebiotech.com/network/51475	HMDB0011701					53481033		[H][C@](COC(=O)CCCCCCCCCCCCCC)(COC(=O)CCCCCC\C=C/C\C=C/C\C=C/CCCCC)OC(=O)CCCCCCCCCCCCCCC	NVBSJAZGISYRIW-GGVKXYRHSA-N	Lipids and lipid-like molecules	Glycerolipids	Triradylcglycerols	C54H98O6	M+Na	**
594	Positive	594-1	867.11794	867.117	1.3318	Aurintricarboxylic acid	203775	http://funmeta.oebiotech.com/network/203775	HMDB0248731	349686			87397	2259		OC(=O)C1=CC(C=CC1=O)=C(C1=CC(C(O)=O)=C(O)C=C1)C1=CC(C(O)=O)=C(O)C=C1	GIXWDMTZECRIJT-UHFFFAOYSA-N	Benzenoids	Benzene and substituted derivatives	Diphenylmethanes	C22H14O9	2M+Na
595	Positive	595-1	867.67133	867.672	0.287293	SM(d43:1)	39608	http://funmeta.oebiotech.com/network/39608	HMDB0240671	41601	LMSP03010027		132058	44260137	221105-53-9	[C@](COP(=O)([O-])OCC[N+](C)(C)C)([H])(NC(CCCCCCCCCCCCCCCCCCCCCCCC)=O)[C@]([H])(O)/C=C/CCCCCCCCCCCCC	JONXXLXMISNQNG-BXMSAMRLSA-N	Lipids and lipid-like molecules	Sphingolipids	Phosphosphingolipids	C48H97N2O6P	M+K	***
596	Positive	596-1	869.20560	869.211	6.29646	Spinacetin 3-(2''-feruloylgentiobioside)	55995	http://funmeta.oebiotech.com/network/55995	HMDB0031424	87674				131751170		COC1=C(O)C=CC(\C=C\C(=O)OC2C(OCC3OC(OC4=C(OC5=C(C(O)=C(OC)C(O)=C5)C4=O)C4=CC(OC)=C(O)C=C4)C(O)C(O)C3O)OC(CO)C(O)C2O)=C1	JPWBILVSQWPLAW-WEVVVXLNSA-N	Phenylpropanoids and polyketides	Flavonoids	Flavonoid glycosides	C39H42O21	M+Na	**
597	Positive	597-1	869.45957	869.458	1.625	PIP(32:2)	50580	http://funmeta.oebiotech.com/network/50580	HMDB0009939	61321		C00626		53480134		CCCCCC\C=C/CCCCCCCC(=O)OC[C@]([H])(COP(O)(=O)O[C@H]1C(O)C(O)C(O)[C@@H](OP(=O)(O)O)C1O)OC(=O)CCCCCCC\C=C/CCCCCC	DEQQATKVNVJGLU-GDQVUODMSA-N	Lipids and lipid-like molecules	Glycerophospholipids	Glycerophosphoinositol phosphates	C41H76O16P2	M+H-H2O	**
598	Positive	598-1	869.69571	869.699	4.35731	TG(50:2)	48489	http://funmeta.oebiotech.com/network/48489	HMDB0005362	4743		C00422		25240356		[H][C@](COC(=O)CCCCCCCCCCCCCCC)(COC(=O)CCCCCCC\C=C/C\C=C/CCCCC)OC(=O)CCCCCCCCCCCCCCC	MTWYSKGJIDFSRC-SOEJSTAXSA-N	Lipids and lipid-like molecules	Glycerolipids	Triradylcglycerols	C53H98O6	M+K	*
599	Positive	599-1	870.53350	870.541	8.56958	PC(40:7)	18382	http://funmeta.oebiotech.com/network/18382	HMDB0008090	59537	LMGP01010847	C00157	84812	24778901		[C@](COP(=O)([O-])OCC[N+](C)(C)C)([H])(OC(CC/C=C\C/C=C\C/C=C\C/C=C\C/C=C\C/C=C\CC)=O)COC(CCCCCCCCC/C=C\CCCCCC)=O	ZEAKXAXFIRHBSN-WDYLLCCDSA-N	Lipids and lipid-like molecules	Glycerophospholipids	Glycerophosphocholines	C48H82NO8P	M+K	***
600	Positive	600-1	871.25766	871.266	9.02423	1,2,2'-Triferuloylgentiobiose	254806	http://funmeta.oebiotech.com/network/254806	HMDB0301722					101758855		COC1=CC(\C=C\C(=O)O[C@@H]2O[C@H](CO[C@@H]3O[C@H](CO)[C@@H](O)[C@H](O)[C@H]3OC(=O)\C=C\C3=CC=C(O)C(OC)=C3)[C@@H](O)[C@H](O)[C@H]2OC(=O)\C=C\C2=CC=C(O)C(OC)=C2)=CC=C1O	KHUQBGCNTVZZRF-BQCRRWLHSA-N	Phenylpropanoids and polyketides	Cinnamic acids and derivatives	Hydroxycinnamic acids and derivatives	C42H46O20	M+H
601	Positive	601-1	871.54331	871.548	5.79794	PG(44:10)	136277	http://funmeta.oebiotech.com/network/136277	HMDB0116618					131823255		[H][C@](O)(CO)COP(O)(=O)OC[C@@]([H])(COC(=O)CC\C=C/C\C=C/C\C=C/C\C=C/C\C=C/CCCCC)OC(=O)CC\C=C/C\C=C/C\C=C/C\C=C/C\C=C/CCCCC	CZOCCWRPXOTSIM-GWXFZNBXSA-N	Lipids and lipid-like molecules	Glycerophospholipids	Glycerophosphoglycerols	C50H79O10P	M+H	**
602	Positive	602-1	871.70827	871.715	7.75504	PA(48:1)	135211	http://funmeta.oebiotech.com/network/135211	HMDB0115454					131822192		[H][C@@](COC(=O)CCCCCCCCCCCCCCCCCCCCCCC)(COP(O)(O)=O)OC(=O)CCCCCCCCCCCCC\C=C/CCCCCCCC	CJXWVWYKHNWCCX-WXNGPCRQSA-N	Lipids and lipid-like molecules	Glycerophospholipids	Glycerophosphates	C51H99O8P	M+H	**
603	Positive	603-1	872.54901	872.557	8.7192	PC(40:6)	18366	http://funmeta.oebiotech.com/network/18366	HMDB0008057	59504	LMGP01010821	C00157	84829	24778876		[C@](COP(=O)([O-])OCC[N+](C)(C)C)([H])(OC(CC/C=C\C/C=C\C/C=C\C/C=C\C/C=C\C/C=C\CC)=O)COC(CCCCCCCCCCCCCCCCC)=O	FAUYAENFVCNTAL-PFFNLMTBSA-N	Lipids and lipid-like molecules	Glycerophospholipids	Glycerophosphocholines	C48H84NO8P	M+K	***
604	Positive	604-1	872.71667	872.71	7.32396	PC(42:1)	18369	http://funmeta.oebiotech.com/network/18369	HMDB0008059	59506	LMGP01010826	C00157	86219	24778881		[C@](COP(=O)([O-])OCC[N+](C)(C)C)([H])(OC(CCCCCCCCCCCCC/C=C\CCCCCCCC)=O)COC(CCCCCCCCCCCCCCCCC)=O	PAHPUCKPYBHMBM-RURDTVAGSA-N	Lipids and lipid-like molecules	Glycerophospholipids	Glycerophosphocholines	C50H98NO8P	M+H	***
605	Positive	605-1	874.55859	874.557	1.98454	PE(DiMe(11,3)/DiMe(11,5))	83082	http://funmeta.oebiotech.com/network/83082	HMDB0061472							CCCCCC1=C(C)C(C)=C(CCCCCCCCCCC(=O)O[C@H](COC(=O)CCCCCCCCCCC2=C(C)C(C)=C(CCC)O2)COP(O)(=O)OCCN)O1	MBBDWNLBOHLHQW-VQJSHJPSSA-N	Lipids and lipid-like molecules	Glycerophospholipids	Glycerophosphoethanolamines	C47H82NO10P	M+Na	**
605	Positive	605-2	874.55859	874.557	1.98454	PE(DiMe(11,5)/DiMe(11,3))	83090	http://funmeta.oebiotech.com/network/83090	HMDB0061480							CCCCCC1=C(C)C(C)=C(CCCCCCCCCCC(=O)OC[C@H](COP(O)(=O)OCCN)OC(=O)CCCCCCCCCCC2=C(C)C(C)=C(CCC)O2)O1	FSUFBULDCCHDBQ-VQJSHJPSSA-N	Lipids and lipid-like molecules	Glycerophospholipids	Glycerophosphoethanolamines	C47H82NO10P	M+Na	**
605	Positive	605-3	874.55859	874.557	1.98454	PE(DiMe(11,5)/DiMe(9,5))	83094	http://funmeta.oebiotech.com/network/83094	HMDB0061484							CCCCCC1=C(C)C(C)=C(CCCCCCCCCCC(=O)OC[C@H](COP(O)(=O)OCCN)OC(=O)CCCCCCCCC2=C(C)C(C)=C(CCCCC)O2)O1	UMAKAUPUJTZMPV-VQJSHJPSSA-N	Lipids and lipid-like molecules	Glycerophospholipids	Glycerophosphoethanolamines	C47H82NO10P	M+Na	**
606	Positive	606-1	875.24343	875.239	4.93897	Butanoic acid, 3-((2-naphthalenylsulfonyl)amino)-4-oxo-4-((2-phenylethyl)amino)-, (S)-	200684	http://funmeta.oebiotech.com/network/200684	HMDB0245246					22170993		OC(=O)CC(NS(=O)(=O)C1=CC2=CC=CC=C2C=C1)C(=O)NCCC1=CC=CC=C1	VMYREBYTVVSDDK-UHFFFAOYSA-N	Organic acids and derivatives	Carboxylic acids and derivatives	Amino acids, peptides, and analogues	C22H22N2O5S	2M+Na
607	Positive	607-1	875.56957	875.563	7.78717	Neoline	199069	http://funmeta.oebiotech.com/network/199069	HMDB0242684					120682		CCN1CC2(COC)CCC(O)C34C5CC6C(O)C5C(O)(CC6OC)C(C(OC)C23)C14	XRARAKHBJHWUHW-UHFFFAOYSA-N	Lipids and lipid-like molecules	Prenol lipids	Diterpenoids	C24H39NO6	2M+H
608	Positive	608-1	876.98745	876.987	0.150576	Fomesafen	206915	http://funmeta.oebiotech.com/network/206915	HMDB0252429	72511		C18736	81925	51556	72178-02-0	CS(=O)(=O)N=C(O)C1=C(C=CC(OC2=C(Cl)C=C(C=C2)C(F)(F)F)=C1)N(=O)=O	BGZZWXTVIYUUEY-UHFFFAOYSA-N	Benzenoids	Benzene and substituted derivatives	Diphenylethers	C15H10ClF3N2O6S	2M+H	*
609	Positive	609-1	877.72350	877.723	0.392338	TG(50:1)	48487	http://funmeta.oebiotech.com/network/48487	HMDB0005360	4705		C00422		25240460		[H][C@](COC(=O)CCCCCCCCCCCCCCC)(COC(=O)CCCCCCC\C=C/CCCCCCCC)OC(=O)CCCCCCCCCCCCCCC	YHMDGPZOSGBQRH-OIVKDUIRSA-N	Lipids and lipid-like molecules	Glycerolipids	Triradylcglycerols	C53H100O6	M+2Na-H	*
610	Positive	610-1	879.73621	879.741	5.67978	TG(52:3)	48510	http://funmeta.oebiotech.com/network/48510	HMDB0005384			C00422		25240361		[H][C@](COC(=O)CCCCCCCCCCCCCCC)(COC(=O)CCCCCCC\C=C/C\C=C/CCCCC)OC(=O)CCCCCCC\C=C/CCCCCCCC	KGLAHZTWGPHKFF-OCHJDYJZSA-N	Lipids and lipid-like molecules	Glycerolipids	Triradylcglycerols	C55H100O6	M+Na	**
611	Positive	611-1	880.72657	880.721	6.09044	N-[(2S,3S,4R)-3,4-Dihydroxy-1-[3,4,5-trihydroxy-6-(hydroxymethyl)oxan-2-yl]oxyoctadecan-2-yl]hexacosanamide	203347	http://funmeta.oebiotech.com/network/203347	HMDB0248217					22178808		CCCCCCCCCCCCCCCCCCCCCCCCCC(=O)NC(COC1OC(CO)C(O)C(O)C1O)C(O)C(O)CCCCCCCCCCCCCC	VQFKFAKEUMHBLV-UHFFFAOYSA-N	Lipids and lipid-like molecules	Sphingolipids	Glycosphingolipids	C50H99NO9	M+Na
612	Positive	612-1	881.24745	881.246	1.20121	Uroporphyrinogen III	47387	http://funmeta.oebiotech.com/network/47387	HMDB0001086	79		C01051	15437	1179	1976-85-8	OC(=O)CCC1=C2CC3=C(CCC(O)=O)C(CC(O)=O)=C(CC4=C(CC(O)=O)C(CCC(O)=O)=C(CC5=C(CC(O)=O)C(CCC(O)=O)=C(CC(N2)=C1CC(O)=O)N5)N4)N3	HUHWZXWWOFSFKF-UHFFFAOYSA-N	Organoheterocyclic compounds	Tetrapyrroles and derivatives	Porphyrins	C40H44N4O16	M+2Na-H	**
612	Positive	612-2	881.24745	881.246	1.20121	Uroporphyrinogen I	47863	http://funmeta.oebiotech.com/network/47863	HMDB0002211	6550		C05766	28766	440775	1867-62-5	OC(=O)CCC1=C2CC3=C(CC(O)=O)C(CCC(O)=O)=C(CC4=C(CC(O)=O)C(CCC(O)=O)=C(CC5=C(CC(O)=O)C(CCC(O)=O)=C(CC(N2)=C1CC(O)=O)N5)N4)N3	QTTNOSKSLATGQB-UHFFFAOYSA-N	Organoheterocyclic compounds	Tetrapyrroles and derivatives	Porphyrins	C40H44N4O16	M+2Na-H	**
613	Positive	613-1	882.13007	882.128	2.08465	Isobutyryl-CoA	8130	http://funmeta.oebiotech.com/network/8130	HMDB0001243	445	LMFA07050331	C00630	15479	3036931	15621-60-0	[C@@H]1([C@H](O)[C@H](OP(=O)(O)O)[C@@H](COP(O)(=O)OP(O)(=O)OCC(C)([C@@H](O)C(=O)NCCC(=O)NCCSC(C(C)C)=O)C)O1)N1C=NC2C(N)=NC=NC1=2	AEWHYWSPVRZHCT-NDZSKPAWSA-N	Lipids and lipid-like molecules	Fatty Acyls	Fatty acyl thioesters	C25H42N7O17P3S	M+2Na-H	**
614	Positive	614-1	882.50186	882.502	0.179877	PE(44:11)	50313	http://funmeta.oebiotech.com/network/50313	HMDB0009639	61028		C00350		53479935		[H][C@@](COC(=O)CC\C=C/C\C=C/C\C=C/C\C=C/C\C=C/CCCCC)(COP(O)(=O)OCCN)OC(=O)CC\C=C/C\C=C/C\C=C/C\C=C/C\C=C/C\C=C/CC	IWZCRDQSSLJDNV-CXJUXISASA-N	Lipids and lipid-like molecules	Glycerophospholipids	Glycerophosphoethanolamines	C49H76NO8P	M+2Na-H	**
615	Positive	615-1	883.48924	883.489	0.197929	PGP(40:7)	52343	http://funmeta.oebiotech.com/network/52343	HMDB0013531					53481849		CCCCCC\C=C/CCCCCCCCCC(=O)OC[C@H](COP(=O)(O)OC[C@@H](O)COP(=O)(O)O)OC(=O)CC\C=C/C\C=C/C\C=C/C\C=C/C\C=C/C\C=C/CC	TTWPJODCQPXFAO-SMHLWGDZSA-N	Lipids and lipid-like molecules	Glycerophospholipids	Glycerophosphoglycerophosphates	C46H78O13P2	M+H-H2O	**
616	Positive	616-1	883.61987	883.621	1.55794	TG(52:9)	65768	http://funmeta.oebiotech.com/network/65768	HMDB0042807					131753944		[H][C@](COC(=O)CCCCCCCCCCCCC)(COC(=O)CCC\C=C/C\C=C/C\C=C/C\C=C/C\C=C/CC)OC(=O)CCCC\C=C/C\C=C/C\C=C/C\C=C/CC	MPYXHGCHIXFINM-FUSCEEFBSA-N	Lipids and lipid-like molecules	Glycerolipids	Triradylcglycerols	C55H88O6	M+K	**
617	Positive	617-1	883.74873	883.751	2.99476	alpha-Tocopherol	37447	http://funmeta.oebiotech.com/network/37447	HMDB0001893	225	LMPR02020001	C02477	18145	14985	59-02-9	C1(C)=C(C)C2O[C@@](CCC[C@]([H])(C)CCC[C@]([H])(C)CCCC(C)C)(C)CCC=2C(C)=C1O	GVJHHUAWPYXKBD-IEOSBIPESA-N	Lipids and lipid-like molecules	Prenol lipids	Quinone and hydroquinone lipids	C29H50O2	2M+Na	***
618	Positive	618-1	885.68110	885.68	1.71173	SM(d44:2)	39599	http://funmeta.oebiotech.com/network/39599	HMDB0013461	41592	LMSP03010009	C00550	84476	44260128		[C@](COP(=O)([O-])OCC[N+](C)(C)C)([H])(NC(CCCCCCCCCCCCCCC/C=C\CCCCCCCC)=O)[C@]([H])(O)/C=C/CCCCCCCCCCCCC	YXEXWUZHFGYOHJ-UOJCCMJYSA-N	Lipids and lipid-like molecules	Sphingolipids	Phosphosphingolipids	C49H97N2O6P	M+2Na-H	***
619	Positive	619-1	885.74225	885.734	9.71981	TG(56:8)	48518	http://funmeta.oebiotech.com/network/48518	HMDB0005392			C00422		9544762		[H][C@](COC(=O)CCCCCCCCCCCCCCC)(COC(=O)CCC\C=C/C\C=C/C\C=C/C\C=C/CCCCC)OC(=O)CCC\C=C/C\C=C/C\C=C/C\C=C/CCCCC	UBGUHMDKBGQUND-XBKPWYIYSA-N	Lipids and lipid-like molecules	Glycerolipids	Triradylcglycerols	C59H98O6	M+H-H2O	*
620	Positive	620-1	886.24565	886.245	0.837174	Aclacinomycin Y	203127	http://funmeta.oebiotech.com/network/203127	HMDB0247949	72428		C18639		152864	66789-14-8	CCC1(O)CC(OC2CC(C(OC3CC(O)C(OC4OC(C)C(=O)C=C4)C(C)O3)C(C)O2)N(C)C)C2=C(O)C3=C(C=C2C1C(=O)OC)C(=O)C1=CC=CC(O)=C1C3=O	ADCDIHNCUQOKFP-UHFFFAOYSA-N	Phenylpropanoids and polyketides	Anthracyclines	Unclassified	C42H51NO15	M+2K-H	*
621	Positive	621-1	887.22762	887.229	1.12582	Foeniculoside II	63360	http://funmeta.oebiotech.com/network/63360	HMDB0040127					131752777	168010-11-5	OCC1OC(OC2=CC(C3C(OC4=C3C(\C=C\C3=CC=C(O)C=C3)=CC(O)=C4)C3=CC=C(O)C=C3)=C3C(C(OC3=C2)C2=CC=C(O)C=C2)C2=CC(O)=CC(O)=C2)C(O)C(O)C1O	LIMXEMROHIJDBW-DAFODLJHSA-N	Phenylpropanoids and polyketides	2-arylbenzofuran flavonoids	Unclassified	C48H42O14	M+2Na-H	**
621	Positive	621-2	887.22762	887.229	1.12582	Foeniculoside I	64638	http://funmeta.oebiotech.com/network/64638	HMDB0041556					131753166	168010-10-4	OCC1OC(OC2=CC(=CC(O)=C2)C2C(OC3=CC(O)=CC(C4C(OC5=C4C(\C=C\C4=CC=C(O)C=C4)=CC(O)=C5)C4=CC=C(O)C=C4)=C23)C2=CC=C(O)C=C2)C(O)C(O)C1O	SZKVNSODIJRAET-DAFODLJHSA-N	Phenylpropanoids and polyketides	2-arylbenzofuran flavonoids	Unclassified	C48H42O14	M+2Na-H	**
622	Positive	622-1	887.48656	887.485	1.57175	Formacidine	206923	http://funmeta.oebiotech.com/network/206923	HMDB0252438					5266		COC1C(O)CC(=O)OC(C)CC=CC=CC(OC2CCC(C(C)O2)N(C)C)C(C)CC(CC=O)C1OC1OC(C)C(OC2CC(C)(O)C(O)C(C)O2)C(C1O)N(C)C	ACTOXUHEUCPTEW-UHFFFAOYSA-N	Organic oxygen compounds	Organooxygen compounds	Carbohydrates and carbohydrate conjugates	C43H74N2O14	M+2Na-H
623	Positive	623-1	887.71931	887.712	7.8808	TG(55:9)	66396	http://funmeta.oebiotech.com/network/66396	HMDB0043451					131754571		[H][C@](COC(=O)CCCCCCCCCCCCCC)(COC(=O)CC\C=C/C\C=C/C\C=C/C\C=C/C\C=C/C\C=C/CC)OC(=O)CCCC\C=C/C\C=C/C\C=C/CCCCC	SNFNQOYAAAMVDM-DTVXOFBBSA-N	Lipids and lipid-like molecules	Glycerolipids	Triradylcglycerols	C58H94O6	M+H	**
624	Positive	624-1	889.49142	889.499	8.53013	PG(44:12)	23455	http://funmeta.oebiotech.com/network/23455	HMDB0116605	79802	LMGP04010977			52927240		[H][C@](O)(CO)COP(OC[C@]([H])(OC(CC/C=C\C/C=C\C/C=C\C/C=C\C/C=C\C/C=C\CC)=O)COC(CC/C=C\C/C=C\C/C=C\C/C=C\C/C=C\C/C=C\CC)=O)(=O)O	XACKZSRNTPEYBU-ZGXYWNPTSA-N	Lipids and lipid-like molecules	Glycerophospholipids	Glycerophosphoglycerols	C50H75O10P	M+Na	***
625	Positive	625-1	891.20252	891.203	1.07428	2,3-diene-Valproic acid-CoA	82587	http://funmeta.oebiotech.com/network/82587	HMDB0060723					131769930		CC[CH]C(\C=C\C)C(=O)SCCN=C(O)CCN=C(O)C(O)C(C)(C)COP(O)(=O)OP(O)(=O)OC[C@@H]1O[C@@H]([C@@H](O)[C@H]1OP(O)(O)=O)N1C=NC2=C(N)N=CN=C12	HHTBSDBEURXGDY-SBRPTYDJSA-N	Lipids and lipid-like molecules	Fatty Acyls	Fatty acyl thioesters	C29H47N7O17P3S	M+H
626	Positive	626-1	891.47320	891.474	0.468839	Dual-release hydrocortisone	206240	http://funmeta.oebiotech.com/network/206240	HMDB0251636	445513				3081351		CCCCCCCCCCCCCC(=O)NCCC1=CC=C(OS(N)(=O)=O)C=C1	MBODHUVGZPZRBW-UHFFFAOYSA-N	Benzenoids	Benzene and substituted derivatives	Phenoxy compounds	C22H38N2O4S	2M+K
627	Positive	627-1	891.71053	891.705	6.22088	Dioctyl sebacate	205767	http://funmeta.oebiotech.com/network/205767	HMDB0251115					75516		CCCCCCCCOC(=O)CCCCCCCCC(=O)OCCCCCCCC	MIMDHDXOBDPUQW-UHFFFAOYSA-N	Lipids and lipid-like molecules	Fatty Acyls	Fatty alcohol esters	C26H50O4	2M+K
627	Positive	627-2	891.71053	891.705	6.22088	1-O-Isopentyl-3-O-octadec-2-enoyl glycerol	255798	http://funmeta.oebiotech.com/network/255798	HMDB0302897					85808201		CCCCCCCCCCCCCCCC=CC(=O)OCC(O)COCCC(C)C	HLPZZZJXJPXFIM-UHFFFAOYSA-N	Lipids and lipid-like molecules	Glycerolipids	Diradylglycerols	C26H50O4	2M+K
628	Positive	628-1	892.24626	892.24	7.18831	Cyclo(Ac-cys-asn-dmt-amf-gly-asp-cys)	200059	http://funmeta.oebiotech.com/network/200059	HMDB0244566					10463333		CC(=O)NC1CSSCC(NC(=O)C(CC(O)=O)NC(=O)CNC(=O)C(CC2=CC=C(CN)C=C2)NC(=O)C2N(CSC2(C)C)C(=O)C(CC(N)=O)NC1=O)C(O)=O	IHTQUFFCUYSOIH-UHFFFAOYSA-N	Unclassified	Unclassified	Unclassified	C34H47N9O12S3	M+Na
629	Positive	629-1	892.48623	892.487	0.495636	PS(38:2)	132682	http://funmeta.oebiotech.com/network/132682	HMDB0112292					131819702		[H][C@](N)(COP(O)(=O)OC[C@@]([H])(COC(=O)CCCCCCC\C=C/CCCC)OC(=O)CCCCCCCCCCCCC\C=C/CCCCCCCC)C(O)=O	UOIREORWDLQXSA-PNWDAASZSA-N	Lipids and lipid-like molecules	Glycerophospholipids	Glycerophosphoserines	C44H82NO10P	M+2K-H	***
630	Positive	630-1	892.68096	892.679	2.21214	PC(44:5)	49710	http://funmeta.oebiotech.com/network/49710	HMDB0008454	59900		C00157		53479047		CCCCCCCC\C=C/CCCCCCCCCCCCCC(=O)O[C@]([H])(COC(=O)CCC\C=C/C\C=C/C\C=C/C\C=C/CCCCC)COP([O-])(=O)OCC[N+](C)(C)C	HWUOYGJVCNBUAF-HPLXTJTDSA-N	Lipids and lipid-like molecules	Glycerophospholipids	Glycerophosphocholines	C52H94NO8P	M+H	**
631	Positive	631-1	893.48220	893.49	8.91428	Pimavanserin	210386	http://funmeta.oebiotech.com/network/210386	HMDB0256551				133017			CC(C)COC1=CC=C(CNC(=O)N(CC2=CC=C(F)C=C2)C2CCN(C)CC2)C=C1	RKEWSXXUOLRFBX-UHFFFAOYSA-N	Benzenoids	Phenol ethers	Unclassified	C25H34FN3O2	2M+K
632	Positive	632-1	894.48612	894.495	9.97234	Sar-Arg-Val-Tyr-Val-His-Pro-Ala	211164	http://funmeta.oebiotech.com/network/211164	HMDB0257488							CNCC(=O)NC(CCCN=C(N)N)C(=O)NC(C(C)C)C(=O)NC(CC1=CC=C(O)C=C1)C(=O)NC(C(C)C)C(=O)NC(CC1=CN=CN1)C(=O)N1CCCC1C(=O)NC(C)C(O)=O	PFGWGEPQIUAZME-UHFFFAOYSA-N	Organic acids and derivatives	Carboxylic acids and derivatives	Amino acids, peptides, and analogues	C42H65N13O10	M+H-H2O
633	Positive	633-1	895.70494	895.7	5.8124	27-Deoxy-5b-cyprinol	46338	http://funmeta.oebiotech.com/network/46338	HMDB0001231	6095	LMST04030014	C05446	17278	193321	862-53-3	C1[C@]2(C)[C@@]3([H])C[C@H](O)[C@]4(C)[C@@]([H])([C@]([H])(C)CCCC(C)CO)CC[C@@]4([H])[C@]3([H])[C@H](O)C[C@]2([H])C[C@H](O)C1	XJZGNVBLVFOSKJ-XZULNKEGSA-N	Lipids and lipid-like molecules	Steroids and steroid derivatives	Bile acids, alcohols and derivatives	C27H48O4	2M+Na	**
634	Positive	634-1	896.13965	896.146	7.40917	Cyclohex-1,5-diene-1-carboxyl-CoA	51905	http://funmeta.oebiotech.com/network/51905	HMDB0012207			C06322	15520	440978	148471-94-7	CC(C)(COP(O)(=O)OP(O)(=O)OC[C@H]1O[C@H]([C@H](O)[C@@H]1OP(O)(O)=O)N1C=NC2=C1N=CN=C2N)C(O)C(=O)NCCC(=O)NCCSC(=O)C1=CCCC=C1	IHXBZDHPKCDGKN-VBDPZXIHSA-N	Lipids and lipid-like molecules	Fatty Acyls	Fatty acyl thioesters	C28H42N7O17P3S	M+Na	**
635	Positive	635-1	897.49317	897.499	7.03465	Brevetoxin 3	204333	http://funmeta.oebiotech.com/network/204333	HMDB0249378					2433		CC1CC2OC3CC4OC(=O)C=C(C)C4OC3(C)CC2OC2CCC3(C)OC4(C)CC5OC6CC7OC8(C)C(O)CC(CC(=C)CO)OC8CC7OC6C=CCC5(C)OC4CC3OC12	BKMHDYJRAAJTAD-UHFFFAOYSA-N	Phenylpropanoids and polyketides	Brevetoxins and derivatives	Unclassified	C50H72O14	M+H
636	Positive	636-1	897.72185	897.731	9.9657	Glycerol 2,3-di-(9Z-octadecenoate) 1-hexadecanoate	55732	http://funmeta.oebiotech.com/network/55732	HMDB0031116	87419				5845776	14960-35-1	CCCCCCCCCCCCCCCC(=O)OC(COC(=O)CCCCCCC\C=C\CCCCCCCC)COC(=O)CCCCCCC\C=C\CCCCCCCC	PPTGNVIVNZLPPS-NBHCHVEOSA-N	Lipids and lipid-like molecules	Glycerolipids	Triradylcglycerols	C55H102O6	M+K	**
637	Positive	637-1	898.72745	898.726	1.68505	PC(44:2)	49660	http://funmeta.oebiotech.com/network/49660	HMDB0008323	59769		C00157		53478909		CCCCCCCC\C=C/CCCCCCCCCCCCCC(=O)O[C@]([H])(COC(=O)CCCCCCCCC\C=C/CCCCCCCC)COP([O-])(=O)OCC[N+](C)(C)C	YLXAZUXYVUXDIP-JFSPZUDSSA-N	Lipids and lipid-like molecules	Glycerophospholipids	Glycerophosphocholines	C52H100NO8P	M+H	**
638	Positive	638-1	899.73787	899.746	9.53641	TG(52:1)	48488	http://funmeta.oebiotech.com/network/48488	HMDB0005361	4795		C00422		9544062		[H][C@](COC(=O)CCCCCCCCCCCCCCC)(COC(=O)CCCCCCCCC\C=C/CCCCCCCC)OC(=O)CCCCCCCCCCCCCCC	XRTUKMLVVRMOLM-LSPMGEJTSA-N	Lipids and lipid-like molecules	Glycerolipids	Triradylcglycerols	C55H104O6	M+K	**
639	Positive	639-1	901.64100	901.643	2.26863	Solanocardinol	62183	http://funmeta.oebiotech.com/network/62183	HMDB0038836	93471				73802037	138665-46-0	CC1CNC2C(C)C3C(CC4C5CCC6CC(O)CCC6(C)C5CCC34C)OC2(O)C1	ZHFCFFSSVSIEIR-UHFFFAOYSA-N	Lipids and lipid-like molecules	Steroids and steroid derivatives	Steroidal alkaloids	C27H45NO3	2M+K	**
640	Positive	640-1	902.64114	902.634	7.63375	3-(3,5-Diiodo-4-hydroxyphenyl)pyruvate	81731	http://funmeta.oebiotech.com/network/81731	HMDB0059637	65571		C01244	17131	192726		OC(=O)C(=O)CC1=CC(I)=C(O)C(I)=C1	TZPLBTUUWSVGCY-UHFFFAOYSA-N	Benzenoids	Benzene and substituted derivatives	Phenylpyruvic acid derivatives	C9H6I2O4	2M+K	**
641	Positive	641-1	903.25084	903.256	5.59615	Pelargonidin 3-O-[b-D-Glucopyranosyl-(1->2)-[4-hydroxycinnamoyl-(->6)]-b-D-glucopyranoside](E-) 5-O-b-D-glucopyranoside	59319	http://funmeta.oebiotech.com/network/59319	HMDB0035450	90736				74976906	218963-78-1	OCC1OC(OC2C(O)C(O)C(COC(=O)\C=C\C3=CC=C(O)C=C3)OC2OC2=CC3=C(OC4OC(CO)C(O)C(O)C4O)C=C(O)C=C3[O+]=C2C2=CC=C(O)C=C2)C(O)C(O)C1O	ABHFLYVGOLPRKB-UHFFFAOYSA-O	Organic oxygen compounds	Organooxygen compounds	Carbohydrates and carbohydrate conjugates	C42H47O22	M+	**
642	Positive	642-1	903.64119	903.645	4.10936	TG(53:9)	66626	http://funmeta.oebiotech.com/network/66626	HMDB0043681					131754801		[H][C@](COC(=O)CCCCCCCCCCCCCC)(COC(=O)CCC\C=C/C\C=C/C\C=C/C\C=C/C\C=C/CC)OC(=O)CCCC\C=C/C\C=C/C\C=C/C\C=C/CC	FTNPJDAJOYFDJL-FXFBNCEASA-N	Lipids and lipid-like molecules	Glycerolipids	Triradylcglycerols	C56H90O6	M+2Na-H	**
643	Positive	643-1	904.50523	904.51	5.1708	PS(44:11)	132949	http://funmeta.oebiotech.com/network/132949	HMDB0112837					131819968		[H][C@](N)(COP(O)(=O)OC[C@@]([H])(COC(=O)CC\C=C/C\C=C/C\C=C/C\C=C/C\C=C/CCCCC)OC(=O)CC\C=C/C\C=C/C\C=C/C\C=C/C\C=C/C\C=C/CC)C(O)=O	PZQBIFAPVPWNSO-INAIFZBVSA-N	Lipids and lipid-like molecules	Glycerophospholipids	Glycerophosphoserines	C50H76NO10P	M+Na	***
644	Positive	644-1	905.50300	905.51	8.21692	Alliosterol 1-(4''-galactosylrhamnoside) 16-galactoside	61744	http://funmeta.oebiotech.com/network/61744	HMDB0038346	93066				74821812	289690-79-5	CC(C)CCC(O)C(C)C1C(CC2C3CC=C4CC(O)CC(OC5OC(C)C(OC6OC(CO)C(O)C(O)C6O)C(O)C5O)C4(C)C3CCC12C)OC1OC(CO)C(O)C(O)C1O	RPMXUCNWRIVIFQ-UHFFFAOYSA-N	Lipids and lipid-like molecules	Steroids and steroid derivatives	Steroidal glycosides	C45H76O18	M+H	**
644	Positive	644-2	905.50300	905.51	8.21692	Torvoside A	64610	http://funmeta.oebiotech.com/network/64610	HMDB0041528					131753161		CC(CCC1(O)OC2CC3C4CC(OC5OC(C)C(O)C(OC6OC(C)C(O)C(O)C6O)C5O)C5CC(O)CCC5(C)C4CCC3(C)C2C1C)COC1OC(CO)C(O)C(O)C1O	YZMXYCYONPBBDJ-UHFFFAOYSA-N	Lipids and lipid-like molecules	Steroids and steroid derivatives	Steroidal glycosides	C45H76O18	M+H	**
644	Positive	644-3	905.50300	905.51	8.21692	Torvoside B	64611	http://funmeta.oebiotech.com/network/64611	HMDB0041529					131753158		COC1(CCC(C)COC2OC(CO)C(O)C(O)C2O)OC2CC3C4CC(OC5OC(C)C(O)C(OC6OCC(O)C(O)C6O)C5O)C5CC(O)CCC5(C)C4CCC3(C)C2C1C	QIFQLOORQYNSPD-UHFFFAOYSA-N	Lipids and lipid-like molecules	Steroids and steroid derivatives	Steroidal glycosides	C45H76O18	M+H	**
645	Positive	645-1	907.76178	907.77	9.16792	TG(52:0)	48485	http://funmeta.oebiotech.com/network/48485	HMDB0005358					131750335		[H][C@](COC(=O)CCCCCCCCCCCCCCC)(COC(=O)CCCCCCCCCCCCCCCCCCC)OC(=O)CCCCCCCCCCCCCCC	YDZWEVBRICYXOV-MPLRIKRWSA-N	Lipids and lipid-like molecules	Glycerolipids	Triradylcglycerols	C55H106O6	M+2Na-H
646	Positive	646-1	908.24599	908.243	3.73203	Nonanoyl-CoA	52145	http://funmeta.oebiotech.com/network/52145	HMDB0013028			C01942		439607	17331-98-5	CCCCCCCCC(=O)SCCNC(=O)CCNC(=O)C(O)C(C)(C)COP(O)(=O)OP(O)(=O)OC[C@H]1O[C@H]([C@H](O)[C@@H]1OP(O)(O)=O)N1C=NC2=C1N=CN=C2N	WLDUTYVSAGSKIV-YUXRTGJASA-N	Lipids and lipid-like molecules	Fatty Acyls	Fatty acyl thioesters	C30H52N7O17P3S	M+H	*
647	Positive	647-1	909.24932	909.25	0.682739	Tetramethylrhodamine isothiocyanate	202703	http://funmeta.oebiotech.com/network/202703	HMDB0247480					4123009		CN(C)C1=CC2=C(C=C1)C(=C1C=CC(C=C1O2)=[N+](C)C)C1=C(C=CC(=C1)N=C=S)C([O-])=O	OBYNJKLOYWCXEP-UHFFFAOYSA-N	Unclassified	Unclassified	Unclassified	C25H21N3O3S	2M+Na
648	Positive	648-1	909.51548	909.524	8.8844	N-Docosahexaenoyl Aspartic acid	198516	http://funmeta.oebiotech.com/network/198516	HMDB0242010					73067798		CCC=CCC=CCC=CCC=CCC=CCC=CCCC(=O)NC(CC(O)=O)C(O)=O	RYVYHSGYYPTYKN-UHFFFAOYSA-N	Organic acids and derivatives	Carboxylic acids and derivatives	Amino acids, peptides, and analogues	C26H37NO5	2M+Na
649	Positive	649-1	911.13937	911.135	4.76923	Epifisetinidol-(4beta->8)-epicatechin-(6->4beta)-epifisetinidol	56465	http://funmeta.oebiotech.com/network/56465	HMDB0032006	88112				5089686		OC1CC2=C(O)C(C3C(O)C(OC4=CC(O)=CC=C34)C3=CC(O)=C(O)C=C3)=C(O)C(C3C(O)C(OC4=CC(O)=CC=C34)C3=CC(O)=C(O)C=C3)=C2OC1C1=CC(O)=C(O)C=C1	VYURQCQMACPHRC-UHFFFAOYSA-N	Phenylpropanoids and polyketides	Flavonoids	Biflavonoids and polyflavonoids	C45H38O16	M+2K-H	**
650	Positive	650-1	911.51117	911.518	6.97584	PGP(37:0)	136206	http://funmeta.oebiotech.com/network/136206	HMDB0116529					131823184		[H][C@](O)(COP(O)(O)=O)COP(O)(=O)OC[C@@]([H])(COC(=O)CCCCCCCCC(C)CC)OC(=O)CCCCCCCCCCCCCCCCCCCCC(C)C	DMYHJZLEBCGJRF-XRCKYFATSA-N	Lipids and lipid-like molecules	Glycerophospholipids	Glycerophosphoglycerophosphates	C43H86O13P2	M+K	**
651	Positive	651-1	911.63201	911.631	0.652144	Manglupenone	55211	http://funmeta.oebiotech.com/network/55211	HMDB0030395	86942				131751009	152369-65-8	CC12CCC(C1C1=CCC3C4(C)C=CC(=O)C(C)(C)C4CCC3(C)C1(C)CC2)C(=C)CO	ZQIULKXWJGSFAC-UHFFFAOYSA-N	Lipids and lipid-like molecules	Prenol lipids	Triterpenoids	C30H44O2	2M+K	**
651	Positive	651-2	911.63201	911.631	0.652144	Ganoderal A	59792	http://funmeta.oebiotech.com/network/59792	HMDB0035983					13934281	104700-98-3	CC(CC\C=C(/C)C=O)C1CCC2(C)C3=CCC4C(C)(C)C(=O)CCC4(C)C3=CCC12C	RHNFCIPJKSUUES-AWQFTUOYSA-N	Lipids and lipid-like molecules	Prenol lipids	Triterpenoids	C30H44O2	2M+K	**
652	Positive	652-1	913.23009	913.223	8.25888	Aleglitazar	203276	http://funmeta.oebiotech.com/network/203276	HMDB0248130					9910951		COC(CC1=C2SC=CC2=C(OCCC2=C(C)OC(=N2)C2=CC=CC=C2)C=C1)C(O)=O	DAYKLWSKQJBGCS-UHFFFAOYSA-N	Organoheterocyclic compounds	Azoles	Oxazoles	C24H23NO5S	2M+K
653	Positive	653-1	913.48162	913.476	5.74023	Levonantradol	208266	http://funmeta.oebiotech.com/network/208266	HMDB0254057					107822		CC(CCCC1=CC=CC=C1)OC1=CC(OC(C)=O)=C2C3CC(O)CCC3C(C)NC2=C1	FFVXQGMUHIJQAO-UHFFFAOYSA-N	Organoheterocyclic compounds	Quinolines and derivatives	Benzoquinolines	C27H35NO4	2M+K
654	Positive	654-1	913.73383	913.728	6.42019	TG(57:10)	66483	http://funmeta.oebiotech.com/network/66483	HMDB0043538					131754658		[H][C@](COC(=O)CCCCCCCCCCCCCC)(COC(=O)CC\C=C/C\C=C/C\C=C/C\C=C/C\C=C/C\C=C/CC)OC(=O)CCC\C=C/C\C=C/C\C=C/C\C=C/CCCCC	GSFXTLKEIOKHOV-QHAAEIBJSA-N	Lipids and lipid-like molecules	Glycerolipids	Triradylcglycerols	C60H96O6	M+H	**
655	Positive	655-1	915.27157	915.274	2.73278	Lucuminic acid	58927	http://funmeta.oebiotech.com/network/58927	HMDB0035007	90367			168248	85260329	190323-48-9	OC1COC(OCC2OC(OC(C(O)=O)C3=CC=CC=C3)C(O)C(O)C2O)C(O)C1O	DUZCTLMSDUOYAW-UHFFFAOYSA-N	Organic oxygen compounds	Organooxygen compounds	Carbohydrates and carbohydrate conjugates	C19H26O12	2M+Na	**
656	Positive	656-1	919.26588	919.271	5.99475	Quercetin 3-(glucosyl-(1->4)-rhamnoside) 7-rutinoside	56467	http://funmeta.oebiotech.com/network/56467	HMDB0032009	88114				74978230	187410-77-1	CC1OC(OCC2OC(OC3=CC(O)=C4C(=O)C(OC5OC(C)C(OC6OC(CO)C(O)C(O)C6O)C(O)C5O)=C(OC4=C3)C3=CC(O)=C(O)C=C3)C(O)C(O)C2O)C(O)C(O)C1O	QLLBJLPRDZPFEQ-UHFFFAOYSA-N	Phenylpropanoids and polyketides	Flavonoids	Flavonoid glycosides	C39H50O25	M+H	**
657	Positive	657-1	921.72394	921.731	7.44048	TG(54:4)	48496	http://funmeta.oebiotech.com/network/48496	HMDB0005370			C00422		9544279		[H][C@](COC(=O)CCCCCCCCCCCCCCC)(COC(=O)CCC\C=C/C\C=C/C\C=C/C\C=C/CCCCC)OC(=O)CCCCCCCCCCCCCCCCC	IBSUTTNKAUSOHR-WPQPACDXSA-N	Lipids and lipid-like molecules	Glycerolipids	Triradylcglycerols	C57H102O6	M+K	**
658	Positive	658-1	922.72901	922.724	5.94172	PC(44:1)	18477	http://funmeta.oebiotech.com/network/18477	HMDB0008290	59736	LMGP01011032	C00157		24779057		[C@](COP(=O)([O-])OCC[N+](C)(C)C)([H])(OC(CCCCCCCCCCCCC/C=C\CCCCCCCC)=O)COC(CCCCCCCCCCCCCCCCCCC)=O	JAMSDVDUWQNQFZ-QNQJCTKXSA-N	Lipids and lipid-like molecules	Glycerophospholipids	Glycerophosphocholines	C52H102NO8P	M+Na	*
659	Positive	659-1	923.73568	923.744	8.93035	PA(50:0)	135439	http://funmeta.oebiotech.com/network/135439	HMDB0115762					131822418		[H][C@@](COC(=O)CCCCCCCCCCCCCCCCCCCCC(C)CC)(COP(O)(O)=O)OC(=O)CCCCCCCCCCCCCCCCCCCCC(C)CC	MXUGFAGOJSRFSU-WYVSOUDLSA-N	Lipids and lipid-like molecules	Glycerophospholipids	Glycerophosphates	C53H105O8P	M+Na	**
660	Positive	660-1	925.50716	925.499	8.77202	PGP(42:9)	136154	http://funmeta.oebiotech.com/network/136154	HMDB0116477					131823132		[H][C@](O)(COP(O)(O)=O)COP(O)(=O)OC[C@@]([H])(COC(=O)CC\C=C/C\C=C/C\C=C/C\C=C/C\C=C/C\C=C/CC)OC(=O)CCC\C=C/C\C=C/C\C=C/CCCCCCCC	DDXPLOHNHIVDRM-DMWRYGQISA-N	Lipids and lipid-like molecules	Glycerophospholipids	Glycerophosphoglycerophosphates	C48H78O13P2	M+H	**
661	Positive	661-1	925.74392	925.749	5.59354	(3beta,22R,23R,24S)-3,22,23-Trihydroxystigmastan-6-one	62970	http://funmeta.oebiotech.com/network/62970	HMDB0039713	94268				73834440	90524-90-6	CCC(C(C)C)C(O)C(O)C(C)C1CCC2C3CC(=O)C4CC(O)CCC4(C)C3CCC12C	DYENWMUXSKPFLC-UHFFFAOYSA-N	Lipids and lipid-like molecules	Steroids and steroid derivatives	Stigmastanes and derivatives	C29H50O4	2M+H	**
661	Positive	661-2	925.74392	925.749	5.59354	6-Deoxohomodolichosterone	58460	http://funmeta.oebiotech.com/network/58460	HMDB0034430	89932				13870434	110345-06-7	C\C=C(/C(C)C)C(O)C(O)C(C)C1CCC2C3CCC4CC(O)C(O)CC4(C)C3CCC12C	GQSRIBUSVVSLSQ-FBCYGCLPSA-N	Lipids and lipid-like molecules	Steroids and steroid derivatives	Stigmastanes and derivatives	C29H50O4	2M+H	**
662	Positive	662-1	926.16503	926.172	7.81367	3-trans,5-cis-Octadienoyl-CoA	47848	http://funmeta.oebiotech.com/network/47848	HMDB0002185	6533			89770	22833586	214769-63-8	CCC\C=C/C=C/C(=O)SCCNC(=O)CCNC(=O)C(O)C(C)(C)COP(=O)(O)OP(=O)(O)OC[C@H]1OC([C@H](O)[C@@H]1CP(O)(O)=O)N1C=NC2=C(N)N=CN=C12	YHRBHCTXYJGORE-OHKXNCGGSA-N	Nucleosides, nucleotides, and analogues	Purine nucleotides	Purine deoxyribonucleotides	C30H48N7O16P3S	M+K	**
663	Positive	663-1	926.50931	926.511	1.58699	Nystatin	28289	http://funmeta.oebiotech.com/network/28289	HMDB0014784		LMPK06000001	C06572	7660	11953884	1400-61-9	C1(O[C@@H]([C@@H](O)[C@H](N)[C@@H]1O)C)OC1C=CC=CC=CC=CCCC=CC=CC(C)C(O)C(C)C(OC(=O)CC(O)CC(O)CC(O)CCC(O)C(O)CC(=O)CC(O)C(C(=O)O)C(O)C1)C	ZDFDJJJGIRGMBE-AFARJNEBSA-N	Organic oxygen compounds	Organooxygen compounds	Carbohydrates and carbohydrate conjugates	C47H75NO17	M+H	**
664	Positive	664-1	926.75501	926.757	2.39291	PC(46:2)	49775	http://funmeta.oebiotech.com/network/49775	HMDB0008585	60031		C00157		53479217		CCCCCCCC\C=C/CCCCCCCCCCCCCC(=O)O[C@]([H])(COC(=O)CCCCCCCCCCC\C=C/CCCCCCCC)COP([O-])(=O)OCC[N+](C)(C)C	VDIRTDRYUOVBQD-KZHJERBTSA-N	Lipids and lipid-like molecules	Glycerophospholipids	Glycerophosphocholines	C54H104NO8P	M+H	**
665	Positive	665-1	930.27131	930.264	7.93387	Trans-2,3-dehydrododecanoyl-CoA	8174	http://funmeta.oebiotech.com/network/8174	HMDB0011689	62427	LMFA07050378	C03221		5280578		N1(C=NC2C(=NC=NC1=2)N)[C@@H]1O[C@H](COP(O)(=O)OP(O)(=O)OCC(C)(C)C(O)C(=O)NCCC(=O)NCCSC(=O)/C=C/CCCCCCCCC)[C@@H](OP(O)(=O)O)[C@H]1O	IRFYVBULXZMEDE-XCFIPPSPSA-N	Lipids and lipid-like molecules	Fatty Acyls	Fatty acyl thioesters	C33H56N7O17P3S	M+H-H2O	**
665	Positive	665-2	930.27131	930.264	7.93387	3Z-dodecenoyl-CoA	48270	http://funmeta.oebiotech.com/network/48270	HMDB0004257	36641		C02944		16061154	2152-91-2	CCCCCCCC\C=C/CC(=O)SCCNC(=O)CCNC(=O)[C@H](O)C(C)(C)COP(O)(=O)OP(O)(=O)OC[C@H]1O[C@H](C(O)[C@H]1OP(O)(O)=O)N1C=NC2=C(N)N=CN=C12	XEMIVMKTVGRFTD-BFJLDWRUSA-N	Lipids and lipid-like molecules	Fatty Acyls	Fatty acyl thioesters	C33H56N7O17P3S	M+H-H2O	**
666	Positive	666-1	931.25956	931.251	9.34807	Kaempferol 3-O-feruloyl-sophoroside 7-O-glucoside	54243	http://funmeta.oebiotech.com/network/54243	HMDB0029269	86142				131750838		COC1=CC(\C=C\C(=O)OC[C@H]2O[C@H](OC3=C(OC4=CC(O[C@@H]5O[C@H](CO)[C@@H](O)[C@H](O)[C@H]5O)=CC(O)=C4C3=O)C3=CC=C(O)C=C3)[C@H](O[C@@H]3O[C@H](CO)[C@@H](O)[C@H](O)[C@H]3O)[C@@H](O)[C@@H]2O)=CC=C1O	IZYVWRVNTCGCKC-YDGQQEEZSA-N	Phenylpropanoids and polyketides	Flavonoids	Flavonoid glycosides	C43H48O24	M+H-H2O	**
667	Positive	667-1	931.76374	931.773	9.41115	TG(56:5)	48513	http://funmeta.oebiotech.com/network/48513	HMDB0005387			C00422		9544572		[H][C@](COC(=O)CCCCCCCCCCCCCCC)(COC(=O)CCC\C=C/C\C=C/C\C=C/C\C=C/CCCCC)OC(=O)CCCCCCCCC\C=C/CCCCCCCC	PLEMSHTWEHMXGY-HGVHFAFDSA-N	Lipids and lipid-like molecules	Glycerolipids	Triradylcglycerols	C59H104O6	M+Na	**
668	Positive	668-1	935.25445	935.246	9.28892	Quercetin 3-coumaroyl-triglucoside	255788	http://funmeta.oebiotech.com/network/255788	HMDB0302887							OC[C@H]1O[C@@H](OC2=C(OC3=C(C(O)=CC(O)=C3)C2=O)C2=CC(O)=C(O)C=C2)[C@H](O)[C@@H](O)[C@@H]1O.O[C@@H]1O[C@H](CO[C@@H]2O[C@H](COC(=O)\C=C\C3=CC=C(O)C=C3)[C@@H](O)[C@H](O)[C@H]2O)[C@@H](O)[C@H](O)[C@H]1O	ONBXMQLXPJNDJV-LBKQXRQISA-N	Phenylpropanoids and polyketides	Flavonoids	Flavonoid glycosides	C42H48O25	M+H-H2O
669	Positive	669-1	935.49479	935.495	0.304784	Somatotropin (6-13)	211910	http://funmeta.oebiotech.com/network/211910	HMDB0258377					14585796		CC(C)CC(N)C(=O)NC(CO)C(=O)NC(CCCN=C(N)N)C(=O)NC(CC(C)C)C(=O)NC(CC1=CC=CC=C1)C(=O)NC(CC(O)=O)C(=O)NC(CC(N)=O)C(=O)NC(C)C(O)=O	FBZGGPWZOUYLLV-UHFFFAOYSA-N	Unclassified	Unclassified	Unclassified	C41H66N12O13	M+H
670	Positive	670-1	935.74898	935.749	0.337226	TG(60:11)	51051	http://funmeta.oebiotech.com/network/51051	HMDB0010526					53480569		[H][C@](COC(=O)CCC\C=C/C\C=C/C\C=C/C\C=C/CCCCC)(COC(=O)CC\C=C/C\C=C/C\C=C/C\C=C/C\C=C/C\C=C/CC)OC(=O)CCCCCCC\C=C/CCCCCCCC	PEWDINSOXAERHQ-HBNDJVCZSA-N	Lipids and lipid-like molecules	Glycerolipids	Triradylcglycerols	C63H100O6	M+H-H2O	**
671	Positive	671-1	940.16989	940.176	5.97072	(R)-Benzylsuccinyl-CoA	51851	http://funmeta.oebiotech.com/network/51851	HMDB0012129	62802		C09817		53481379		CC(C)(COP(O)(=O)OP(O)(=O)OC[C@H]1O[C@H]([C@H](O)[C@@H]1OP(O)(O)=O)N1C=NC2=C1N=CN=C2N)C(O)C(=O)NCCC(=O)NCCSC(=O)C[C@@H](CC1=CC=CC=C1)C(O)=O	NDCMKVRQVICKLW-DULMRFQQSA-N	Lipids and lipid-like molecules	Fatty Acyls	Fatty acyl thioesters	C32H46N7O19P3S	M+H-H2O	*
672	Positive	672-1	941.16536	941.157	8.5584	4-Phenylbutyl glucosinolate	61802	http://funmeta.oebiotech.com/network/61802	HMDB0038415	93113			169658	131752363	76265-26-4	OCC1OC(S\C(CCCCC2=CC=CC=C2)=N\OS(O)(=O)=O)C(O)C(O)C1O	PJZFULXMEGMUDK-QGOAFFKASA-N	Organic oxygen compounds	Organooxygen compounds	Carbohydrates and carbohydrate conjugates	C17H25NO9S2	2M+K	**
673	Positive	673-1	941.26349	941.265	1.14383	1-(2-Hydroxyphenylamino)-1-deoxy-beta-D-gentiobioside 1,2-carbamate	61089	http://funmeta.oebiotech.com/network/61089	HMDB0037551	92408			168348	22297200	396714-64-0	OCC1OC(OCC2OC3C(OC(=O)N3C3=CC=CC=C3O)C(O)C2O)C(O)C(O)C1O	UQUJYJFBLXCVJV-UHFFFAOYSA-N	Organic oxygen compounds	Organooxygen compounds	Carbohydrates and carbohydrate conjugates	C19H25NO12	2M+Na	**
674	Positive	674-1	946.25355	946.258	4.97008	cis,cis-3,6-Dodecadienoyl-CoA	48199	http://funmeta.oebiotech.com/network/48199	HMDB0003952	58193		C05280	28002	5280771		CCCCC\C=C/C\C=C/CC(=O)SCCNC(=O)CCNC(=O)C(O)C(C)(C)COP(O)(=O)OP(O)(=O)OC[C@H]1O[C@H]([C@H](O)[C@@H]1OP(O)(O)=O)N1C=NC2=C1N=CN=C2N	KEPSPLQXVPROMK-GXFXHJQUSA-N	Lipids and lipid-like molecules	Fatty Acyls	Fatty acyl thioesters	C33H54N7O17P3S	M+H	*
674	Positive	674-2	946.25355	946.258	4.97008	trans,cis-Lauro-2,6-dienoyl-CoA	51165	http://funmeta.oebiotech.com/network/51165	HMDB0011123			C05279		53480665		CCCCCC\C=C/C\C=C\C(=O)SCCNC(=O)CCNC(=O)[C@@](O)([H])C(C)(C)COP(=O)(O)OP(=O)(O)OC[C@H]1O[C@H](C(O)[C@H]1OP(=O)(O)O)N1C=NC2=C1N=CN=C2N	ZSJRXHRCABOSNC-XRUZZFSQSA-N	Lipids and lipid-like molecules	Fatty Acyls	Fatty acyl thioesters	C33H54N7O17P3S	M+H	*
674	Positive	674-3	946.25355	946.258	4.97008	(2-trans,6-cis)-dodeca-2,6-dienoyl-CoA	7943	http://funmeta.oebiotech.com/network/7943	HMDB0062630	61989	LMFA07050111	C05279	28387	11966194		[C@@H]1([C@H](O)[C@H](OP(=O)(O)O)[C@@H](COP(O)(=O)OP(O)(=O)OCC(C)([C@@H](O)C(=O)NCCC(=O)NCCSC(/C=C/CC/C=C\CCCCC)=O)C)O1)N1C=NC2C(N)=NC=NC1=2	BNPQDIKRZDRREL-GQUYLXGASA-N	Lipids and lipid-like molecules	Fatty Acyls	Fatty acyl thioesters	C33H54N7O17P3S	M+H	*
675	Positive	675-1	947.26650	947.269	2.15924	Lixivaptan	208323	http://funmeta.oebiotech.com/network/208323	HMDB0254131	439083				172997		CC1=CC=C(F)C=C1C(=O)NC1=CC=C(C(=O)N2CC3=CC=CN3CC3=C2C=CC=C3)C(Cl)=C1	PPHTXRNHTVLQED-UHFFFAOYSA-N	Unclassified	Unclassified	Unclassified	C27H21ClFN3O2	2M+H
676	Positive	676-1	947.50996	947.505	5.12439	PIP(38:5)	50578	http://funmeta.oebiotech.com/network/50578	HMDB0009937	61319		C00626		53480132		CCCCCCCCCCCCCCCC(=O)OC[C@]([H])(COP(O)(=O)O[C@H]1C(O)C(O)C(O)[C@@H](OP(=O)(O)O)C1O)OC(=O)CC\C=C/C\C=C/C\C=C/C\C=C/C\C=C/CCCCC	JGFYAFZFSQXQIQ-QIVMTMOMSA-N	Lipids and lipid-like molecules	Glycerophospholipids	Glycerophosphoinositol phosphates	C47H82O16P2	M+H-H2O	**
677	Positive	677-1	949.51986	949.52	0.452101	PI(40:6)	50467	http://funmeta.oebiotech.com/network/50467	HMDB0009821				88600			[H][C@@](COC(=O)CCCCCCCCCCCCCCCCC)(COP(O)(=O)O[C@H]1C(O)C(O)C(O)[C@@H](O)C1O)OC(=O)CC\C=C/C\C=C/C\C=C/C\C=C/C\C=C/C\C=C/CC	DJVOKHFQPGWUPK-CZUMARSRSA-N	Lipids and lipid-like molecules	Glycerophospholipids	Glycerophosphoinositols	C49H83O13P	M+K	***
678	Positive	678-1	953.26615	953.269	2.56146	2-Feruloyl-1,2'-disinapoylgentiobiose	55155	http://funmeta.oebiotech.com/network/55155	HMDB0030336	86899				131751001		COC1=CC(\C=C\C(=O)OC2OC(COC3OC(CO)C(O)C(O)C3OC(=O)\C=C\C3=CC(OC)=C(O)C(OC)=C3)C(O)C(O)C2OC(=O)\C=C\C2=CC(OC)=C(O)C=C2)=CC(OC)=C1O	AZUSMVXIHUPOCX-UQYOVKQCSA-N	Phenylpropanoids and polyketides	Cinnamic acids and derivatives	Hydroxycinnamic acids and derivatives	C44H50O22	M+Na	**
679	Positive	679-1	954.84234	954.85	8.42141	8-Hydroxypyrene-1,3,6-trisulfonic acid	202676	http://funmeta.oebiotech.com/network/202676	HMDB0247443					61389		OC1=CC(=C2C=CC3=C(C=C(C4=C3C2=C1C=C4)S(O)(=O)=O)S(O)(=O)=O)S(O)(=O)=O	OBJOZRVSMLPASY-UHFFFAOYSA-N	Benzenoids	Pyrenes	Unclassified	C16H10O10S3	2M+K
680	Positive	680-1	955.17559	955.173	3.14011	Benoxaprofen glucuronide	203985	http://funmeta.oebiotech.com/network/203985	HMDB0248957					53463374		CC(C(=O)OC1OC(C(O)C(O)C1O)C(O)=O)C1=CC2=C(OC(=N2)C2=CC=C(Cl)C=C2)C=C1	FMHXTOVNUBYPFK-UHFFFAOYSA-N	Unclassified	Unclassified	Unclassified	C22H20ClNO9	2M+H
681	Positive	681-1	957.25926	957.262	2.62607	Lappaphen A	255285	http://funmeta.oebiotech.com/network/255285	HMDB0302318					13856335		CC#CC1=CC=C(S1)C1=CC=C(S1)C(=O)CC1(O)C2CCC(=C)C3CCC(=C)C3C2OC1=O	WKQBNYGTPIGLMV-UHFFFAOYSA-N	Lipids and lipid-like molecules	Prenol lipids	Terpene lactones	C27H26O4S2	2M+H
682	Positive	682-1	957.51601	957.51	6.48317	3-Benzyl-5-(6-carboxyhexyl)-1-(2-cyclohexyl-2-hydroxyethylamino)hydantoin	204431	http://funmeta.oebiotech.com/network/204431	HMDB0249489	45418				122021	118675-50-6	OC(CNN1C(CCCCCCC(O)=O)C(=O)N(CC2=CC=CC=C2)C1=O)C1CCCCC1	YZJVWSKJHGEIBL-UHFFFAOYSA-N	Organoheterocyclic compounds	Azolidines	Imidazolidines	C25H37N3O5	2M+K
683	Positive	683-1	957.75306	957.761	8.69709	Carpaine	55095	http://funmeta.oebiotech.com/network/55095	HMDB0030272					103019	3463-92-1	CC1NC2CCC1OC(=O)CCCCCCCC1CCC(OC(=O)CCCCCCC2)C(C)N1	AMSCMASJCYVAIF-UHFFFAOYSA-N	Phenylpropanoids and polyketides	Macrolides and analogues	Unclassified	C28H50N2O4	2M+H	**
684	Positive	684-1	958.03089	958.03	0.923411	3-Tritriacontanone	62803	http://funmeta.oebiotech.com/network/62803	HMDB0039535	94096				545660	79097-23-7	CCCCCCCCCCCCCCCCCCCCCCCCCCCCCCC(=O)CC	AJSCLJOGICXEJM-UHFFFAOYSA-N	Organic oxygen compounds	Organooxygen compounds	Carbonyl compounds	C33H66O	2M+H	**
685	Positive	685-1	958.25793	958.256	2.17591	4,8-Dimethylnonanoyl-CoA	51411	http://funmeta.oebiotech.com/network/51411	HMDB0011604					53481003	204120-61-6	CC(C)CCCC(C)CCC(=O)SCCNC(=O)CCNC(=O)C(O)C(C)(C)COP(O)(=O)OP(O)(=O)OC[C@H]1O[C@H]([C@H](O)[C@@H]1OP(O)(O)=O)N1C=NC2=C1N=CN=C2N	YGNKJFPEXQCWDB-DPSOZLMZSA-N	Lipids and lipid-like molecules	Fatty Acyls	Fatty acyl thioesters	C32H56N7O17P3S	M+Na
685	Positive	685-2	958.25793	958.256	2.17591	Undecanoyl-CoA	52180	http://funmeta.oebiotech.com/network/52180	HMDB0013114					53481608		CCCCCCCCCCC(=O)SCCNC(=O)CCNC(=O)C(O)C(C)(C)COP(O)(=O)OP(O)(=O)OC[C@H]1O[C@H]([C@H](O)[C@@H]1OP(O)(O)=O)N1C=NC2=C1N=CN=C2N	IZWCGXGZGYKDHR-WMMBNDHFSA-N	Lipids and lipid-like molecules	Fatty Acyls	Fatty acyl thioesters	C32H56N7O17P3S	M+Na
686	Positive	686-1	964.77457	964.77	4.24418	DMPE(48:1)	134733	http://funmeta.oebiotech.com/network/134733	HMDB0114630					131821737		[H]C(COC(=O)CCCCCCCCCCCCCCCCCCCCCCC)(COP(O)(=O)OCCN(C)C)OC(=O)CCCCCCCCCCCCC\C=C/CCCCCCCC	NLTQAKAKAHMMJV-XDOYNYLZSA-N	Lipids and lipid-like molecules	Glycerophospholipids	Glycerophosphoethanolamines	C55H108NO8P	M+Na	**
687	Positive	687-1	968.02985	968.027	2.57205	2,3,4-Trimethyltriacontane	54848	http://funmeta.oebiotech.com/network/54848	HMDB0029986	86640				129837279	87538-96-3	CCCCCCCCCCCCCCCCCCCCCCCCCCC(C)C(C)C(C)C	UIFMMGCTTVOBLD-UHFFFAOYSA-N	Hydrocarbons	Saturated hydrocarbons	Alkanes	C33H68	2M+K	**
688	Positive	688-1	970.19096	970.198	7.75415	Undeca-2,4-dienoyl-CoA	254085	http://funmeta.oebiotech.com/network/254085	HMDB0300986							CCCCCCC=CC=CC(=O)SCCNC(=O)CCNC(=O)C(O)C(C)(C)COP(O)(=O)OP(O)(=O)OCC1OC(C(O)C1OP(O)(O)=O)N1C=NC2=C1N=CN=C2N	SZKPLUULGGERFD-UHFFFAOYSA-N	Unclassified	Unclassified	Unclassified	C32H52N7O17P3S	M+K
689	Positive	689-1	971.79586	971.804	8.18453	TG(59:6)	66085	http://funmeta.oebiotech.com/network/66085	HMDB0043132					131754260		[H][C@](COC(=O)CCCCCCCCCCCCCC)(COC(=O)CC\C=C/C\C=C/C\C=C/C\C=C/C\C=C/C\C=C/CC)OC(=O)CCCCCCCCCCCCCCCCCCCCC	FJSGHSNNOOPPPR-BFVVQMMHSA-N	Lipids and lipid-like molecules	Glycerolipids	Triradylcglycerols	C62H108O6	M+Na	**
690	Positive	690-1	973.82315	973.819	3.78816	TG(59:5)	66079	http://funmeta.oebiotech.com/network/66079	HMDB0043126					131754254		[H][C@](COC(=O)CCCCCCCCCCCCCC)(COC(=O)CC\C=C/C\C=C/C\C=C/C\C=C/C\C=C/CCCCC)OC(=O)CCCCCCCCCCCCCCCCCCCCC	FLCLBXQTTNOSIN-XTLZJFORSA-N	Lipids and lipid-like molecules	Glycerolipids	Triradylcglycerols	C62H110O6	M+Na
691	Positive	691-1	977.57156	977.565	6.67324	VAPIPROST	213009	http://funmeta.oebiotech.com/network/213009	HMDB0259765					5034185		OC1CC(OCC2=CC=C(C=C2)C2=CC=CC=C2)C(CCC=CCCC(O)=O)C1N1CCCCC1	GQGRDYWMOPRROR-UHFFFAOYSA-N	Benzenoids	Benzene and substituted derivatives	Biphenyls and derivatives	C30H39NO4	2M+Na
692	Positive	692-1	979.29061	979.289	1.15405	Gemigliptin	207127	http://funmeta.oebiotech.com/network/207127	HMDB0252672					72680331		NC(CN1CC(F)(F)CCC1=O)CC(=O)N1CCC2=C(C1)N=C(N=C2C(F)(F)F)C(F)(F)F	ZWPRRQZNBDYKLH-UHFFFAOYSA-N	Organic acids and derivatives	Carboxylic acids and derivatives	Amino acids, peptides, and analogues	C18H19F8N5O2	2M+H
693	Positive	693-1	979.53668	979.542	5.19312	Ceanothine C	54309	http://funmeta.oebiotech.com/network/54309	HMDB0029340				171986	131750853	18658-42-9	CC(C)CC1NC(=O)C(NC(=O)C2CCCN2C)C(OC2=CC=C(C=C2)\C=C/NC1=O)C(C)C	VAPUILOXKWGXSJ-SEYXRHQNSA-N	Organic acids and derivatives	Carboxylic acids and derivatives	Amino acids, peptides, and analogues	C26H38N4O4	2M+K	**
694	Positive	694-1	979.77899	979.775	4.22369	(2S)-2-[[(2R)-3-[2,3-Di(hexadecanoyloxy)propylsulfanyl]-2-(hexadecanoylamino)propanoyl]amino]-3-hydroxypropanoic acid	209959	http://funmeta.oebiotech.com/network/209959	HMDB0256066					76441699		CCCCCCCCCCCCCCCC(=O)NC(CSCC(COC(=O)CCCCCCCCCCCCCCC)OC(=O)CCCCCCCCCCCCCCC)C(=O)NC(CO)C(O)=O	DEXMLDCINRCPNE-UHFFFAOYSA-N	Unclassified	Unclassified	Unclassified	C57H108N2O9S	M+H-H2O
695	Positive	695-1	985.54903	985.555	6.4304	Polymyxin B nonapeptide	210500	http://funmeta.oebiotech.com/network/210500	HMDB0256680					3344039		CC(C)CC1NC(=O)C(CC2=CC=CC=C2)NC(=O)C(CCN)NC(=O)C(CCNC(=O)C(NC(=O)C(CCN)NC(=O)C(CCN)NC1=O)C(C)O)NC(=O)C(CCN)NC(=O)C(N)C(C)O	PYHYGIPVYYRJHU-UHFFFAOYSA-N	Unclassified	Unclassified	Unclassified	C43H74N14O11	M+Na
696	Positive	696-1	991.04517	991.045	0.222058	Geraniin	207146	http://funmeta.oebiotech.com/network/207146	HMDB0252701					115063		OC1=CC(=CC(O)=C1O)C(=O)OC1OC2COC(=O)C3=CC(O)=C(O)C(O)=C3C3=C(O)C(O)=C(O)C=C3C(=O)OC3C2OC(=O)C2=CC(=O)C4(O)OC5=C(C2C4(O)O)C(=CC(O)=C5O)C(=O)OC13	JQQBXPCJFAKSPG-UHFFFAOYSA-N	Phenylpropanoids and polyketides	Tannins	Hydrolyzable tannins	C41H28O27	M+K
696	Positive	696-2	991.04517	991.045	0.222058	Granatin B	60953	http://funmeta.oebiotech.com/network/60953	HMDB0037384					131752181	77322-54-4	OC1=CC(=CC(O)=C1O)C(=O)OC1OC2COC(=O)C3=CC(O)=C(O)C(O)=C3C3=C(O)C(O)=C(O)C=C3C(=O)OC3C2OC(=O)C2=CC(O)=C(O)C4=C2C2C(=CC(=O)C(O)(O4)C2(O)O)C(=O)OC13	OYPBFXPEIVEPRY-UHFFFAOYSA-N	Phenylpropanoids and polyketides	Tannins	Hydrolyzable tannins	C41H28O27	M+K
696	Positive	696-3	991.04517	991.045	0.222058	Sanguiin H11	62547	http://funmeta.oebiotech.com/network/62547	HMDB0039260	93850				85368941	96292-46-5	OC1OC2COC(=O)C3=CC(O)=C(O)C(O)=C3C3=C(O)C(O)=C(O)C(OC4=CC(=CC(O)=C4O)C(O)=O)=C3C(=O)OC2C2OC(=O)C3=CC(O)=C(O)C(O)=C3C3=C(O)C(O)=C(O)C=C3C(=O)OC12	KGFYOSJVKULAKR-UHFFFAOYSA-N	Phenylpropanoids and polyketides	Tannins	Hydrolyzable tannins	C41H28O27	M+K
697	Positive	697-1	999.20347	999.204	0.41496	Cytidine-5'-diphosphocholine	213463	http://funmeta.oebiotech.com/network/213463	HMDB0260340					13013858		C[N+](C)(C)CCOP([O-])(=O)OP(O)(=O)OCC1OC(C(O)C1O)N1C=CC(N)=NC1=O	RZZPDXZPRHQOCG-UHFFFAOYSA-N	Nucleosides, nucleotides, and analogues	Pyrimidine nucleotides	Pyrimidine ribonucleotides	C14H26N4O11P2	2M+Na
698	Positive	698-1	1013.88908	1013.89	1.75877	TG(60:0)	11111	http://funmeta.oebiotech.com/network/11111	HMDB0005414	4702	LMGL03010003	C00422		522017	620-64-4	C(OC(=O)CCCCCCCCCCCCCCCCCCC)[C@]([H])(OC(CCCCCCCCCCCCCCCCCCC)=O)COC(CCCCCCCCCCCCCCCCCCC)=O	KCVWRCXEUJUXIG-UHFFFAOYSA-N	Lipids and lipid-like molecules	Glycerolipids	Triradylcglycerols	C63H122O6	M+K	*
699	Positive	699-1	1023.22636	1023.24	8.71861	Kaempferol 3-O-sinapoyl-sophoroside 7-O-glucoside	54241	http://funmeta.oebiotech.com/network/54241	HMDB0029267	86140				131750836		COC1=CC(\C=C\C(=O)OC[C@H]2O[C@H](OC3=C(OC4=CC(O[C@@H]5O[C@H](CO)[C@@H](O)[C@H](O)[C@H]5O)=CC(O)=C4C3=O)C3=CC=C(O)C=C3)[C@H](O[C@@H]3O[C@H](CO)[C@@H](O)[C@H](O)[C@H]3O)[C@@H](O)[C@@H]2O)=CC(OC)=C1O	BKNOQASHVWHHNO-ZMOSUBDASA-N	Phenylpropanoids and polyketides	Flavonoids	Flavonoid glycosides	C44H50O25	M+2Na-H
699	Positive	699-2	1023.22636	1023.24	8.71861	Spinacetin 3-[feruloyl-(->2)-glucosyl-(1->6)-[apiosyl-(1->2)]-glucoside]	55997	http://funmeta.oebiotech.com/network/55997	HMDB0031427	87676				131751172		COC1=CC(=CC=C1O)C1=C(O[C@@H]2OC(CO[C@@H]3O[C@@H](CO)[C@@H](O)[C@H](O)[C@H]3OC(=O)\C=C\C3=CC(OC)=C(O)C=C3)[C@@H](O)[C@H](O)[C@H]2O[C@@H]2OC[C@](O)(CO)[C@H]2O)C(=O)C2=C(O)C(OC)=C(O)C=C2O1	OWEXXLIDPNHERV-CYPTYPKOSA-N	Phenylpropanoids and polyketides	Flavonoids	Flavonoid glycosides	C44H50O25	M+2Na-H
699	Positive	699-3	1023.22636	1023.24	8.71861	Mesembryanthin	58557	http://funmeta.oebiotech.com/network/58557	HMDB0034559					131751580		COC1=C(O)C=CC(\C=C\C(=O)OC2C(OC3C(O)C(O)C(CO)OC3OC3=C(OC4=C(C(O)=C(OC)C(O)=C4)C3=O)C3=CC(OC)=C(O)C=C3)OCC(O)C2OC2OC(CO)C(O)C(O)C2O)=C1	ISCKCKJULNOYCD-WEVVVXLNSA-N	Phenylpropanoids and polyketides	Flavonoids	Flavonoid glycosides	C44H50O25	M+2Na-H
700	Positive	700-1	1023.58039	1023.58	0.175679	24(28)-Dehydromakisterone	255881	http://funmeta.oebiotech.com/network/255881	HMDB0302988							[H][C@@]1(CC[C@@]2(O)C3=CC(=O)[C@]4([H])C[C@@H](O)[C@@H](O)C[C@]4(C)C3CC[C@]12C)[C@@](C)(O)[C@H](O)CC(=C)C(C)(C)O	XTSYLJLNVWBIFH-RPAREISOSA-N	Lipids and lipid-like molecules	Steroids and steroid derivatives	Bile acids, alcohols and derivatives	C28H44O7	2M+K
701	Positive	701-1	1029.22659	1029.23	0.679981	Cefpirome	64888	http://funmeta.oebiotech.com/network/64888	HMDB0041852			C11199	3503	5479539	84957-29-9	[H][C@]12SCC(C[N+]3=CC=CC4=C3CCC4)=C(N1C(=O)[C@@]2([H])N=C(O)C(=N/OC)\C1=CSC(=N)N1)C([O-])=O	DKOQGJHPHLTOJR-WHRDSVKCSA-N	Organoheterocyclic compounds	Lactams	Beta lactams	C22H22N6O5S2	2M+H	**
702	Positive	702-1	1038.57739	1038.57	4.14244	microcystin RR	208786	http://funmeta.oebiotech.com/network/208786	HMDB0254705					4111340		COC(CC1=CC=CC=C1)C(C)C=C(C)C=CC1NC(=O)C(CCCN=C(N)N)NC(=O)C(C)C(NC(=O)C(CCCN=C(N)N)NC(=O)C(C)NC(=O)C(=C)N(C)C(=O)CCC(NC(=O)C1C)C(O)=O)C(O)=O	JIGDOBKZMULDHS-UHFFFAOYSA-N	Organic acids and derivatives	Peptidomimetics	Hybrid peptides	C49H75N13O12	M+H
703	Positive	703-1	1044.23532	1044.24	0.0532115	(2E)-Tetradec-2-enedioyl-CoA	254254	http://funmeta.oebiotech.com/network/254254	HMDB0301155							CC(C)(COP(O)(=O)OP(O)(=O)OCC1OC(C(O)C1OP(O)(O)=O)N1C=NC2=C1N=CN=C2N)C(O)C(=O)NCCC(=O)NCCSC(=O)C=CCCCCCCCCCCC(O)=O	SFSYDKBWVPWWFQ-UHFFFAOYSA-N	Lipids and lipid-like molecules	Fatty Acyls	Fatty acyl thioesters	C35H58N7O19P3S	M+K
704	Positive	704-1	1052.60007	1052.59	9.48053	Ornithylamphotericin methyl ester	211213	http://funmeta.oebiotech.com/network/211213	HMDB0257541							COC(=O)C1C(O)CC2(O)CC(O)CC(O)C(O)CCC(O)CC(O)CC(=O)OC(C)C(C)C(O)C(C)C=CC=CC=CC=CC=CC=CC=CC(CC1O2)OC1OC(C)C(O)C(NC(=O)C(N)CCCN)C1O	VZFNAPRHHZYCLT-UHFFFAOYSA-N	Phenylpropanoids and polyketides	Macrolides and analogues	Unclassified	C53H85N3O18	M+H
705	Positive	705-1	1057.91078	1057.91	0.165754	TG(63:2)	66326	http://funmeta.oebiotech.com/network/66326	HMDB0043379							[H][C@](COC(=O)CCCCCCCCCCCCCC)(COC(=O)CCCCCCCCCCCCC\C=C/CCCCCCCC)OC(=O)CCCCCCCCCCCCC\C=C/CCCCCCCC	CFUGCQIDVQNFAJ-LVPCYIMBSA-N	Lipids and lipid-like molecules	Glycerolipids	Triradylcglycerols	C66H124O6	M+2Na-H
706	Positive	706-1	1065.61160	1065.61	2.72908	Cucurbitacin K	255690	http://funmeta.oebiotech.com/network/255690	HMDB0302775							CC(C)(O)C(O)CC(=O)C(C)(O)C1C(O)CC2(C)C3CC=C4C(CC(=O)C(=O)C4(C)C)C3(C)C(=O)CC12C.CC(C)(O)C(O)CC(=O)C(C)(O)C1C(O)CC2(C)C3CC=C4C(C=C(O)C(=O)C4(C)C)C3(C)C(=O)CC12C	SGJHURBAWYYGJW-UHFFFAOYSA-N	Lipids and lipid-like molecules	Steroids and steroid derivatives	Cucurbitacins	C60H88O16	M+H
707	Positive	707-1	1067.58819	1067.58	7.88178	Flavidulol C	62451	http://funmeta.oebiotech.com/network/62451	HMDB0039150	93747			176200	131752564	117568-34-0	COC1=CC(=C(O)C2=C1C\C=C(C)/CC\C=C(C)/C2)C1=C(O)C2=C(C\C=C(C)/CC\C=C(C)/C2)C(OC)=C1	FFUHECWLQYKEQO-SISZSTKXSA-N	Benzenoids	Phenol ethers	Anisoles	C34H42O4	2M+K	**
708	Positive	708-1	1072.91899	1072.91	5.64403	2-Chloro-2'-deoxyadenosine-5'-triphosphate	82577	http://funmeta.oebiotech.com/network/82577	HMDB0060713					452857		NC1=C2N=CN([C@H]3C[C@H](O)[C@@H](COP(O)(=O)OP(O)(=O)OP(O)(O)=O)O3)C2=NC(Cl)=N1	PZCJNHCKXRBBNN-KVQBGUIXSA-N	Nucleosides, nucleotides, and analogues	Purine nucleotides	Purine deoxyribonucleotides	C10H15ClN5O12P3	2M+Na
709	Positive	709-1	1073.25206	1073.25	0.741149	O-Demethyl apixaban sulfate	212850	http://funmeta.oebiotech.com/network/212850	HMDB0259525					91667715		NC(=O)C1=NN(C2=C1CCN(C1=CC=C(C=C1)N1CCCCC1=O)C2=O)C1=CC=C(OS(O)(=O)=O)C=C1	HRIFVOGTDGFZKP-UHFFFAOYSA-N	Unclassified	Unclassified	Unclassified	C24H23N5O7S	2M+Na
710	Positive	710-1	1103.28497	1103.28	5.13159	Sesaminol glucoside	64310	http://funmeta.oebiotech.com/network/64310	HMDB0041209	95629				72577875	153512-13-1	OCC1OC(OC2=CC3=C(OCO3)C=C2C2OCC3C2COC3C2=CC3=C(OCO3)C=C2)C(O)C(O)C1O	HVDZWQPYIXKSCL-UHFFFAOYSA-N	Lignans, neolignans and related compounds	Lignan glycosides	Unclassified	C26H28O12	2M+K
711	Positive	711-1	1111.28739	1111.29	5.10958	YGM 3	59330	http://funmeta.oebiotech.com/network/59330	HMDB0035461	90747				131751770		COC1=C(O)C=CC(\C=C\C(=O)OCC2OC(OC3C(OC4=C([O+]=C5C=C(O)C=C(OC6OC(CO)C(O)C(O)C6O)C5=C4)C4=CC(O)=C(O)C=C4)OC(COC(=O)\C=C\C4=CC(O)=C(O)C=C4)C(O)C3O)C(O)C(O)C2O)=C1	CSWCMIODPBATKN-UHFFFAOYSA-O	Phenylpropanoids and polyketides	Flavonoids	Flavonoid glycosides	C52H55O27	M+
711	Positive	711-2	1111.28739	1111.29	5.10958	YGM 4B	59324	http://funmeta.oebiotech.com/network/59324	HMDB0035455	90741				131751765		COC1=C(O)C=CC(=C1)C1=[O+]C2=C(C=C1OC1OC(COC(=O)\C=C\C3=CC=C(O)C(O)=C3)C(O)C(O)C1OC1OC(COC(=O)\C=C\C3=CC=C(O)C(O)=C3)C(O)C(O)C1O)C(OC1OC(CO)C(O)C(O)C1O)=CC(O)=C2	JKWOUUZKKXXXBN-UHFFFAOYSA-O	Phenylpropanoids and polyketides	Flavonoids	Flavonoid glycosides	C52H55O27	M+
711	Positive	711-3	1111.28739	1111.29	5.10958	Cyanidin 3-(6''-caffeyl-6'''-ferulylsophoroside) 5-glucoside	254942	http://funmeta.oebiotech.com/network/254942	HMDB0301892					101401134		COC1=C(O)C=CC(\C=C\C(=O)OC[C@H]2O[C@@H](O[C@H]3[C@@H](OC4=CC5=C(O[C@@H]6O[C@H](CO)[C@@H](O)[C@H](O)[C@H]6O)C=C(O)C=C5[O+]=C4C4=CC=C(O)C(O)=C4)O[C@H](COC(=O)\C=C\C4=CC(O)=C(O)C=C4)[C@@H](O)[C@@H]3O)[C@H](O)[C@@H](O)[C@@H]2O)=C1	CSWCMIODPBATKN-PPJFJRRFSA-O	Phenylpropanoids and polyketides	Flavonoids	Flavonoid glycosides	C52H55O27	M+
712	Positive	712-1	1111.59027	1111.6	5.56808	Meproscillarin	208572	http://funmeta.oebiotech.com/network/208572	HMDB0254457					23447013		COC1C(C)OC(OC2CCC3(C)C4CCC5(C)C(CCC5(O)C4CCC3=C2)C2=COC(=O)C=C2)C(O)C1O	RKWPZPDLTYBKCL-UHFFFAOYSA-N	Lipids and lipid-like molecules	Steroids and steroid derivatives	Steroid lactones	C31H44O8	2M+Na
713	Positive	713-1	1117.28581	1117.3	9.71062	(S)-2,3-Dihydro-3,5-dihydroxy-2-oxo-3-indoleacetic acid 5-[glucosyl-(1->4)-b-D-glucoside]	58666	http://funmeta.oebiotech.com/network/58666	HMDB0034675	90129				131751605	218604-48-9	OCC1OC(OC2C(O)C(O)C(OC3=CC4=C(NC(=O)C4(O)CC(O)=O)C=C3)OC2CO)C(O)C(O)C1O	ADONHDUDLSXBIZ-UHFFFAOYSA-N	Organic oxygen compounds	Organooxygen compounds	Carbohydrates and carbohydrate conjugates	C22H29NO15	2M+Na	**
714	Positive	714-1	1145.96160	1145.97	5.75848	Dieporeticenin	54683	http://funmeta.oebiotech.com/network/54683	HMDB0029792					131750906	160544-67-2	CCCCCCCCCC\C=C/CCC1OC1CCC1OC1CCCCCCCCCCCCC1=CC(C)OC1=O	NHZOCAXASXRFNX-JZJYNLBNSA-N	Lipids and lipid-like molecules	Fatty Acyls	Fatty alcohols	C37H64O4	2M+H	**
715	Positive	715-1	1157.99839	1157.99	7.82501	DG(33:2)	10946	http://funmeta.oebiotech.com/network/10946	HMDB0007074	58709	LMGL02010433			14275369		OC[C@]([H])(OC(CCCCCCC/C=C\C/C=C\CCCCC)=O)COC(CCCCCCCCCCCCCC)=O	ALJOQAHFNXMDAB-DLUHYBPJSA-N	Lipids and lipid-like molecules	Fatty Acyls	Lineolic acids and derivatives	C36H66O5	2M+H	***
716	Positive	716-1	1161.31235	1161.32	9.53848	6''-p-Coumaroylprunin	61119	http://funmeta.oebiotech.com/network/61119	HMDB0037583	92432			176241	6290103	96686-70-3	OC1C(COC(=O)\C=C\C2=CC=C(O)C=C2)OC(OC2=CC3=C(C(=O)CC(O3)C3=CC=C(O)C=C3)C(O)=C2)C(O)C1O	PLORCKNHUZJPKH-XCVCLJGOSA-N	Phenylpropanoids and polyketides	Flavonoids	Flavonoid glycosides	C30H28O12	2M+H	**
716	Positive	716-2	1161.31235	1161.32	9.53848	Gambiriin A1	61754	http://funmeta.oebiotech.com/network/61754	HMDB0038357					56961712	76250-49-2	OC(CC1=C(O)C=C(O)C=C1O)C(C1=CC(O)=C(O)C=C1)C1=C(O)C=C(O)C2=C1OC(C(O)C2)C1=CC(O)=C(O)C=C1	AAOPKIFUFWCDQZ-UHFFFAOYSA-N	Phenylpropanoids and polyketides	Flavonoids	Flavans	C30H28O12	2M+H	**
717	Positive	717-1	1175.65172	1175.65	2.65078	Retaspimycin	210909	http://funmeta.oebiotech.com/network/210909	HMDB0257169					72997919		COC1CC(C)CC2=C(O)C(NC(=O)C(C)=CC=CC(OC)C(OC(N)=O)C(C)=CC(C)C1O)=CC(O)=C2NCC=C	OAKGNIRUXAZDQF-UHFFFAOYSA-N	Phenylpropanoids and polyketides	Macrolactams	Unclassified	C31H45N3O8	2M+H	***
718	Positive	718-1	1189.65124	1189.65	2.08309	Penitrem B	210113	http://funmeta.oebiotech.com/network/210113	HMDB0256239					73153936		CC(=C)C1OC2CCC3(C)C4(C)C(CCC3(O)C22OC2C1O)C1OC(C)(C)C2CC3C2C2=C(CC3=C)C=CC3=C2C1=C4N3	CRPJNVUYZRFGAK-UHFFFAOYSA-N	Organoheterocyclic compounds	Naphthopyrans	Unclassified	C37H45NO5	2M+Na
719	Positive	719-1	1189.99146	1189.98	6.2464	TG(70:1)	69208	http://funmeta.oebiotech.com/network/69208	HMDB0046415					131757339		[H][C@](COC(=O)CCCCCCCCCCCCCCCCCCCCC)(COC(=O)CCCCCCCCCCCCC\C=C/CCCCCCCC)OC(=O)CCCCCCCCCCCCCCCCCCCCCCC	FXOFWNQWMGOTOC-MGUTZNDRSA-N	Lipids and lipid-like molecules	Glycerolipids	Triradylcglycerols	C73H140O6	M+2K-H
720	Negative	1-1	73.03054	73.0295	14.237	Propionic acid	50	http://funmeta.oebiotech.com/network/50	HMDB0000237	3215	LMFA01010003	C00163	30768	1032	79-09-4	CCC(=O)O	XBDQKXXYIPTUBI-UHFFFAOYSA-N	Organic acids and derivatives	Carboxylic acids and derivatives	Carboxylic acids	C3H6O2	M-H	**
720	Negative	1-2	73.03054	73.0295	14.237	Lactaldehyde	48020	http://funmeta.oebiotech.com/network/48020	HMDB0003052	3214		C00424	18041	439231	598-35-6	C[C@H](O)C=O	BSABBBMNWQWLLU-VKHMYHEASA-N	Organic oxygen compounds	Organooxygen compounds	Carbonyl compounds	C3H6O2	M-H	**
720	Negative	1-3	73.03054	73.0295	14.237	3-Hydroxypropanal	48109	http://funmeta.oebiotech.com/network/48109	HMDB0003453	65545		C00969	17871	75049	2134-29-4	OCCC=O	AKXKFZDCRYJKTF-UHFFFAOYSA-N	Organic oxygen compounds	Organooxygen compounds	Carbonyl compounds	C3H6O2	M-H	**
721	Negative	2-1	78.96041	78.9592	14.9434	Chlorocarbonic acid	204944	http://funmeta.oebiotech.com/network/204944	HMDB0250109					164602		OC(Cl)=O	AOGYCOYQMAVAFD-UHFFFAOYSA-N	Unclassified	Unclassified	Unclassified	CHClO2	M-H
722	Negative	3-1	88.04017	88.0404	2.5855	beta-Alanine	46848	http://funmeta.oebiotech.com/network/46848	HMDB0000056	36		C00099	16958	239	107-95-9	NCCC(O)=O	UCMIRNVEIXFBKS-UHFFFAOYSA-N	Organic acids and derivatives	Carboxylic acids and derivatives	Amino acids, peptides, and analogues	C3H7NO2	M-H	***
722	Negative	3-2	88.04017	88.0404	2.5855	L-Alanine	46903	http://funmeta.oebiotech.com/network/46903	HMDB0000161	11		C00041	16977	5950	56-41-7	C[C@H](N)C(O)=O	QNAYBMKLOCPYGJ-REOHCLBHSA-N	Organic acids and derivatives	Carboxylic acids and derivatives	Amino acids, peptides, and analogues	C3H7NO2	M-H	***
722	Negative	3-3	88.04017	88.0404	2.5855	Sarcosine	46967	http://funmeta.oebiotech.com/network/46967	HMDB0000271	51		C00213	15611	1088	107-97-1	CNCC(O)=O	FSYKKLYZXJSNPZ-UHFFFAOYSA-N	Organic acids and derivatives	Carboxylic acids and derivatives	Amino acids, peptides, and analogues	C3H7NO2	M-H	***
723	Negative	4-1	89.02458	89.0244	1.87427	L-Lactic acid	46919	http://funmeta.oebiotech.com/network/46919	HMDB0000190	45858		C00186	422	107689	79-33-4	C[C@H](O)C(O)=O	JVTAAEKCZFNVCJ-REOHCLBHSA-N	Organic acids and derivatives	Hydroxy acids and derivatives	Alpha hydroxy acids and derivatives	C3H6O3	M-H	***
723	Negative	4-2	89.02458	89.0244	1.87427	Hydroxypropionic acid	47167	http://funmeta.oebiotech.com/network/47167	HMDB0000700	5668		C01013	33404	68152	503-66-2	OCCC(O)=O	ALRHLSYJTWAHJZ-UHFFFAOYSA-N	Organic acids and derivatives	Hydroxy acids and derivatives	Beta hydroxy acids and derivatives	C3H6O3	M-H	***
723	Negative	4-3	89.02458	89.0244	1.87427	Glyceraldehyde	47365	http://funmeta.oebiotech.com/network/47365	HMDB0001051	4176		C02154	5445	751	56-82-6	OCC(O)C=O	MNQZXJOMYWMBOU-UHFFFAOYSA-N	Organic oxygen compounds	Organooxygen compounds	Carbohydrates and carbohydrate conjugates	C3H6O3	M-H	***
724	Negative	5-1	96.97038	96.9697	6.61197	Glycolaldehyde	48070	http://funmeta.oebiotech.com/network/48070	HMDB0003344	3205		C00266	17071	756	141-46-8	OCC=O	WGCNASOHLSPBMP-UHFFFAOYSA-N	Organic oxygen compounds	Organooxygen compounds	Carbonyl compounds	C2H4O2	M+K-2H	**
724	Negative	5-2	96.97038	96.9697	6.61197	Acetic acid	49	http://funmeta.oebiotech.com/network/49	HMDB0000042	3206	LMFA01010002	C00033	15366	176	64-19-7	CC(=O)O	QTBSBXVTEAMEQO-UHFFFAOYSA-N	Organic acids and derivatives	Carboxylic acids and derivatives	Carboxylic acids	C2H4O2	M+K-2H	**
725	Negative	6-1	103.04073	103.04	6.47201	2-Hydroxybutyric acid	1847	http://funmeta.oebiotech.com/network/1847	HMDB0000008	3783	LMFA01050342	C05984	50613	440864	3347-90-8	[C@H](O)(CC)C(=O)O	AFENDNXGAFYKQO-VKHMYHEASA-N	Organic acids and derivatives	Hydroxy acids and derivatives	Alpha hydroxy acids and derivatives	C4H8O3	M-H	***
725	Negative	6-2	103.04073	103.04	6.47201	4-Hydroxybutyric acid	1652	http://funmeta.oebiotech.com/network/1652	HMDB0000710	4159	LMFA01050006	C00989	30830	10413	591-81-1	C(CO)CC(=O)O	SJZRECIVHVDYJC-UHFFFAOYSA-N	Lipids and lipid-like molecules	Fatty Acyls	Fatty acids and conjugates	C4H8O3	M-H	***
725	Negative	6-3	103.04073	103.04	6.47201	3-Hydroxybutyric acid	1796	http://funmeta.oebiotech.com/network/1796	HMDB0000011	35598	LMFA01050243	C01089	17066	92135	625-72-9	C(C[C@H](O)C)(=O)O	WHBMMWSBFZVSSR-GSVOUGTGSA-N	Organic acids and derivatives	Hydroxy acids and derivatives	Beta hydroxy acids and derivatives	C4H8O3	M-H	***
726	Negative	7-1	114.02057	114.019	12.7401	L-Aspartic acid	46920	http://funmeta.oebiotech.com/network/46920	HMDB0000191	15		C00049	17053	5960	56-84-8	N[C@@H](CC(O)=O)C(O)=O	CKLJMWTZIZZHCS-REOHCLBHSA-N	Organic acids and derivatives	Carboxylic acids and derivatives	Amino acids, peptides, and analogues	C4H7NO4	M-H2O-H	***
727	Negative	8-1	115.00555	115.004	16.22	Fumaric acid	46891	http://funmeta.oebiotech.com/network/46891	HMDB0000134	3242		C00122	18012	444972	110-17-8	OC(=O)\C=C\C(O)=O	VZCYOOQTPOCHFL-OWOJBTEDSA-N	Organic acids and derivatives	Carboxylic acids and derivatives	Dicarboxylic acids and derivatives	C4H4O4	M-H	***
727	Negative	8-2	115.00555	115.004	16.22	Maleic acid	46912	http://funmeta.oebiotech.com/network/46912	HMDB0000176	4198		C01384	18300	444266	110-16-7	OC(=O)\C=C/C(O)=O	VZCYOOQTPOCHFL-UPHRSURJSA-N	Organic acids and derivatives	Carboxylic acids and derivatives	Dicarboxylic acids and derivatives	C4H4O4	M-H	***
728	Negative	9-1	115.04107	115.04	8.71675	3-Oxopentanoic acid	2041	http://funmeta.oebiotech.com/network/2041	HMDB0245963	35702	LMFA01060005	C02233	27401	439684		CCC(=O)CC(=O)O	FHSUFDYFOHSYHI-UHFFFAOYSA-N	Organic acids and derivatives	Keto acids and derivatives	Short-chain keto acids and derivatives	C5H8O3	M-H	*
728	Negative	9-2	115.04107	115.04	8.71675	alpha-Ketoisovaleric acid	348	http://funmeta.oebiotech.com/network/348	HMDB0000019	120	LMFA01020274	C00141	16530	49	759-05-7	C(=O)(C(=O)O)C(C)C	QHKABHOOEWYVLI-UHFFFAOYSA-N	Organic acids and derivatives	Keto acids and derivatives	Short-chain keto acids and derivatives	C5H8O3	M-H	*
728	Negative	9-3	115.04107	115.04	8.71675	2-Oxovaleric acid	2040	http://funmeta.oebiotech.com/network/2040	HMDB0001865	3243	LMFA01060004	C06255	33033	74563	1821-02-9	CCCC(=O)C(=O)O	KDVFRMMRZOCFLS-UHFFFAOYSA-N	Organic acids and derivatives	Keto acids and derivatives	Short-chain keto acids and derivatives	C5H8O3	M-H	*
729	Negative	10-1	117.02033	117.019	8.49312	Succinic acid	2857	http://funmeta.oebiotech.com/network/2857	HMDB0000254	114	LMFA01170043	C00042	15741	1110	110-15-6	C(CCC(=O)O)(=O)O	KDYFGRWQOYBRFD-UHFFFAOYSA-N	Organic acids and derivatives	Carboxylic acids and derivatives	Dicarboxylic acids and derivatives	C4H6O4	M-H	***
729	Negative	10-2	117.02033	117.019	8.49312	Methylmalonic acid	2921	http://funmeta.oebiotech.com/network/2921	HMDB0000202	3712	LMFA01170118	C02170	30860	487	516-05-2	C(=O)(O)C(C)C(=O)O	ZIYVHBGGAOATLY-UHFFFAOYSA-N	Organic acids and derivatives	Carboxylic acids and derivatives	Dicarboxylic acids and derivatives	C4H6O4	M-H	***
730	Negative	11-1	118.05011	118.051	7.21059	Aminoacetone	47822	http://funmeta.oebiotech.com/network/47822	HMDB0002134	6502		C01888	17906	215	298-08-8	CC(=O)CN	BCDGQXUMWHRQCB-UHFFFAOYSA-N	Organic oxygen compounds	Organooxygen compounds	Carbonyl compounds	C3H7NO	M+FA-H	**
730	Negative	11-2	118.05011	118.051	7.21059	3-Aminopropionaldehyde	47397	http://funmeta.oebiotech.com/network/47397	HMDB0001106	3212		C05665	18090	75	352-92-1	NCCC=O	PCXDJQZLDDHMGX-UHFFFAOYSA-N	Organic oxygen compounds	Organooxygen compounds	Carbonyl compounds	C3H7NO	M+FA-H	**
731	Negative	12-1	119.03565	119.035	5.59643	Erythrose	47971	http://funmeta.oebiotech.com/network/47971	HMDB0002649	289		C01796	23956	439574	1758-51-6	[H][C@@]1(O)COC([H])(O)[C@]1([H])O	FMAORJIQYMIRHF-HERZVMAMSA-N	Organic oxygen compounds	Organooxygen compounds	Carbohydrates and carbohydrate conjugates	C4H8O4	M-H	***
731	Negative	12-2	119.03565	119.035	5.59643	L-Erythrulose	48700	http://funmeta.oebiotech.com/network/48700	HMDB0006293	58385		C02045	27913	5460032	533-50-6	OC[C@H](O)C(=O)CO	UQPHVQVXLPRNCX-VKHMYHEASA-N	Organic oxygen compounds	Organooxygen compounds	Carbohydrates and carbohydrate conjugates	C4H8O4	M-H	***
732	Negative	13-1	129.05698	129.056	9.82052	xi-2,3-Dihydro-3-methylfuran	61283	http://funmeta.oebiotech.com/network/61283	HMDB0037788	92603			51679	102677		CC1COC=C1	GLXIOXNPORODGG-UHFFFAOYSA-N	Organoheterocyclic compounds	Dihydrofurans	Unclassified	C5H8O	M+FA-H	***
733	Negative	14-1	130.08824	130.087	6.83919	Aminocaproic acid	2478	http://funmeta.oebiotech.com/network/2478	HMDB0001901	3926	LMFA01100035	C02378	16586	564	60-32-2	C(CCCN)CC(=O)O	SLXKOJJOQWFEFD-UHFFFAOYSA-N	Lipids and lipid-like molecules	Fatty Acyls	Fatty acids and conjugates	C6H13NO2	M-H	***
733	Negative	14-2	130.08824	130.087	6.83919	L-Norleucine	2485	http://funmeta.oebiotech.com/network/2485	HMDB0001645	6334	LMFA01100042	C01933	18347	21236	327-57-1	[C@H](N)(CCCC)C(=O)O	LRQKBLKVPFOOQJ-YFKPBYRVSA-N	Organic acids and derivatives	Carboxylic acids and derivatives	Amino acids, peptides, and analogues	C6H13NO2	M-H	***
733	Negative	14-3	130.08824	130.087	6.83919	L-Isoleucine	2489	http://funmeta.oebiotech.com/network/2489	HMDB0000172	23	LMFA01100047	C00407	17191	6306	73-32-5	C([C@@H](N)[C@@H](C)CC)(=O)O	AGPKZVBTJJNPAG-WHFBIAKZSA-N	Organic acids and derivatives	Carboxylic acids and derivatives	Amino acids, peptides, and analogues	C6H13NO2	M-H	***
734	Negative	15-1	132.01572	132.018	16.6969	Cytosine	47130	http://funmeta.oebiotech.com/network/47130	HMDB0000630	283		C00380	16040	597	71-30-7	NC1=CC=NC(=O)N1	OPTASPLRGRRNAP-UHFFFAOYSA-N	Organoheterocyclic compounds	Diazines	Pyrimidines and pyrimidine derivatives	C4H5N3O	M+Na-2H	***
735	Negative	16-1	132.03290	132.031	14.2519	Guanine	46889	http://funmeta.oebiotech.com/network/46889	HMDB0000132	315		C00242	16235	764	73-40-5	NC1=NC(=O)C2=C(N1)N=CN2	UYTPUPDQBNUYGX-UHFFFAOYSA-N	Organoheterocyclic compounds	Imidazopyrimidines	Purines and purine derivatives	C5H5N5O	M-H2O-H	***
736	Negative	17-1	135.04560	135.045	3.31393	Furan	52453	http://funmeta.oebiotech.com/network/52453	HMDB0013785	69932		C14275	35559	8029	110-00-9	O1C=CC=C1	YLQBMQCUIZJEEH-UHFFFAOYSA-N	Organoheterocyclic compounds	Heteroaromatic compounds	Unclassified	C4H4O	2M-H	**
736	Negative	17-2	135.04560	135.045	3.31393	3-Butyn-1-al	48902	http://funmeta.oebiotech.com/network/48902	HMDB0006853	66349		C06145	28180	142966	52844-23-2	O=CCC#C	OGQNOIVDVXRWRE-UHFFFAOYSA-N	Organic oxygen compounds	Organooxygen compounds	Carbonyl compounds	C4H4O	2M-H	**
737	Negative	18-1	138.02081	138.02	8.26914	4-Nitrophenol	47464	http://funmeta.oebiotech.com/network/47464	HMDB0001232	4100		C00870	16836	980	100-02-7	OC1=CC=C(C=C1)[N+]([O-])=O	BTJIUGUIPKRLHP-UHFFFAOYSA-N	Benzenoids	Phenols	Nitrophenols	C6H5NO3	M-H	***
737	Negative	18-2	138.02081	138.02	8.26914	3-Hydroxypicolinic acid	52200	http://funmeta.oebiotech.com/network/52200	HMDB0013188	64950		C18620	64342	13401	874-24-8	OC(=O)C1=C(O)C=CC=N1	BRARRAHGNDUELT-UHFFFAOYSA-N	Organoheterocyclic compounds	Pyridines and derivatives	Pyridinecarboxylic acids and derivatives	C6H5NO3	M-H	***
738	Negative	19-1	140.01176	140.012	1.26988	L-alpha-Aminobutyric acid	2477	http://funmeta.oebiotech.com/network/2477	HMDB0000452	35945	LMFA01100034	C02356	35619	80283	1492-24-6	[C@H](N)(CC)C(=O)O	QWCKQJZIFLGMSD-VKHMYHEASA-N	Organic acids and derivatives	Carboxylic acids and derivatives	Amino acids, peptides, and analogues	C4H9NO2	M+K-2H	***
738	Negative	19-2	140.01176	140.012	1.26988	gamma-Aminobutyric acid	2482	http://funmeta.oebiotech.com/network/2482	HMDB0000112		LMFA01100039	C00334	16865	119	56-12-2	C(CCN)C(=O)O	BTCSSZJGUNDROE-UHFFFAOYSA-N	Organic acids and derivatives	Carboxylic acids and derivatives	Amino acids, peptides, and analogues	C4H9NO2	M+K-2H	***
738	Negative	19-3	140.01176	140.012	1.26988	3-Aminoisobutanoic acid	2496	http://funmeta.oebiotech.com/network/2496	HMDB0003911	5472	LMFA01100054	C05145	27389	64956	144-90-1	C(=O)(O)C(C)CN	QCHPKSFMDHPSNR-UHFFFAOYSA-N	Organic acids and derivatives	Carboxylic acids and derivatives	Amino acids, peptides, and analogues	C4H9NO2	M+K-2H	***
739	Negative	20-1	143.07421	143.071	19.8286	Methyl (R)-3-methyl-2-oxopentanoate	7588	http://funmeta.oebiotech.com/network/7588	HMDB0037114	92085	LMFA07010933			545106	3682-42-6	CCC(C(C(=O)OC)=O)C	ZPSBJVARKCHQDF-UHFFFAOYSA-N	Lipids and lipid-like molecules	Fatty Acyls	Fatty acid esters	C7H12O3	M-H	**
739	Negative	20-2	143.07421	143.071	19.8286	Tetrahydrofurfuryl acetate	55786	http://funmeta.oebiotech.com/network/55786	HMDB0031176	87469				12506	637-64-9	CC(=O)OCC1CCCO1	AAQDYYFAFXGBFZ-UHFFFAOYSA-N	Organoheterocyclic compounds	Tetrahydrofurans	Unclassified	C7H12O3	M-H	**
739	Negative	20-3	143.07421	143.071	19.8286	4-Hydroxycyclohexylcarboxylic acid	47755	http://funmeta.oebiotech.com/network/47755	HMDB0001988	44761			16817	151138	17419-81-7	OC1CCC(CC1)C(O)=O	HCFRWBBJISAZNK-UHFFFAOYSA-N	Organic oxygen compounds	Organooxygen compounds	Alcohols and polyols	C7H12O3	M-H	**
740	Negative	21-1	145.06303	145.062	8.0468	L-Glutamine	47136	http://funmeta.oebiotech.com/network/47136	HMDB0000641	18		C00064	18050	5961	56-85-9	N[C@@H](CCC(N)=O)C(O)=O	ZDXPYRJPNDTMRX-VKHMYHEASA-N	Organic acids and derivatives	Carboxylic acids and derivatives	Amino acids, peptides, and analogues	C5H10N2O3	M-H	***
740	Negative	21-2	145.06303	145.062	8.0468	D-Glutamine	48099	http://funmeta.oebiotech.com/network/48099	HMDB0003423	63630		C00819	17061	145815	5959-95-5	N[C@H](CCC(N)=O)C(O)=O	ZDXPYRJPNDTMRX-GSVOUGTGSA-N	Organic acids and derivatives	Carboxylic acids and derivatives	Amino acids, peptides, and analogues	C5H10N2O3	M-H	***
741	Negative	22-1	146.04625	146.046	2.5381	L-Glutamic acid	46895	http://funmeta.oebiotech.com/network/46895	HMDB0000148	19		C00025	16015	33032	56-86-0	N[C@@H](CCC(O)=O)C(O)=O	WHUUTDBJXJRKMK-VKHMYHEASA-N	Organic acids and derivatives	Carboxylic acids and derivatives	Amino acids, peptides, and analogues	C5H9NO4	M-H	***
741	Negative	22-2	146.04625	146.046	2.5381	D-Glutamic acid	48069	http://funmeta.oebiotech.com/network/48069	HMDB0003339	6895		C00217	15966	23327	6893-26-1	N[C@H](CCC(O)=O)C(O)=O	WHUUTDBJXJRKMK-GSVOUGTGSA-N	Organic acids and derivatives	Carboxylic acids and derivatives	Amino acids, peptides, and analogues	C5H9NO4	M-H	***
741	Negative	22-3	146.04625	146.046	2.5381	L-4-Hydroxyglutamate semialdehyde	48771	http://funmeta.oebiotech.com/network/48771	HMDB0006556	58455		C05938	27809	440851		N[C@@H](C[C@@H](O)C=O)C(O)=O	XCXUZPXOFFRGGP-DMTCNVIQSA-N	Organic acids and derivatives	Carboxylic acids and derivatives	Amino acids, peptides, and analogues	C5H9NO4	M-H	***
742	Negative	23-1	146.98603	146.989	17.4777	5-Methyl-2-thiophenecarboxaldehyde	56781	http://funmeta.oebiotech.com/network/56781	HMDB0032431	88455				61663	13679-70-4	CC1=CC=C(S1)C=O	VAUMDUIUEPIGHM-UHFFFAOYSA-N	Organoheterocyclic compounds	Thiophenes	2,5-disubstituted thiophenes	C6H6OS	M+Na-2H	**
743	Negative	24-1	148.04850	148.051	17.461	(S)-Spinacine	54753	http://funmeta.oebiotech.com/network/54753	HMDB0029873	86559			355044	363935	59981-63-4	OC(=O)C1CC2=C(CN1)N=CN2	YCFJXOFFQLPCHD-UHFFFAOYSA-N	Organic acids and derivatives	Carboxylic acids and derivatives	Amino acids, peptides, and analogues	C7H9N3O2	M-H2O-H	**
744	Negative	25-1	151.02807	151.026	12.7408	Xanthine	46978	http://funmeta.oebiotech.com/network/46978	HMDB0000292	82		C00385	17712	1188	69-89-6	O=C1NC2=C(NC=N2)C(=O)N1	LRFVTYWOQMYALW-UHFFFAOYSA-N	Organoheterocyclic compounds	Imidazopyrimidines	Purines and purine derivatives	C5H4N4O2	M-H	***
745	Negative	26-1	153.00011	153.001	5.99523	p-Toluenesulfonic acid	81952	http://funmeta.oebiotech.com/network/81952	HMDB0059933			C06677	27849	6101	104-15-4	CC1=CC=C(C=C1)S(O)(=O)=O	JOXIMZWYDAKGHI-UHFFFAOYSA-N	Benzenoids	Benzene and substituted derivatives	Benzenesulfonic acids and derivatives	C7H8O3S	M-H2O-H	***
746	Negative	27-1	154.06428	154.064	1.64648	N,N-Dimethylformamide dimethyl acetal	209275	http://funmeta.oebiotech.com/network/209275	HMDB0255265	349988			85061	78373		COC(OC)N(C)C	ZSXGLVDWWRXATF-UHFFFAOYSA-N	Organic acids and derivatives	Orthocarboxylic acid derivatives	Carboxylic acid amide acetals	C5H13NO2	M+Cl
747	Negative	28-1	159.10357	159.103	5.63818	(R)-2-Hydroxycaprylic acid	1828	http://funmeta.oebiotech.com/network/1828	HMDB0002264	6582	LMFA01050313			5312860	30117-44-3	C([C@H](O)CCCCCC)(=O)O	JKRDADVRIYVCCY-SSDOTTSWSA-N	Lipids and lipid-like molecules	Fatty Acyls	Fatty acids and conjugates	C8H16O3	M-H	***
748	Negative	29-1	161.04741	161.049	7.01531	Tabun	212141	http://funmeta.oebiotech.com/network/212141	HMDB0258670							CCOP(=O)(C#N)N(C)C	PJVJTCIRVMBVIA-UHFFFAOYSA-N	Organic acids and derivatives	Organic phosphonic acids and derivatives	Phosphonic acid esters	C5H11N2O2P	M-H
749	Negative	30-1	164.07284	164.071	10.3119	Epinephrine	46853	http://funmeta.oebiotech.com/network/46853	HMDB0000068	62		C00788	28918	5816	51-43-4	CNC[C@H](O)C1=CC(O)=C(O)C=C1	UCTWMZQNUQWSLP-VIFPVBQESA-N	Benzenoids	Phenols	Benzenediols	C9H13NO3	M-H2O-H	***
749	Negative	30-2	164.07284	164.071	10.3119	Normetanephrine	47241	http://funmeta.oebiotech.com/network/47241	HMDB0000819	66		C05589	144308	1237	97-31-4	COC1=CC(=CC=C1O)C(O)CN	YNYAYWLBAHXHLL-UHFFFAOYSA-N	Benzenoids	Phenols	Methoxyphenols	C9H13NO3	M-H2O-H	***
750	Negative	31-1	166.01908	166.019	1.2382	Thioguanine	52726	http://funmeta.oebiotech.com/network/52726	HMDB0014496	597		C07648	9555	2723601	154-42-7	NC1=NC(=S)C2=C(N1)N=CN2	WYWHKKSPHMUBEB-UHFFFAOYSA-N	Organoheterocyclic compounds	Imidazopyrimidines	Purines and purine derivatives	C5H5N5S	M-H	**
751	Negative	32-1	167.02283	167.023	0.381819	DL-Asparagine	206130	http://funmeta.oebiotech.com/network/206130	HMDB0251512			C16438	22653			NC(CC(O)=N)C(O)=O	DCXYFEDJOCDNAF-UHFFFAOYSA-N	Organic acids and derivatives	Carboxylic acids and derivatives	Amino acids, peptides, and analogues	C4H8N2O3	M+Cl	***
751	Negative	32-2	167.02283	167.023	0.381819	Ureidopropionic acid	46833	http://funmeta.oebiotech.com/network/46833	HMDB0000026	294		C02642	18261	111	462-88-4	NC(=O)NCCC(O)=O	JSJWCHRYRHKBBW-UHFFFAOYSA-N	Organic acids and derivatives	Organic carbonic acids and derivatives	Ureas	C4H8N2O3	M+Cl	***
751	Negative	32-3	167.02283	167.023	0.381819	L-Asparagine	46908	http://funmeta.oebiotech.com/network/46908	HMDB0000168	14		C00152	17196	6267	70-47-3	N[C@@H](CC(N)=O)C(O)=O	DCXYFEDJOCDNAF-REOHCLBHSA-N	Organic acids and derivatives	Carboxylic acids and derivatives	Amino acids, peptides, and analogues	C4H8N2O3	M+Cl	***
752	Negative	33-1	169.08730	169.087	1.67916	1,4-Ipomeadiol	55282	http://funmeta.oebiotech.com/network/55282	HMDB0030471	87001			166532	13186539	53011-73-7	CC(O)CCC(O)C1=COC=C1	AORCXYMSPVAQIZ-UHFFFAOYSA-N	Organoheterocyclic compounds	Heteroaromatic compounds	Unclassified	C9H14O3	M-H	**
753	Negative	34-1	171.00820	171.006	10.5315	beta-Glycerophosphoric acid, calcium salt (1:1)	47958	http://funmeta.oebiotech.com/network/47958	HMDB0002520	44760		C02979	17270	2526	17181-54-3	OCC(CO)OP(O)(O)=O	DHCLVCXQIBBOPH-UHFFFAOYSA-N	Lipids and lipid-like molecules	Glycerophospholipids	Glycerophosphates	C3H9O6P	M-H	***
753	Negative	34-2	171.00820	171.006	10.5315	alpha-Glycerophosphoric acid, fe(+3) salt (3:2)	46884	http://funmeta.oebiotech.com/network/46884	HMDB0000126	5161		C00093	15978	439162	57-03-4	OC[C@@H](O)COP(O)(O)=O	AWUCVROLDVIAJX-GSVOUGTGSA-N	Lipids and lipid-like molecules	Glycerophospholipids	Glycerophosphates	C3H9O6P	M-H	***
754	Negative	35-1	171.10554	171.103	16.8132	Sulcatone	9865	http://funmeta.oebiotech.com/network/9865	HMDB0035915		LMFA12000039	C07287	16310	9862	110-93-0	CC(=O)CC/C=C(\C)/C	UHEPJGULSIKKTP-UHFFFAOYSA-N	Organic oxygen compounds	Organooxygen compounds	Carbonyl compounds	C8H14O	M+FA-H	**
755	Negative	36-1	173.05660	173.057	0.993227	Dihydrothymine	46860	http://funmeta.oebiotech.com/network/46860	HMDB0000079			C00906		676414	19140-80-8	C[C@H]1CNC(=O)NC1=O	NBAKTGXDIBVZOO-VKHMYHEASA-N	Organoheterocyclic compounds	Diazines	Pyrimidines and pyrimidine derivatives	C5H8N2O2	M+FA-H	**
756	Negative	37-1	173.08523	173.082	19.0948	Cyclohexanecarboxylic acid	55916	http://funmeta.oebiotech.com/network/55916	HMDB0031342	67955		C09822	36096	7413	98-89-5	OC(=O)C1CCCCC1	NZNMSOFKMUBTKW-UHFFFAOYSA-N	Organic acids and derivatives	Carboxylic acids and derivatives	Carboxylic acids	C7H12O2	M+FA-H	**
757	Negative	38-1	173.11912	173.118	4.62846	(±)-3-Hydroxynonanoic acid	1671	http://funmeta.oebiotech.com/network/1671	HMDB0031513	35407	LMFA01050025			36599	88930-09-0	C(O)(CCCCCC)CC(=O)O	XBUXARJOYUQNTC-UHFFFAOYSA-N	Organic acids and derivatives	Hydroxy acids and derivatives	Medium-chain hydroxy acids and derivatives	C9H18O3	M-H	**
758	Negative	39-1	174.04283	174.042	6.70261	Berteroin	56090	http://funmeta.oebiotech.com/network/56090	HMDB0031577	87781				206037	4430-42-6	CSCCCCCN=C=S	HBVIMVJTUQNSEP-UHFFFAOYSA-N	Organosulfur compounds	Isothiocyanates	Unclassified	C7H13NS2	M-H	**
759	Negative	40-1	175.02627	175.025	8.36458	Itaconic acid	2875	http://funmeta.oebiotech.com/network/2875	HMDB0002092	44764	LMFA01170063	C00490	30838	811	97-65-4	C(=O)(O)C(=C)CC(=O)O	LVHBHZANLOWSRM-UHFFFAOYSA-N	Lipids and lipid-like molecules	Fatty Acyls	Fatty acids and conjugates	C5H6O4	M+FA-H	***
759	Negative	40-2	175.02627	175.025	8.36458	Citraconic acid	2909	http://funmeta.oebiotech.com/network/2909	HMDB0000634	5607	LMFA01170099	C02226	17626	643798	498-23-7	C(=O)(O)/C(/C)=C\C(=O)O	HNEGQIOMVPPMNR-IHWYPQMZSA-N	Lipids and lipid-like molecules	Fatty Acyls	Fatty acids and conjugates	C5H6O4	M+FA-H	***
759	Negative	40-3	175.02627	175.025	8.36458	Glutaconic acid	2916	http://funmeta.oebiotech.com/network/2916	HMDB0000620	5593	LMFA01170109	C02214	15670	5280498	1724-02-3	C(=O)(O)/C=C/CC(=O)O	XVOUMQNXTGKGMA-OWOJBTEDSA-N	Organic acids and derivatives	Carboxylic acids and derivatives	Dicarboxylic acids and derivatives	C5H6O4	M+FA-H	***
760	Negative	41-1	176.93857	176.942	18.2983	thioquinone	212455	http://funmeta.oebiotech.com/network/212455	HMDB0259030					19753591		SC1=CC(=O)C=CC1=O	RIXGJIUERIGEAR-UHFFFAOYSA-N	Unclassified	Unclassified	Unclassified	C6H4O2S	M+K-2H
761	Negative	42-1	177.09428	177.095	6.73427	Heptane-1-thiol	56686	http://funmeta.oebiotech.com/network/56686	HMDB0032304	88348				15422	1639-09-4	CCCCCCCS	VPIAKHNXCOTPAY-UHFFFAOYSA-N	Organosulfur compounds	Thiols	Alkylthiols	C7H16S	M+FA-H	**
761	Negative	42-2	177.09428	177.095	6.73427	2-Heptanethiol	56685	http://funmeta.oebiotech.com/network/56685	HMDB0032303	88347			169377	522071	628-00-2	CCCCCC(C)S	DAZNOIJJVKASGS-UHFFFAOYSA-N	Organosulfur compounds	Thiols	Alkylthiols	C7H16S	M+FA-H	**
762	Negative	43-1	181.07203	181.072	1.50659	2-Methylerythritol	51445	http://funmeta.oebiotech.com/network/51445	HMDB0011659	62404			86367	53481015	93921-83-6	CC(O)(CO)[C@@H](O)CO	HGVJFBSSLICXEM-CRCLSJGQSA-N	Organic oxygen compounds	Organooxygen compounds	Carbohydrates and carbohydrate conjugates	C5H12O4	M+FA-H	**
762	Negative	43-2	181.07203	181.072	1.50659	3-Deoxy-D-arabinitol	55808	http://funmeta.oebiotech.com/network/55808	HMDB0031201	87490			111506	14865845	92691-36-6	OCC(O)CC(O)CO	VHDMXHLHMMROPO-UHFFFAOYSA-N	Organic oxygen compounds	Organooxygen compounds	Alcohols and polyols	C5H12O4	M+FA-H	**
763	Negative	44-1	183.02743	183.027	0.341881	3-Hydroxymethylglutaric acid	47006	http://funmeta.oebiotech.com/network/47006	HMDB0000355	3793		C03761	16831	1662	503-49-1	CC(O)(CC(O)=O)CC(O)=O	NPOAOTPXWNWTSH-UHFFFAOYSA-N	Lipids and lipid-like molecules	Fatty Acyls	Fatty acids and conjugates	C6H10O5	M+Na-2H	***
763	Negative	44-2	183.02743	183.027	0.341881	2-Hydroxyadipic acid	2862	http://funmeta.oebiotech.com/network/2862	HMDB0000321	5310	LMFA01170049	C02360	17023	193530	18294-85-4	C(C(O)CCCC(=O)O)(=O)O	OTTXIFWBPRRYOG-UHFFFAOYSA-N	Lipids and lipid-like molecules	Fatty Acyls	Fatty acids and conjugates	C6H10O5	M+Na-2H	***
764	Negative	45-1	183.13663	183.139	10.2476	2-Hydroxyundecanoate	1679	http://funmeta.oebiotech.com/network/1679	HMDB0059736	35415	LMFA01050034			5282899		C(CCCCCCCC)C(O)C(=O)O	MNRBGFKCVTVNBA-UHFFFAOYSA-N	Lipids and lipid-like molecules	Fatty Acyls	Fatty acids and conjugates	C11H22O3	M-H2O-H	**
764	Negative	45-2	183.13663	183.139	10.2476	3-Hydroxynonyl acetate	7462	http://funmeta.oebiotech.com/network/7462	HMDB0032443	88466	LMFA07010753		149579	234237	60826-15-5	O=C(C)OCCC(CCCCCC)O	RTYFAKSWXDNPPU-UHFFFAOYSA-N	Lipids and lipid-like molecules	Fatty Acyls	Fatty alcohol esters	C11H22O3	M-H2O-H	**
765	Negative	46-1	184.98543	184.986	1.2568	3-Phosphoglyceric acid	47232	http://funmeta.oebiotech.com/network/47232	HMDB0000807	150		C00597	17050	724	820-11-1	OC(COP(O)(O)=O)C(O)=O	OSJPPGNTCRNQQC-UHFFFAOYSA-N	Organic oxygen compounds	Organooxygen compounds	Carbohydrates and carbohydrate conjugates	C3H7O7P	M-H	***
765	Negative	46-2	184.98543	184.986	1.2568	D-Glycerate 3-phosphate	82148	http://funmeta.oebiotech.com/network/82148	HMDB0060180	150		C00197	17794	439183	3443-58-1	O[C@H](COP(O)(O)=O)C(O)=O	OSJPPGNTCRNQQC-UWTATZPHSA-N	Organic oxygen compounds	Organooxygen compounds	Carbohydrates and carbohydrate conjugates	C3H7O7P	M-H	***
766	Negative	47-1	185.07999	185.08	2.51011	Triethylene Glycol Monomethyl Ether	83713	http://funmeta.oebiotech.com/network/83713	HMDB0062666				84233	8178	112-35-6	COCCOCCOCCO	JLGLQAWTXXGVEM-UHFFFAOYSA-N	Organic oxygen compounds	Organooxygen compounds	Ethers	C7H16O4	M+Na-2H	**
767	Negative	48-1	185.11761	185.118	0.849196	(2xi,6xi)-7-Methyl-3-methylene-1,2,6,7-octanetetrol	6293	http://funmeta.oebiotech.com/network/6293	HMDB0033217	89084	LMFA05000554			15382184	217449-59-7	CC(O)(C)C(O)CCC(=C)C(O)CO	GGDOZDCNLKHEMH-UHFFFAOYSA-N	Lipids and lipid-like molecules	Fatty Acyls	Fatty alcohols	C10H20O4	M-H2O-H	**
767	Negative	48-2	185.11761	185.118	0.849196	(2xi,3xi,6E)-3,7-Dimethyl-6-octene-1,2,3,8-tetrol	57852	http://funmeta.oebiotech.com/network/57852	HMDB0033642	89441			174017	10608259	240495-79-8	C\C(CO)=C/CCC(C)(O)C(O)CO	WLZNCAXWAFHRLP-XBXARRHUSA-N	Lipids and lipid-like molecules	Prenol lipids	Monoterpenoids	C10H20O4	M-H2O-H	**
767	Negative	48-3	185.11761	185.118	0.849196	3,7-Dimethyl-3-octene-1,2,6,7-tetrol	59036	http://funmeta.oebiotech.com/network/59036	HMDB0035133	90470			174018	15885840	261949-44-4	C\C(=C/CC(O)C(C)(C)O)C(O)CO	QJGNMNVVLILWRD-QPJJXVBHSA-N	Lipids and lipid-like molecules	Fatty Acyls	Fatty alcohols	C10H20O4	M-H2O-H	**
768	Negative	49-1	186.04458	186.044	3.33326	chondroitin sulfate E (GalNAc4,6diS-GlcA), precursor 5a	83594	http://funmeta.oebiotech.com/network/83594	HMDB0062464					10837		NNC(O)=NC1=CC=CC=C1	MOCKWYUCPREFCZ-UHFFFAOYSA-N	Benzenoids	Benzene and substituted derivatives	N-phenylureas	C7H9N3O	M+Cl	**
769	Negative	50-1	186.11368	186.114	0.599693	8-Amino-7-oxononanoic acid	2503	http://funmeta.oebiotech.com/network/2503	HMDB0240687	3322	LMFA01100065	C01092	149468	448124	682799-71-9	C(CCCCCC(=O)[C@@H](N)C)(=O)O	GUAHPAJOXVYFON-ZETCQYMHSA-N	Lipids and lipid-like molecules	Fatty Acyls	Fatty acids and conjugates	C9H17NO3	M-H	***
770	Negative	51-1	187.04170	187.043	6.37913	2-(3-Mercaptopropyl)pentanedioic acid	200682	http://funmeta.oebiotech.com/network/200682	HMDB0245244					10198171		OC(=O)CCC(CCCS)C(O)=O	FNLNSQHJKVQCBP-UHFFFAOYSA-N	Unclassified	Unclassified	Unclassified	C8H14O4S	M-H2O-H
771	Negative	52-1	187.09631	187.098	6.78575	(3E)-2-Propylpent-3-enoic acid	1339	http://funmeta.oebiotech.com/network/1339	HMDB0013904	2993	LMFA01030945	C16654		6439747	72010-19-6	C/C=C/C(C(=O)O)CCC	WTMAHJABDOHPDJ-HWKANZROSA-N	Lipids and lipid-like molecules	Fatty Acyls	Fatty acids and conjugates	C8H14O2	M+FA-H	**
771	Negative	52-2	187.09631	187.098	6.78575	(3Z)-2-Propylpent-3-enoic acid	1340	http://funmeta.oebiotech.com/network/1340	HMDB0013903		LMFA01030946	C16654	80640	24892812		C(/C)=C/C(C(=O)O)CCC	WTMAHJABDOHPDJ-HYXAFXHYSA-N	Lipids and lipid-like molecules	Fatty Acyls	Fatty acids and conjugates	C8H14O2	M+FA-H	**
771	Negative	52-3	187.09631	187.098	6.78575	4-ene-Valproic acid	1357	http://funmeta.oebiotech.com/network/1357	HMDB0013897	2996	LMFA01030982	C16648	410867	104896	1575-72-0	C=CCC(C(=O)O)CCC	UMYDNZXEHYSVFY-UHFFFAOYSA-N	Lipids and lipid-like molecules	Fatty Acyls	Fatty acids and conjugates	C8H14O2	M+FA-H	**
772	Negative	53-1	187.13422	187.134	1.36255	2-Nonen-1-ol	6108	http://funmeta.oebiotech.com/network/6108	HMDB0041498	46083	LMFA05000131		142604	5364941	22104-79-6	OC/C=C/CCCCCC	NSSALFVIQPAIQK-BQYQJAHWSA-N	Lipids and lipid-like molecules	Fatty Acyls	Fatty alcohols	C9H18O	M+FA-H	**
772	Negative	53-2	187.13422	187.134	1.36255	(E)-6-Nonenol	6110	http://funmeta.oebiotech.com/network/6110	HMDB0059887	46085	LMFA05000133			5362811		OCCCCC/C=C/CC	XJHRZBIBSSVCEL-ONEGZZNKSA-N	Lipids and lipid-like molecules	Fatty Acyls	Fatty alcohols	C9H18O	M+FA-H	**
772	Negative	53-3	187.13422	187.134	1.36255	(Z)-3-Nonen-1-ol	6111	http://funmeta.oebiotech.com/network/6111	HMDB0030959	46086	LMFA05000134			5364631	10340-23-5	OCC/C=C\CCCCC	IFTBJDZSLBRRMC-SREVYHEPSA-N	Lipids and lipid-like molecules	Fatty Acyls	Fatty alcohols	C9H18O	M+FA-H	**
773	Negative	54-1	188.05982	188.06	1.08572	N-Acetylhistamine	52232	http://funmeta.oebiotech.com/network/52232	HMDB0013253	44795		C05135	28483	69602	673-49-4	CC(=O)NCCC1=CN=CN1	XJWPISBUKWZALE-UHFFFAOYSA-N	Organic acids and derivatives	Carboxylic acids and derivatives	Carboxylic acid derivatives	C7H11N3O	M+Cl	**
774	Negative	55-1	191.01840	191.021	11.4678	Di-2-propenyl disulfide, 9CI	58111	http://funmeta.oebiotech.com/network/58111	HMDB0033966	66928		C08369	4488	16590	2179-57-9	C=CCSSCC=C	PFRGXCVKLLPLIP-UHFFFAOYSA-N	Organosulfur compounds	Allyl sulfur compounds	Unclassified	C6H10S2	M+FA-H	**
775	Negative	56-1	195.04984	195.051	6.09921	Gluconic acid	47128	http://funmeta.oebiotech.com/network/47128	HMDB0000625	345		C00257	33198	10690	526-95-4	OC[C@@H](O)[C@@H](O)[C@H](O)[C@@H](O)C(O)=O	RGHNJXZEOKUKBD-SQOUGZDYSA-N	Organic oxygen compounds	Organooxygen compounds	Carbohydrates and carbohydrate conjugates	C6H12O7	M-H	***
775	Negative	56-2	195.04984	195.051	6.09921	Galactonic acid	47095	http://funmeta.oebiotech.com/network/47095	HMDB0000565	3336		C00880	16534	128869	13382-27-9	OC[C@@H](O)[C@H](O)[C@H](O)[C@@H](O)C(O)=O	RGHNJXZEOKUKBD-MGCNEYSASA-N	Organic acids and derivatives	Hydroxy acids and derivatives	Medium-chain hydroxy acids and derivatives	C6H12O7	M-H	***
776	Negative	57-1	195.13896	195.139	2.36225	3-Oxododecanoic acid	2110	http://funmeta.oebiotech.com/network/2110	HMDB0010727	74729	LMFA01060091	C02367		439717		C(CC(=O)CCCCCCCCC)(=O)O	DZHSPYMHDVROSM-UHFFFAOYSA-N	Organic acids and derivatives	Keto acids and derivatives	Medium-chain keto acids and derivatives	C12H22O3	M-H2O-H	**
777	Negative	58-1	197.15400	197.154	0.759997	12-Hydroxydodecanoic acid	1684	http://funmeta.oebiotech.com/network/1684	HMDB0002059	6465	LMFA01050039	C08317	39567	79034	505-95-3	C(CCCCCCCCCO)CC(=O)O	ZDHCZVWCTKTBRY-UHFFFAOYSA-N	Organic acids and derivatives	Hydroxy acids and derivatives	Medium-chain hydroxy acids and derivatives	C12H24O3	M-H2O-H	***
778	Negative	59-1	198.91631	198.913	19.0115	2,5-Dichlorophenol	64852	http://funmeta.oebiotech.com/network/64852	HMDB0041800	66453		C06602	27929	66	583-78-8	OC1=C(Cl)C=CC(Cl)=C1	RANCECPPZPIPNO-UHFFFAOYSA-N	Benzenoids	Benzene and substituted derivatives	Halobenzenes	C6H4Cl2O	M+K-2H	*
778	Negative	59-2	198.91631	198.913	19.0115	2,4-Dichlorophenol	48309	http://funmeta.oebiotech.com/network/48309	HMDB0004811	7075		C02625	16738	8449	120-83-2	OC1=CC=C(Cl)C=C1Cl	HFZWRUODUSTPEG-UHFFFAOYSA-N	Benzenoids	Benzene and substituted derivatives	Halobenzenes	C6H4Cl2O	M+K-2H	*
778	Negative	59-3	198.91631	198.913	19.0115	3,4-Dichlorophenol	201400	http://funmeta.oebiotech.com/network/201400	HMDB0246027	70080		C14462		7258	95-77-2	OC1=CC(Cl)=C(Cl)C=C1	WDNBURPWRNALGP-UHFFFAOYSA-N	Benzenoids	Benzene and substituted derivatives	Halobenzenes	C6H4Cl2O	M+K-2H	*
779	Negative	60-1	199.09733	199.098	1.24228	(E)-2,6-Dimethyl-2,5-heptadienoic acid	59038	http://funmeta.oebiotech.com/network/59038	HMDB0035135	90472				15885837	261949-42-2	CC(C)=CC\C=C(/C)C(O)=O	IGQGIACCENRGLM-SOFGYWHQSA-N	Lipids and lipid-like molecules	Fatty Acyls	Fatty acids and conjugates	C9H14O2	M+FA-H	**
779	Negative	60-2	199.09733	199.098	1.24228	3,5,5-Trimethyl-1,2-cyclohexanedione	59966	http://funmeta.oebiotech.com/network/59966	HMDB0036177	91384				551084	57696-89-6	CC1=C(O)C(=O)CC(C)(C)C1	DWGZTTFGUFHAJX-UHFFFAOYSA-N	Organic oxygen compounds	Organooxygen compounds	Carbonyl compounds	C9H14O2	M+FA-H	**
780	Negative	61-1	201.07626	201.076	0.18974	1,2-O-Isopropylidene-D-glucofuranose	199101	http://funmeta.oebiotech.com/network/199101	HMDB0242729					219905		CC1(C)OC2OC(C(O)CO)C(O)C2O1	BGGCXQKYCBBHAH-UHFFFAOYSA-N	Organic oxygen compounds	Organooxygen compounds	Ethers	C9H16O6	M-H2O-H
781	Negative	62-1	201.11456	201.113	6.58161	Sebacic acid	2821	http://funmeta.oebiotech.com/network/2821	HMDB0000792	4240	LMFA01170006	C08277	41865	5192	111-20-6	C(CCCCCCCCC(=O)O)(=O)O	CXMXRPHRNRROMY-UHFFFAOYSA-N	Lipids and lipid-like molecules	Fatty Acyls	Fatty acids and conjugates	C10H18O4	M-H	***
782	Negative	63-1	205.19601	205.196	0.827418	1,1,2-Trimethyl-3,5-bis(1-methylethenyl)cyclohexane	83307	http://funmeta.oebiotech.com/network/83307	HMDB0061780				90061	535217		CC1C(CC(CC1(C)C)C(C)=C)C(C)=C	JGZYEZBCFOHEEC-UHFFFAOYSA-N	Lipids and lipid-like molecules	Prenol lipids	Monoterpenoids	C15H26	M-H	**
783	Negative	64-1	208.98077	208.979	7.25329	Sulfanilamide	52654	http://funmeta.oebiotech.com/network/52654	HMDB0014404	3308		C07458	45373	5333	63-74-1	NC1=CC=C(C=C1)S(N)(=O)=O	FDDDEECHVMSUSB-UHFFFAOYSA-N	Benzenoids	Benzene and substituted derivatives	Benzenesulfonamides	C6H8N2O2S	M+K-2H	**
784	Negative	65-1	213.11346	213.115	5.21403	4,4'-Dihydrazino-biphenyl	199576	http://funmeta.oebiotech.com/network/199576	HMDB0244050					111063		NNC1=CC=C(C=C1)C1=CC=C(NN)C=C1	SXEHKFHPFVVDIR-UHFFFAOYSA-N	Unclassified	Unclassified	Unclassified	C12H14N4	M-H
784	Negative	65-2	213.11346	213.115	5.21403	3,3'-Diaminobenzidine	201371	http://funmeta.oebiotech.com/network/201371	HMDB0245998				90994	7071		NC1=C(N)C=C(C=C1)C1=CC(N)=C(N)C=C1	HSTOKWSFWGCZMH-UHFFFAOYSA-N	Benzenoids	Benzene and substituted derivatives	Biphenyls and derivatives	C12H14N4	M-H
784	Negative	65-3	213.11346	213.115	5.21403	2,3-Diamino-benzidine	200815	http://funmeta.oebiotech.com/network/200815	HMDB0245384					21226166		NC1=CC=C(C=C1)C1=C(N)C(N)=C(N)C=C1	GPDSDIPDQRRHPV-UHFFFAOYSA-N	Unclassified	Unclassified	Unclassified	C12H14N4	M-H
785	Negative	66-1	214.04854	214.049	1.10266	beta-D-Glucosamine	54931	http://funmeta.oebiotech.com/network/54931	HMDB0030091	266		C08349	28393	441477	14257-69-3	N[C@H]1[C@H](O)O[C@H](CO)[C@@H](O)[C@@H]1O	MSWZFWKMSRAUBD-QZABAPFNSA-N	Organic oxygen compounds	Organooxygen compounds	Carbohydrates and carbohydrate conjugates	C6H13NO5	M+Cl	***
785	Negative	66-2	214.04854	214.049	1.10266	Glucosamine	47626	http://funmeta.oebiotech.com/network/47626	HMDB0001514	63216		C00329	47977	439213	3416-24-8	N[C@H]1C(O)O[C@H](CO)[C@@H](O)[C@@H]1O	MSWZFWKMSRAUBD-IVMDWMLBSA-N	Organic oxygen compounds	Organooxygen compounds	Carbohydrates and carbohydrate conjugates	C6H13NO5	M+Cl	***
786	Negative	67-1	215.03268	215.033	0.513599	D-Glucose	46880	http://funmeta.oebiotech.com/network/46880	HMDB0000122			C00221	15903	64689	492-61-5	OC[C@H]1O[C@@H](O)[C@H](O)[C@@H](O)[C@@H]1O	WQZGKKKJIJFFOK-VFUOTHLCSA-N	Organic oxygen compounds	Organooxygen compounds	Carbohydrates and carbohydrate conjugates	C6H12O6	M+Cl	***
786	Negative	67-2	215.03268	215.033	0.513599	D-Galactose	46894	http://funmeta.oebiotech.com/network/46894	HMDB0000143			C00984	28061	439357	3646-73-9	OC[C@H]1O[C@H](O)[C@H](O)[C@@H](O)[C@H]1O	WQZGKKKJIJFFOK-PHYPRBDBSA-N	Organic oxygen compounds	Organooxygen compounds	Carbohydrates and carbohydrate conjugates	C6H12O6	M+Cl	***
786	Negative	67-3	215.03268	215.033	0.513599	D-Mannose	46909	http://funmeta.oebiotech.com/network/46909	HMDB0000169			C00936	28729	185698	3458-28-4	OC[C@H]1O[C@H](O)[C@@H](O)[C@@H](O)[C@@H]1O	WQZGKKKJIJFFOK-PQMKYFCFSA-N	Organic oxygen compounds	Organooxygen compounds	Carbohydrates and carbohydrate conjugates	C6H12O6	M+Cl	***
787	Negative	68-1	215.12843	215.129	2.08258	8-Methylnonenoate	1364	http://funmeta.oebiotech.com/network/1364	HMDB0012183	62842	LMFA01030994	C18202	81581	5365959	59320-77-3	CC(/C=C/CCCCC(=O)O)C	OCALSPDXYQHUHA-FNORWQNLSA-N	Lipids and lipid-like molecules	Fatty Acyls	Fatty acids and conjugates	C10H18O2	M+FA-H	**
787	Negative	68-2	215.12843	215.129	2.08258	Citronellic acid	199	http://funmeta.oebiotech.com/network/199	HMDB0035837	4630	LMFA01020104	C16462	80507	10402	502-47-6	C(=C(/C)\C)/CCC(C)CC(=O)O	GJWSUKYXUMVMGX-UHFFFAOYSA-N	Lipids and lipid-like molecules	Prenol lipids	Monoterpenoids	C10H18O2	M+FA-H	**
788	Negative	69-1	216.03225	216.033	5.30379	pyrrolobenzodiazepine	210780	http://funmeta.oebiotech.com/network/210780	HMDB0257005					87072684		C1=NC2=CC=C3C=CC=NN=C3C2=C1	YUOCYTRGANSSRY-UHFFFAOYSA-N	Unclassified	Unclassified	Unclassified	C11H7N3	M+Cl
789	Negative	70-1	216.92749	216.926	6.08436	5-Amino-1,3,4-thiadiazole-2-sulfonamide	202066	http://funmeta.oebiotech.com/network/202066	HMDB0246743	431424				84724		NS(=O)(=O)C1=NNC(=N)S1	VGMVBPQOACUDRU-UHFFFAOYSA-N	Organoheterocyclic compounds	Azoles	Thiadiazoles	C2H4N4O2S2	M+K-2H
790	Negative	71-1	217.08471	217.083	6.45485	S-aminomethyldihydrolipoamide	8588	http://funmeta.oebiotech.com/network/8588	HMDB0006239	58373	LMFA08010025		50622	24906333		C(CC(S)CCCCC(N)=O)SCN	KALYVIJGKPJBQV-UHFFFAOYSA-N	Lipids and lipid-like molecules	Fatty Acyls	Fatty amides	C9H20N2OS2	M-H2O-H	**
791	Negative	72-1	218.10068	218.104	16.0633	6-Deoxypenciclovir	202332	http://funmeta.oebiotech.com/network/202332	HMDB0247053					128517		NC1=NC=C2N=CN(CCC(CO)CO)C2=N1	WJOWACPJSFGNRM-UHFFFAOYSA-N	Unclassified	Unclassified	Unclassified	C10H15N5O2	M-H2O-H
792	Negative	73-1	221.08142	221.082	2.33612	Piperonyl isobutyrate	60769	http://funmeta.oebiotech.com/network/60769	HMDB0037130	92099				62580	5461-08-5	CC(C)C(=O)OCC1=CC2=C(OCO2)C=C1	RQULTIASPCVEFO-UHFFFAOYSA-N	Organoheterocyclic compounds	Benzodioxoles	Unclassified	C12H14O4	M-H	***
792	Negative	73-2	221.08142	221.082	2.33612	Monoisobutyl phthalic acid	47783	http://funmeta.oebiotech.com/network/47783	HMDB0002056	58086			90038	92272	30833-53-5	CC(C)COC(=O)C1=CC=CC=C1C(O)=O	RZJSUWQGFCHNFS-UHFFFAOYSA-N	Benzenoids	Benzene and substituted derivatives	Benzoic acids and derivatives	C12H14O4	M-H	***
792	Negative	73-3	221.08142	221.082	2.33612	Dihydrodeoxy-8-epiaustdiol	56155	http://funmeta.oebiotech.com/network/56155	HMDB0031668	87847			168623	76551322	58957-07-6	CC1=CC2=C(C)C(=O)C(C)(O)C(O)C2=CO1	JVUYBLROBHJEJN-UHFFFAOYSA-N	Organoheterocyclic compounds	Azaphilones	Unclassified	C12H14O4	M-H	***
793	Negative	74-1	221.15264	221.155	9.35114	Isokobusone	60466	http://funmeta.oebiotech.com/network/60466	HMDB0036791	44491		C16977		3860435	24173-72-6	CC1(C)CC2C1CCC(=C)C(O)CCC2=O	BSFUDCIRZBAPDS-UHFFFAOYSA-N	Organic oxygen compounds	Organooxygen compounds	Alcohols and polyols	C14H22O2	M-H	***
794	Negative	75-1	223.13304	223.134	4.15679	Methyl jasmonate	3368	http://funmeta.oebiotech.com/network/3368	HMDB0036583	3361	LMFA02020010	C11512	15929	5281929	1211-29-6	[C@H]1([C@@H](CC(=O)OC)CCC1=O)C/C=C\CC	GEWDNTWNSAZUDX-WQMVXFAESA-N	Lipids and lipid-like molecules	Fatty Acyls	Lineolic acids and derivatives	C13H20O3	M-H	**
795	Negative	76-1	223.16896	223.17	6.25667	3-Hepten-2-one	9916	http://funmeta.oebiotech.com/network/9916	HMDB0031486	87713	LMFA12000103			5364578	1119-44-4	CC(=O)/C=C/CCC	JHHZQADGLDKIPM-AATRIKPKSA-N	Organic oxygen compounds	Organooxygen compounds	Carbonyl compounds	C7H12O	2M-H	**
795	Negative	76-2	223.16896	223.17	6.25667	(Z)-4-Heptenal	56027	http://funmeta.oebiotech.com/network/56027	HMDB0031483	87711				5362814	6728-31-0	CC\C=C/CCC=O	VVGOCOMZRGWHPI-ARJAWSKDSA-N	Organic oxygen compounds	Organooxygen compounds	Carbonyl compounds	C7H12O	2M-H	**
795	Negative	76-3	223.16896	223.17	6.25667	2-Hepten-4-one	56028	http://funmeta.oebiotech.com/network/56028	HMDB0031488	87715				5463238	4643-25-8	CCCC(=O)\C=C\C	TXVAOITYBBWKMG-HWKANZROSA-N	Organic oxygen compounds	Organooxygen compounds	Carbonyl compounds	C7H12O	2M-H	**
796	Negative	77-1	225.14798	225.147	4.63812	N-Methylolpentamethylmelamine	209205	http://funmeta.oebiotech.com/network/209205	HMDB0255189	437124				152134		CN(C)C1=NC(=NC(=N1)N(C)C)N(C)CO	GELQGNSEMRPIQJ-UHFFFAOYSA-N	Unclassified	Unclassified	Unclassified	C9H18N6O	M-H
797	Negative	78-1	225.18573	225.185	1.21113	2-Hydroxymyristic acid	1950	http://funmeta.oebiotech.com/network/1950	HMDB0002261	6579	LMFA01050484		59270	1563	2507-55-3	C(C(O)CCCCCCCCCCCC)(O)=O	JYZJYKOZGGEXSX-UHFFFAOYSA-N	Lipids and lipid-like molecules	Fatty Acyls	Fatty acids and conjugates	C14H28O3	M-H2O-H	***
797	Negative	78-2	225.18573	225.185	1.21113	3-(L-Menthoxy)-2-methylpropane-1,2-diol	56767	http://funmeta.oebiotech.com/network/56767	HMDB0032417	88441				16734862	195863-84-4	CC(C)C1CCC(C)CC1OCC(C)(O)CO	XCNCWOPROFTLGU-UHFFFAOYSA-N	Lipids and lipid-like molecules	Prenol lipids	Monoterpenoids	C14H28O3	M-H2O-H	***
798	Negative	79-1	225.22155	225.222	3.74428	Pentadecanal	6548	http://funmeta.oebiotech.com/network/6548	HMDB0031078	75359	LMFA06000083	C01948	17302	17697	2765-11-9	C(CCCCC)CCCCCCCCC([H])=O	XGQJZNCFDLXSIJ-UHFFFAOYSA-N	Lipids and lipid-like molecules	Fatty Acyls	Fatty aldehydes	C15H30O	M-H	***
799	Negative	80-1	227.12675	227.129	9.38595	Traumatic acid	2817	http://funmeta.oebiotech.com/network/2817	HMDB0000933	5882	LMFA01170002	C16308	545687	5283028	6402-36-4	C(CC(=O)O)CCCCCC/C=C/C(=O)O	MAZWDMBCPDUFDJ-VQHVLOKHSA-N	Lipids and lipid-like molecules	Fatty Acyls	Fatty acids and conjugates	C12H20O4	M-H	***
800	Negative	81-1	227.20129	227.202	1.59793	FA(14:0)	61	http://funmeta.oebiotech.com/network/61	HMDB0000806	196	LMFA01010014	C06424	28875	11005	544-63-8	C(CCCC)CCCCCCCCC(=O)O	TUNFSRHWOTWDNC-UHFFFAOYSA-N	Lipids and lipid-like molecules	Fatty Acyls	Fatty acids and conjugates	C14H28O2	M-H	***
801	Negative	82-1	228.05145	228.049	11.3592	2-Methoxy-10H-phenothiazine	200646	http://funmeta.oebiotech.com/network/200646	HMDB0245207	442492				74490		COC1=CC2=C(SC3=CC=CC=C3N2)C=C1	DLYKFPHPBCTAKD-UHFFFAOYSA-N	Organoheterocyclic compounds	Benzothiazines	Phenothiazines	C13H11NOS	M-H
802	Negative	83-1	229.00789	229.01	7.24036	Bis(2-furanylmethyl) sulfide	64585	http://funmeta.oebiotech.com/network/64585	HMDB0041503	95888				61659	13678-67-6	C(SCC1=CC=CO1)C1=CC=CO1	UYLKDZXJEKFFHJ-UHFFFAOYSA-N	Organoheterocyclic compounds	Heteroaromatic compounds	Unclassified	C10H10O2S	M+Cl	**
803	Negative	84-1	234.15182	234.149	10.3154	1R-cis-3,3,5-Trimethylcyclohexyl ester5-oxo-L-proline	199961	http://funmeta.oebiotech.com/network/199961	HMDB0244460					60724		CC1CC(CC(C)(C)C1)OC(=O)C1CCC(=O)N1	FXAAOALUHHXBSO-UHFFFAOYSA-N	Organic acids and derivatives	Carboxylic acids and derivatives	Amino acids, peptides, and analogues	C14H23NO3	M-H2O-H
803	Negative	84-2	234.15182	234.149	10.3154	O-Demethylmetoprolol	209774	http://funmeta.oebiotech.com/network/209774	HMDB0255850	1252				162181	62572-94-5	CC(C)NCC(O)COC1=CC=C(CCO)C=C1	CUKXSBOAIJILRY-UHFFFAOYSA-N	Benzenoids	Phenols	Tyrosols and derivatives	C14H23NO3	M-H2O-H
804	Negative	85-1	235.16790	235.169	6.79098	1,4-Bis(3-aminopropyl)piperazine	202569	http://funmeta.oebiotech.com/network/202569	HMDB0247321					81629		NCCCN1CCN(CCCN)CC1	XUSNPFGLKGCWGN-UHFFFAOYSA-N	Organoheterocyclic compounds	Diazinanes	Piperazines	C10H24N4	M+Cl
804	Negative	85-2	235.16790	235.169	6.79098	1,4,8,11-Tetraazacyclotetradecane	199747	http://funmeta.oebiotech.com/network/199747	HMDB0244225				37401			C1CNCCNCCCNCCNC1	MDAXKAUIABOHTD-UHFFFAOYSA-N	Organic nitrogen compounds	Organonitrogen compounds	Amines	C10H24N4	M+Cl
805	Negative	86-1	239.16481	239.163	8.14567	8,8-Dimethoxy-2,6-dimethyl-2-octanol	63429	http://funmeta.oebiotech.com/network/63429	HMDB0040219	94750				8863	141-92-4	COC(CC(C)CCCC(C)(C)O)OC	QCJVKUULZGKQDG-UHFFFAOYSA-N	Organic oxygen compounds	Organooxygen compounds	Alcohols and polyols	C12H26O3	M+Na-2H	**
806	Negative	87-1	241.01350	241.013	2.37886	(R)-Lipoic acid	2519	http://funmeta.oebiotech.com/network/2519	HMDB0001451	409712	LMFA01130001	C16241	30314	6112	1200-22-2	OC(CCCC[C@@]1([H])SSCC1)=O	AGBQKNBQESQNJD-SSDOTTSWSA-N	Organoheterocyclic compounds	Dithiolanes	Lipoic acids and derivatives	C8H14O2S2	M+Cl	**
807	Negative	88-1	241.13899	241.142	11.8139	Pentamethylmelamine	210146	http://funmeta.oebiotech.com/network/210146	HMDB0256273	437113				27775		CNC1=NC(=NC(=N1)N(C)C)N(C)C	XIFVTSIIYVGRHJ-UHFFFAOYSA-N	Organic nitrogen compounds	Organonitrogen compounds	Amines	C8H16N6	M+FA-H
808	Negative	89-1	241.18056	241.181	1.48674	6-Ketomyristic acid	2119	http://funmeta.oebiotech.com/network/2119	HMDB0030982	74738	LMFA01060100			454063	1619-89-2	C(CCCCC(=O)CCCCCCCC)(=O)O	FCMLVMXRWKFUTG-UHFFFAOYSA-N	Lipids and lipid-like molecules	Fatty Acyls	Fatty acids and conjugates	C14H26O3	M-H	**
808	Negative	89-2	241.18056	241.181	1.48674	L-Menthyl (R,S)-3-hydroxybutyrate	56724	http://funmeta.oebiotech.com/network/56724	HMDB0032370	88397				10220444	108766-16-1	CC(O)CC(=O)O[C@@H]1C[C@H](C)CC[C@H]1C(C)C	XSJPRWBZLUYOOI-IBSWDFHHSA-N	Lipids and lipid-like molecules	Prenol lipids	Monoterpenoids	C14H26O3	M-H	**
808	Negative	89-3	241.18056	241.181	1.48674	3-Oxotetradecanoic acid	2118	http://funmeta.oebiotech.com/network/2118	HMDB0010730	74737	LMFA01060099			454064		C(CC(=O)CCCCCCCCCCC)(=O)O	XLKOZYOVXNPWGT-UHFFFAOYSA-N	Lipids and lipid-like molecules	Fatty Acyls	Fatty acids and conjugates	C14H26O3	M-H	**
809	Negative	90-1	241.21735	241.217	0.178405	FA(15:0)	62	http://funmeta.oebiotech.com/network/62	HMDB0000826	4205	LMFA01010015	C16537	42504	13849	1002-84-2	C(CCCCC)CCCCCCCCC(=O)O	WQEPLUUGTLDZJY-UHFFFAOYSA-N	Lipids and lipid-like molecules	Fatty Acyls	Fatty acids and conjugates	C15H30O2	M-H	**
810	Negative	91-1	242.07838	242.078	2.84963	Aspartyl-Gamma-glutamate	53804	http://funmeta.oebiotech.com/network/53804	HMDB0028767	85681				131750735		NC(CCC(=O)NC(=O)C(N)CC(O)=O)C(O)=O	BEVYCXGDASRHRK-UHFFFAOYSA-N	Organic acids and derivatives	Carboxylic acids and derivatives	Amino acids, peptides, and analogues	C9H15N3O6	M-H2O-H	**
810	Negative	91-2	242.07838	242.078	2.84963	Aspartyl-Glutamine	53790	http://funmeta.oebiotech.com/network/53790	HMDB0028751					22169419		NC(CC(O)=O)C(=O)NC(CCC(N)=O)C(O)=O	GSMPSRPMQQDRIB-UHFFFAOYSA-N	Organic acids and derivatives	Carboxylic acids and derivatives	Amino acids, peptides, and analogues	C9H15N3O6	M-H2O-H	**
811	Negative	92-1	244.06376	244.059	18.3522	Miglitol	52839	http://funmeta.oebiotech.com/network/52839	HMDB0014634	43885		C07708	545681	441314	72432-03-2	OCCN1C[C@H](O)[C@@H](O)[C@H](O)[C@H]1CO	IBAQFPQHRJAVAV-ULAWRXDQSA-N	Organoheterocyclic compounds	Piperidines	Unclassified	C8H17NO5	M+K-2H	**
812	Negative	93-1	244.13627	244.138	5.73856	S-3-oxodecanoyl cysteamine	81817	http://funmeta.oebiotech.com/network/81817	HMDB0059773				89859	124202115		CCCCCCCC(=O)CC(=O)SCCN	LGPPHMDEKCAPLE-UHFFFAOYSA-N	Lipids and lipid-like molecules	Fatty Acyls	Fatty acyl thioesters	C12H23NO2S	M-H	***
813	Negative	94-1	245.04373	245.043	2.25669	Glycerophosphoglycerol	197058	http://funmeta.oebiotech.com/network/197058	HMDB0240316				64956	54575349	185615-51-4	OC[C@H](O)COP(O)(=O)OC[C@H](O)CO	LLCSXHMJULHSJN-OLQVQODUSA-N	Organic acids and derivatives	Organic phosphoric acids and derivatives	Phosphate esters	C6H15O8P	M-H
814	Negative	95-1	246.94994	246.951	2.91174	Dimethyl 2,3-bis(sulfanyl)butanedioate	200828	http://funmeta.oebiotech.com/network/200828	HMDB0245398					3036650		COC(=O)C(S)C(S)C(=O)OC	VVOFTOVXFWLOAY-UHFFFAOYSA-N	Unclassified	Unclassified	Unclassified	C6H10O4S2	M+K-2H
815	Negative	96-1	249.14885	249.147	6.58047	11-Hydroxy-9-tridecenoic acid	1909	http://funmeta.oebiotech.com/network/1909	HMDB0035881	91087	LMFA01050437			5318367	105798-56-9	CCC(O)/C=C/CCCCCCCC(O)=O	NSVPCFNUUARRKL-CSKARUKUSA-N	Lipids and lipid-like molecules	Fatty Acyls	Fatty acids and conjugates	C13H24O3	M+Na-2H	**
815	Negative	96-2	249.14885	249.147	6.58047	Menthone 1,2-glyceryl ketal	59930	http://funmeta.oebiotech.com/network/59930	HMDB0036139	91295				162184	63187-91-7	CC(C)C1CCC(C)CC11OCC(CO)O1	ZBJCYZPANVLBRK-UHFFFAOYSA-N	Lipids and lipid-like molecules	Prenol lipids	Monoterpenoids	C13H24O3	M+Na-2H	**
815	Negative	96-3	249.14885	249.147	6.58047	Menthyl lactate	60833	http://funmeta.oebiotech.com/network/60833	HMDB0037212	92179				62151	59259-38-0	CC(C)[C@@H]1CC[C@@H](C)C[C@H]1OC(=O)C(C)O	UJNOLBSYLSYIBM-SGUBAKSOSA-N	Lipids and lipid-like molecules	Prenol lipids	Monoterpenoids	C13H24O3	M+Na-2H	**
816	Negative	97-1	250.14417	250.142	6.83759	N-Decanoylglycine	52233	http://funmeta.oebiotech.com/network/52233	HMDB0013267				74430	1712391		CCCCCCCCCC(=O)NCC(O)=O	WRRYZYASRAUROW-UHFFFAOYSA-N	Organic acids and derivatives	Carboxylic acids and derivatives	Amino acids, peptides, and analogues	C12H23NO3	M+Na-2H	***
817	Negative	98-1	251.20043	251.201	2.66576	3-Oxohexadecanoic acid	2086	http://funmeta.oebiotech.com/network/2086	HMDB0010733	35745	LMFA01060051		37251	5282997		C(CCCCCCCCCCC)CC(=O)CC(=O)O	ASICPMTWQSESKX-UHFFFAOYSA-N	Lipids and lipid-like molecules	Fatty Acyls	Fatty acids and conjugates	C16H30O3	M-H2O-H	**
817	Negative	98-2	251.20043	251.201	2.66576	8-Oxohexadecanoic acid	2090	http://funmeta.oebiotech.com/network/2090	HMDB0030972	35749	LMFA01060055			5283001	2777-52-8	C(CCC(=O)CCCCCCCC)CCCC(=O)O	SEWAOKNHYLYQEL-UHFFFAOYSA-N	Lipids and lipid-like molecules	Fatty Acyls	Fatty acids and conjugates	C16H30O3	M-H2O-H	**
817	Negative	98-3	251.20043	251.201	2.66576	9-Oxohexadecanoic acid	2091	http://funmeta.oebiotech.com/network/2091	HMDB0030973	35750	LMFA01060056			5283002	54527-30-9	C(CCCC(=O)CCCCCCC)CCCC(=O)O	KHCDPAZLBSPVSE-UHFFFAOYSA-N	Lipids and lipid-like molecules	Fatty Acyls	Fatty acids and conjugates	C16H30O3	M-H2O-H	**
818	Negative	99-1	253.04485	253.046	4.78723	5-Carboxy-2'-deoxyuridine	82636	http://funmeta.oebiotech.com/network/82636	HMDB0060774					189023		OC[C@H]1O[C@@H](C[C@@H]1O)N1C=C(C(O)=O)C(O)=NC1=O	GAGYTXTVUMXAOC-XVMARJQXSA-N	Nucleosides, nucleotides, and analogues	Pyrimidine nucleosides	Pyrimidine 2'-deoxyribonucleosides	C10H12N2O7	M-H2O-H	**
819	Negative	100-1	253.21599	253.217	3.02575	16-Hydroxyhexadecanoic acid	1695	http://funmeta.oebiotech.com/network/1695	HMDB0006294	58386	LMFA01050051	C18218	55328	10466	506-13-8	C(CCCCCCCCCCCCCO)CC(=O)O	UGAGPNKCDRTDHP-UHFFFAOYSA-N	Lipids and lipid-like molecules	Fatty Acyls	Fatty acids and conjugates	C16H32O3	M-H2O-H	***
820	Negative	101-1	253.28994	253.29	0.553141	Octadecane	9688	http://funmeta.oebiotech.com/network/9688	HMDB0033721	89496	LMFA11000581		32926	11635	593-45-3	CCCCCCCCCCCCCCCCCC	RZJRJXONCZWCBN-UHFFFAOYSA-N	Hydrocarbons	Saturated hydrocarbons	Alkanes	C18H38	M-H	**
820	Negative	101-2	253.28994	253.29	0.553141	6-Methylheptadecane	64212	http://funmeta.oebiotech.com/network/64212	HMDB0041105	95536				528498	26741-13-9	CCCCCCCCCCCC(C)CCCCC	RLXHXVUABXKBOE-UHFFFAOYSA-N	Hydrocarbons	Saturated hydrocarbons	Alkanes	C18H38	M-H	**
821	Negative	102-1	255.23208	255.233	3.43325	FA(16:0)	48	http://funmeta.oebiotech.com/network/48	HMDB0000220	187	LMFA01010001	C00249	15756	985	57-10-3	OC(CCCCCCCCCCCCCCC)=O	IPCSVZSSVZVIGE-UHFFFAOYSA-N	Lipids and lipid-like molecules	Fatty Acyls	Fatty acids and conjugates	C16H32O2	M-H	***
822	Negative	103-1	255.30647	255.306	2.9194	Nonane	9686	http://funmeta.oebiotech.com/network/9686	HMDB0029595	97963	LMFA11000579	C02445	32892	8141	111-84-2	CCCCCCCCC	BKIMMITUMNQMOS-UHFFFAOYSA-N	Hydrocarbons	Saturated hydrocarbons	Alkanes	C9H20	2M-H	**
823	Negative	104-1	256.13482	256.134	2.00709	Coumaperine	62428	http://funmeta.oebiotech.com/network/62428	HMDB0039125					131752556	76733-91-0	OC1=CC=C(\C=C/C=C/C(=O)N2CCCCC2)C=C1	QDAARMDLSCDBFU-MFDSWNTHSA-N	Organoheterocyclic compounds	Piperidines	N-acylpiperidines	C16H19NO2	M-H	**
824	Negative	105-1	257.17260	257.176	12.5618	10-Undecenyl acetate	55686	http://funmeta.oebiotech.com/network/55686	HMDB0031017	87350				61035	112-19-6	CC(=O)OCCCCCCCCCC=C	VCVAXEYHJAFRGM-UHFFFAOYSA-N	Lipids and lipid-like molecules	Fatty Acyls	Fatty alcohol esters	C13H24O2	M+FA-H	**
824	Negative	105-2	257.17260	257.176	12.5618	Coniferan	56218	http://funmeta.oebiotech.com/network/56218	HMDB0031741	87911				62240	67874-72-0	CCC(C)(C)C1CCCCC1OC(C)=O	YEVACTAGDANHRH-UHFFFAOYSA-N	Organic acids and derivatives	Carboxylic acids and derivatives	Carboxylic acid derivatives	C13H24O2	M+FA-H	**
824	Negative	105-3	257.17260	257.176	12.5618	(±)-(E)-3-Methyl-4-decen-1-yl acetate	57063	http://funmeta.oebiotech.com/network/57063	HMDB0032792					101416076	78335-40-7	CCCCC\C=C\C(C)CCOC(C)=O	NSCSPGLXFSPKCQ-CMDGGOBGSA-N	Lipids and lipid-like molecules	Fatty Acyls	Fatty alcohol esters	C13H24O2	M+FA-H	**
825	Negative	106-1	258.15014	258.15	0.73302	Norchalciporyl propionate	54716	http://funmeta.oebiotech.com/network/54716	HMDB0029829					131750914	112448-75-6	CCC(=O)OCC\C=C\C=C/C1=NC(C)C=CC=C1	AWLYBJONQDYQAK-QTJNYWJXSA-N	Organoheterocyclic compounds	Azepines	Unclassified	C16H21NO2	M-H	**
825	Negative	106-2	258.15014	258.15	0.73302	Norbutorphanol	64963	http://funmeta.oebiotech.com/network/64963	HMDB0041954	96191				29230	3792-68-5	[H][C@@]12CC3=C(C=C(O)C=C3)[C@]3(CCCC[C@@]13O)CCN2	GJOVVPXDEXUSTC-OWCLPIDISA-N	Benzenoids	Phenanthrenes and derivatives	Unclassified	C16H21NO2	M-H	**
826	Negative	107-1	259.96865	259.97	6.60306	2-(2,4-Dichloro-phenoxy)-N-(2-mercapto-ethyl)-acetamide	202406	http://funmeta.oebiotech.com/network/202406	HMDB0247134	331145				448572		OC(COC1=C(Cl)C=C(Cl)C=C1)=NCCS	ZKLFUOFLXGWIIY-UHFFFAOYSA-N	Benzenoids	Benzene and substituted derivatives	Halobenzenes	C10H11Cl2NO2S	M-H2O-H
827	Negative	108-1	265.14466	265.145	0.50014	(Z)-6-Tetradecene-1,3-diyne-5,8-diol	62310	http://funmeta.oebiotech.com/network/62310	HMDB0038996	93576				129662470	77769-23-4	CCCCCCC(O)\C=C/C(O)C#CC#C	AGXXOOILRXZQTH-QXMHVHEDSA-N	Lipids and lipid-like molecules	Fatty Acyls	Fatty alcohols	C14H20O2	M+FA-H	**
828	Negative	109-1	267.07296	267.072	3.03045	Ethyl glucuronide	50893	http://funmeta.oebiotech.com/network/50893	HMDB0010325	61648			87248	18392195	17685-04-0	CCO[C@@H]1O[C@@H]([C@@H](O)[C@H](O)[C@H]1O)C(O)=O	IWJBVMJWSPZNJH-UQGZVRACSA-N	Organic oxygen compounds	Organooxygen compounds	Carbohydrates and carbohydrate conjugates	C8H14O7	M+FA-H	**
829	Negative	110-1	267.19355	267.196	7.86639	N4,N9-Dimethylspermine	209304	http://funmeta.oebiotech.com/network/209304	HMDB0255297					19767332		CN(CCCN)CCCCN(C)CCCN	VCYSCRLAZCOBBO-UHFFFAOYSA-N	Unclassified	Unclassified	Unclassified	C12H30N4	M+K-2H
829	Negative	110-2	267.19355	267.196	7.86639	N-(3-Aminopropyl)-N'-[3-(dimethylamino)propyl]butane-1,4-diamine	211625	http://funmeta.oebiotech.com/network/211625	HMDB0258032					19963758		CN(C)CCCNCCCCNCCCN	NSLRHHMDAGROBP-UHFFFAOYSA-N	Unclassified	Unclassified	Unclassified	C12H30N4	M+K-2H
830	Negative	111-1	268.07431	268.075	1.04831	2-(5-Methoxy-1H-indol-3-yl)ethyl acetate	203009	http://funmeta.oebiotech.com/network/203009	HMDB0247825					188991		COC1=CC2=C(NC=C2CCOC(C)=O)C=C1	HVYLYRVBNPNNMU-UHFFFAOYSA-N	Unclassified	Unclassified	Unclassified	C13H15NO3	M+Cl
830	Negative	111-2	268.07431	268.075	1.04831	1-(1,3-Benzodioxol-5-ylcarbonyl)piperidine	199371	http://funmeta.oebiotech.com/network/199371	HMDB0243831					1370		O=C(N1CCCCC1)C1=CC2=C(OCO2)C=C1	BXBNADAPIHHXJQ-UHFFFAOYSA-N	Organoheterocyclic compounds	Piperidines	N-acylpiperidines	C13H15NO3	M+Cl
830	Negative	111-3	268.07431	268.075	1.04831	4-(3-Methyl-2-butenoxy)-iso-nitroso-acetophenone	255496	http://funmeta.oebiotech.com/network/255496	HMDB0302549					6443357		CC(C)=CCOC1=CC=C(C=C1)C(=O)\C=N\O	DIKOBVULVNJCCO-NTEUORMPSA-N	Benzenoids	Phenol ethers	Unclassified	C13H15NO3	M+Cl
831	Negative	112-1	269.08727	269.085	8.05714	6,7-Dimethyl-2-phenylquinoxaline	202387	http://funmeta.oebiotech.com/network/202387	HMDB0247111							CC1=CC2=NC=C(N=C2C=C1C)C1=CC=CC=C1	FQNCLVJEQCJWSU-UHFFFAOYSA-N	Organoheterocyclic compounds	Diazanaphthalenes	Benzodiazines	C16H14N2	M+Cl
832	Negative	113-1	269.17312	269.176	10.0627	FA(14:2)	752	http://funmeta.oebiotech.com/network/752	HMDB0000560	34921	LMFA01030257		70719	5312409	39039-37-7	C(CCC/C=C\C/C=C\CCCCC)(=O)O	HXHZGHRLVRFQDR-HZJYTTRNSA-N	Lipids and lipid-like molecules	Fatty Acyls	Fatty acids and conjugates	C14H24O2	M+FA-H	**
832	Negative	113-2	269.17312	269.176	10.0627	Neryl butyrate	7365	http://funmeta.oebiotech.com/network/7365	HMDB0038259	92984	LMFA07010626			5352162	999-40-6	O=C(CCC)OC/C=C(/C)\CC/C=C(\C)/C	ZSBOMYJPSRFZAL-RAXLEYEMSA-N	Lipids and lipid-like molecules	Fatty Acyls	Fatty alcohol esters	C14H24O2	M+FA-H	**
832	Negative	113-3	269.17312	269.176	10.0627	2-Propenyl cyclohexanepentanoate	7457	http://funmeta.oebiotech.com/network/7457	HMDB0037814	92625	LMFA07010745			61407	7493-68-7	C1C(CCCCC(OCC=C)=O)CCCC1	NDXGAVFJHHVIQN-UHFFFAOYSA-N	Lipids and lipid-like molecules	Fatty Acyls	Fatty acid esters	C14H24O2	M+FA-H	**
833	Negative	114-1	269.21056	269.212	4.13468	(S)-10,16-Dihydroxyhexadecanoic acid	1846	http://funmeta.oebiotech.com/network/1846	HMDB0037798	35689	LMFA01050341	C08285	692	441449	69232-67-3	C(CCCCCCCCC(O)CCCCCCO)(=O)O	VJZBXAQGWLMYMS-UHFFFAOYSA-N	Lipids and lipid-like molecules	Fatty Acyls	Fatty acids and conjugates	C16H32O4	M-H2O-H	**
834	Negative	115-1	269.24741	269.249	4.43185	FA(17:0)	63	http://funmeta.oebiotech.com/network/63	HMDB0002259	4206	LMFA01010017		32365	10465	506-12-7	C(CCCCCCC)CCCCCCCCC(=O)O	KEMQGTRYUADPNZ-UHFFFAOYSA-N	Lipids and lipid-like molecules	Fatty Acyls	Fatty acids and conjugates	C17H34O2	M-H	***
835	Negative	116-1	272.00327	272.006	8.82421	Stepronin	53547	http://funmeta.oebiotech.com/network/53547	HMDB0015492	85515				54120	72324-18-6	CC(SC(=O)C1=CC=CS1)C(=O)NCC(O)=O	JNYSEDHQJCOWQU-UHFFFAOYSA-N	Organic acids and derivatives	Carboxylic acids and derivatives	Amino acids, peptides, and analogues	C10H11NO4S2	M-H	**
836	Negative	117-1	273.23014	273.235	19.4607	1-Heptadecene	9429	http://funmeta.oebiotech.com/network/9429	HMDB0302312	97727	LMFA11000318		64502	23217		C=CCCCCCCCCCCCCCCC	ADOBXTDBFNCOBN-UHFFFAOYSA-N	Hydrocarbons	Unsaturated hydrocarbons	Unsaturated aliphatic hydrocarbons	C17H34	M+Cl
836	Negative	117-2	273.23014	273.235	19.4607	7-heptadecene	9615	http://funmeta.oebiotech.com/network/9615	HMDB0303904	97898	LMFA11000505			5352263		CCCCCC/C=C/CCCCCCCCC	YIGCKYYSOGYETL-FYWRMAATSA-N	Hydrocarbons	Unsaturated hydrocarbons	Unsaturated aliphatic hydrocarbons	C17H34	M+Cl
837	Negative	118-1	274.10452	274.104	0.236128	N2-gamma-Glutamylglutamine	51507	http://funmeta.oebiotech.com/network/51507	HMDB0011738	62461		C05283	73707	150914	10148-81-9	N[C@@H](CCC(=O)N[C@@H](CCC(N)=O)C(O)=O)C(O)=O	JBFYFLXEJFQWMU-WDSKDSINSA-N	Organic acids and derivatives	Carboxylic acids and derivatives	Amino acids, peptides, and analogues	C10H17N3O6	M-H	***
838	Negative	119-1	275.08905	275.092	9.41152	Homocarnosine	47197	http://funmeta.oebiotech.com/network/47197	HMDB0000745	270		C00884	85981	10243361	3650-73-5	NCCCC(=O)N[C@@H](CC1=CNC=N1)C(O)=O	CCLQKVKJOGVQLU-QMMMGPOBSA-N	Organic acids and derivatives	Peptidomimetics	Hybrid peptides	C10H16N4O3	M+Cl	***
838	Negative	119-2	275.08905	275.092	9.41152	Anserine	46923	http://funmeta.oebiotech.com/network/46923	HMDB0000194	4195		C01262	18323	112072	584-85-0	CN1C=NC=C1C[C@H](NC(=O)CCN)C(O)=O	MYYIAHXIVFADCU-QMMMGPOBSA-N	Organic acids and derivatives	Peptidomimetics	Hybrid peptides	C10H16N4O3	M+Cl	***
839	Negative	120-1	275.20333	275.202	6.10039	2-Gonen	200578	http://funmeta.oebiotech.com/network/200578	HMDB0245136					76376697		C1CC2CCC3C(CCC4CC=CCC34)C2C1	OCVHUUXFASRJEO-UHFFFAOYSA-N	Unclassified	Unclassified	Unclassified	C17H26	M+FA-H
840	Negative	121-1	277.03312	277.029	15.4105	Harmol sulfate	207444	http://funmeta.oebiotech.com/network/207444	HMDB0253052					5488302		CC1=NC=CC2=C1NC1=C2C=CC(OS(O)(=O)=O)=C1	XOPVDDSGVTVABP-UHFFFAOYSA-N	Unclassified	Unclassified	Unclassified	C12H10N2O4S	M-H
841	Negative	122-1	279.03618	279.039	9.67138	Thymidine	46969	http://funmeta.oebiotech.com/network/46969	HMDB0000273	3375		C00214	17748	5789	50-89-5	CC1=CN([C@H]2C[C@H](O)[C@@H](CO)O2)C(=O)NC1=O	IQFYYKKMVGJFEH-XLPZGREQSA-N	Nucleosides, nucleotides, and analogues	Pyrimidine nucleosides	Pyrimidine 2'-deoxyribonucleosides	C10H14N2O5	M+K-2H	***
842	Negative	123-1	279.23460	279.232	7.88079	Ricinoleic acid	58342	http://funmeta.oebiotech.com/network/58342	HMDB0034297			C08365	85639	5282942	141-22-0	CCCCCCC(O)C\C=C/CCCCCCCC(O)=O	WBHHMMIMDMUBKC-XFXZXTDPSA-N	Lipids and lipid-like molecules	Fatty Acyls	Fatty acids and conjugates	C18H34O3	M-H2O-H	***
842	Negative	123-2	279.23460	279.232	7.88079	9,10-Epoxystearic acid	3280	http://funmeta.oebiotech.com/network/3280	HMDB0247617	36008	LMFA02000326	C19418	85661	15868	2443-39-2	C(CCCCCCCC1OC1CCCCCCCC)(=O)O	IMYZYCNQZDBZBQ-UHFFFAOYSA-N	Lipids and lipid-like molecules	Fatty Acyls	Lineolic acids and derivatives	C18H34O3	M-H2O-H	***
843	Negative	124-1	279.31117	279.306	19.5049	8-Isoprostane	48303	http://funmeta.oebiotech.com/network/48303	HMDB0004659	434496		C13809	33023	107873	155976-51-5	[H][C@@]1(CCCCCCC)CCC[C@]1([H])CCCCCCCC	UKVVPDHLUHAJNZ-UXHICEINSA-N	Hydrocarbons	Saturated hydrocarbons	Cycloalkanes	C20H40	M-H	**
844	Negative	125-1	280.17493	280.171	15.1237	Diphenylpyraline	53366	http://funmeta.oebiotech.com/network/53366	HMDB0015277	85473			59788	3103	147-20-6	CN1CCC(CC1)OC(C1=CC=CC=C1)C1=CC=CC=C1	OWQUZNMMYNAXSL-UHFFFAOYSA-N	Benzenoids	Benzene and substituted derivatives	Diphenylmethanes	C19H23NO	M-H	**
845	Negative	126-1	281.03727	281.037	1.55848	S-Nitrosocaptopril	211104	http://funmeta.oebiotech.com/network/211104	HMDB0257416					2546		CC(CSN=O)C(=O)N1CCCC1C(O)=O	HNIULCDUASSKOM-UHFFFAOYSA-N	Unclassified	Unclassified	Unclassified	C9H14N2O4S	M+Cl
846	Negative	127-1	281.24672	281.249	6.70706	FA(18:1)	512	http://funmeta.oebiotech.com/network/512	HMDB0000207	190	LMFA01030002	C00712	16196	445639	112-80-1	OC(=O)CCCCCCC/C=C\CCCCCCCC	ZQPPMHVWECSIRJ-KTKRTIGZSA-N	Lipids and lipid-like molecules	Fatty Acyls	Fatty acids and conjugates	C18H34O2	M-H	***
846	Negative	127-2	281.24672	281.249	6.70706	Elaidic acid	581	http://funmeta.oebiotech.com/network/581	HMDB0000573	3406	LMFA01030073	C01712	27997	637517	112-79-8	C(/CCCCCCCC)=C\CCCCCCCC(=O)O	ZQPPMHVWECSIRJ-MDZDMXLPSA-N	Lipids and lipid-like molecules	Fatty Acyls	Fatty acids and conjugates	C18H34O2	M-H	***
847	Negative	128-1	281.32327	281.321	6.72546	Eicosane	9678	http://funmeta.oebiotech.com/network/9678	HMDB0059909	97958	LMFA11000571		43619	8222		CCCCCCCCCCCCCCCCCCCC	CBFCDTFDPHXCNY-UHFFFAOYSA-N	Hydrocarbons	Saturated hydrocarbons	Alkanes	C20H42	M-H	**
848	Negative	129-1	282.01984	282.021	2.84799	Forchlorfenuron	206921	http://funmeta.oebiotech.com/network/206921	HMDB0252436	72403		C18604		93379	68157-60-8	OC(NC1=CC(Cl)=NC=C1)=NC1=CC=CC=C1	GPXLRLUVLMHHIK-UHFFFAOYSA-N	Organoheterocyclic compounds	Pyridines and derivatives	Halopyridines	C12H10ClN3O	M+Cl	*
849	Negative	130-1	282.10797	282.107	2.93906	N6-beta-Aspartyllysine	48435	http://funmeta.oebiotech.com/network/48435	HMDB0004985					22833646	5853-83-8	N[C@@H](CCCCNC(=O)C[C@H](N)C(O)=O)C(O)=O	VNJVIQOAVBMTIB-BQBZGAKWSA-N	Organic acids and derivatives	Carboxylic acids and derivatives	Amino acids, peptides, and analogues	C10H19N3O5	M+Na-2H	**
849	Negative	130-2	282.10797	282.107	2.93906	Aspartyl-Lysine	53796	http://funmeta.oebiotech.com/network/53796	HMDB0028758					14284574		NCCCCC(NC(=O)C(N)CC(O)=O)C(O)=O	OAMLVOVXNKILLQ-UHFFFAOYSA-N	Organic acids and derivatives	Carboxylic acids and derivatives	Amino acids, peptides, and analogues	C10H19N3O5	M+Na-2H	**
850	Negative	131-1	282.13946	282.138	5.66915	N-(2,6-Dimethylphenyl)-2-(piperazin-1-yl)acetamide	202219	http://funmeta.oebiotech.com/network/202219	HMDB0246918					2608606		CC1=CC=CC(C)=C1NC(=O)CN1CCNCC1	NJKRFQIWDJSYOK-UHFFFAOYSA-N	Organic acids and derivatives	Carboxylic acids and derivatives	Amino acids, peptides, and analogues	C14H21N3O	M+Cl
850	Negative	131-2	282.13946	282.138	5.66915	Y-27632 Dihydrochloride	213159	http://funmeta.oebiotech.com/network/213159	HMDB0259944							CC(N)C1CCC(CC1)C(=O)NC1=CC=NC=C1	IYOZTVGMEWJPKR-UHFFFAOYSA-N	Organoheterocyclic compounds	Pyridines and derivatives	Hydropyridines	C14H21N3O	M+Cl
851	Negative	132-1	282.15953	282.163	12.3681	Neoherculin	55660	http://funmeta.oebiotech.com/network/55660	HMDB0030955				173761	131751109	504-97-2	C\C=C/C=C/C=C\CC\C=C\C(\O)=N\CC(C)C	SBXYHCVXUCYYJT-JRNWQWJGSA-N	Organic acids and derivatives	Carboximidic acids and derivatives	Carboximidic acids	C16H25NO	M+Cl	**
851	Negative	132-2	282.15953	282.163	12.3681	1-(5-Methyl-3-pyridinyl)-1-decanone	56414	http://funmeta.oebiotech.com/network/56414	HMDB0031952	88064				71347088	194345-50-1	CCCCCCCCCC(=O)C1=CN=CC(C)=C1	DDGAOBFOWITDPC-UHFFFAOYSA-N	Organic oxygen compounds	Organooxygen compounds	Carbonyl compounds	C16H25NO	M+Cl	**
852	Negative	133-1	282.19359	282.198	14.1178	(2S)-(+)-5-(1,3,5-Trimethylpyrazol-4-YL)-2-(dimethylamino)tetralin	203692	http://funmeta.oebiotech.com/network/203692	HMDB0248631					16759607		CN(C)C1CCC2=C(C=CC=C2C1)C1=C(C)N(C)N=C1C	BTTOYOKCLDAHHO-UHFFFAOYSA-N	Unclassified	Unclassified	Unclassified	C18H25N3	M-H
853	Negative	134-1	283.11757	283.114	13.966	Streptidine	212003	http://funmeta.oebiotech.com/network/212003	HMDB0258506					201527		NC(=N)NC1C(O)C(O)C(O)C(NC(N)=N)C1O	MSXMXWJPFIDEMT-UHFFFAOYSA-N	Organic oxygen compounds	Organooxygen compounds	Alcohols and polyols	C8H18N6O4	M+Na-2H	***
854	Negative	135-1	283.14557	283.147	5.16764	Furanofukinin	60322	http://funmeta.oebiotech.com/network/60322	HMDB0036640	91687			168175	78385403	34335-93-8	COC1C2=C(CC3CCCC(C)C13C)OC=C2C	JRLLKNNCOWNIBL-UHFFFAOYSA-N	Lipids and lipid-like molecules	Prenol lipids	Sesquiterpenoids	C16H24O2	M+Cl	***
855	Negative	136-1	283.26023	283.262	4.72342	Sar chelate	211163	http://funmeta.oebiotech.com/network/211163	HMDB0257487	347975				6394006		C1CNCC2CNCCNCC(CN1)CNCCNC2	NVOVSXGZALWAFS-UHFFFAOYSA-N	Unclassified	Unclassified	Unclassified	C14H32N6	M-H
856	Negative	137-1	283.33840	283.337	4.84806	N-Decane	9675	http://funmeta.oebiotech.com/network/9675	HMDB0031450	87690	LMFA11000568		41808	15600	124-18-5	CCCCCCCCCC	DIOQZVSQGTUSAI-UHFFFAOYSA-N	Hydrocarbons	Saturated hydrocarbons	Alkanes	C10H22	2M-H	**
857	Negative	138-1	283.97743	283.978	2.45431	Clothianidin	205161	http://funmeta.oebiotech.com/network/205161	HMDB0250370			C18508	39177	213027		CN\C(NCC1=CN=C(Cl)S1)=N/[N+]([O-])=O	PGOOBECODWQEAB-UHFFFAOYSA-N	Organoheterocyclic compounds	Azoles	Thiazoles	C6H8ClN5O2S	M+Cl	*
858	Negative	139-1	284.02152	284.022	1.57437	Cytidine, 5-chloro-2',3'-dideoxy-3'-fluoro-	206692	http://funmeta.oebiotech.com/network/206692	HMDB0252181					14632484		NC1=NC(=O)N(C=C1Cl)C1CC(F)C(CO)O1	DKTULUNJRRRNTA-UHFFFAOYSA-N	Unclassified	Unclassified	Unclassified	C9H11ClFN3O3	M+Na-2H
859	Negative	140-1	284.09800	284.099	2.4552	N-Gluconyl ethanolamine	56677	http://funmeta.oebiotech.com/network/56677	HMDB0032293	88337			166480	226311	686298-93-1	OCCNC(=O)C(O)C(O)C(O)C(O)CO	DTMUKVUZNZJFNO-UHFFFAOYSA-N	Organic nitrogen compounds	Organonitrogen compounds	Amines	C8H17NO7	M+FA-H	**
860	Negative	141-1	284.18724	284.187	1.78204	Octenoyl-L-carnitine	197321	http://funmeta.oebiotech.com/network/197321	HMDB0240723					129692230		CCCCCC=CC(=O)C(O)(CC([O-])=O)C[N+](C)(C)C	SMMAHUIWWIEZRB-UHFFFAOYSA-N	Unclassified	Unclassified	Unclassified	C15H27NO4	M-H	***
860	Negative	141-2	284.18724	284.187	1.78204	2-Octenoylcarnitine	8317	http://funmeta.oebiotech.com/network/8317	HMDB0013324		LMFA07070035		71012	70679121		[C@H](CC([O-])=O)(C[N+](C)(C)C)OC(=O)/C=C/CCCCC	LOSHAHDSFZXVCT-LXKVQUBZSA-N	Lipids and lipid-like molecules	Fatty Acyls	Fatty acid esters	C15H27NO4	M-H	***
860	Negative	141-3	284.18724	284.187	1.78204	6-Octenoylcarnitine	198226	http://funmeta.oebiotech.com/network/198226	HMDB0241700							CC=CCCCCC(=O)OC(CC([O-])=O)C[N+](C)(C)C	ZPJMKKPQYMXJIF-UHFFFAOYSA-N	Unclassified	Unclassified	Unclassified	C15H27NO4	M-H	***
861	Negative	142-1	284.96963	284.968	6.75793	1-(5-Phenyl-1,2,4-thiadiazol-3-yl)-3-sulfanylideneurea	213374	http://funmeta.oebiotech.com/network/213374	HMDB0260234					90864630		O=C(NC1=NSC(=N1)C1=CC=CC=C1)N=S	NRHGUSADCJTUOX-UHFFFAOYSA-N	Unclassified	Unclassified	Unclassified	C9H6N4OS2	M+Cl
862	Negative	143-1	285.20710	285.207	0.0994425	Butyl undecylenate	7487	http://funmeta.oebiotech.com/network/7487	HMDB0036426	91561	LMFA07010797			61027	109-42-2	C=CCCCCCCCCC(OCCCC)=O	GRAORJFMGCQWRN-UHFFFAOYSA-N	Lipids and lipid-like molecules	Fatty Acyls	Fatty acid esters	C15H28O2	M+FA-H	**
862	Negative	143-2	285.20710	285.207	0.0994425	Citronellyl isovalerate	7504	http://funmeta.oebiotech.com/network/7504	HMDB0038954	93565	LMFA07010818			111440	68922-10-1	C/C(=C\CCC(C)CCOC(CC(C)C)=O)/C	WZTNQQJXPYEGAF-UHFFFAOYSA-N	Lipids and lipid-like molecules	Fatty Acyls	Fatty alcohol esters	C15H28O2	M+FA-H	**
862	Negative	143-3	285.20710	285.207	0.0994425	Citronellyl pentanoate	7505	http://funmeta.oebiotech.com/network/7505	HMDB0037229	92194	LMFA07010819			61416	7540-53-6	C/C(=C\CCC(C)CCOC(CCCC)=O)/C	PFOJEJPZUVQHEH-UHFFFAOYSA-N	Lipids and lipid-like molecules	Fatty Acyls	Fatty alcohol esters	C15H28O2	M+FA-H	**
863	Negative	144-1	285.26695	285.262	16.8284	1-Octadecanethiol	209816	http://funmeta.oebiotech.com/network/209816	HMDB0255897	346894				17905		CCCCCCCCCCCCCCCCCCS	QJAOYSPHSNGHNC-UHFFFAOYSA-N	Organosulfur compounds	Thiols	Alkylthiols	C18H38S	M-H
864	Negative	145-1	286.05447	286.054	0.478476	Morin-5'-sulfonic acid	208942	http://funmeta.oebiotech.com/network/208942	HMDB0254884					86098104		O=C(N(CC#C)C1=CC=CC=C1)C1=CC=CS1	IEYFQXRAJFBTTO-UHFFFAOYSA-N	Unclassified	Unclassified	Unclassified	C14H11NOS	M+FA-H
864	Negative	145-2	286.05447	286.054	0.478476	1-(10H-Phenothiazin-2-yl)ethanone	200420	http://funmeta.oebiotech.com/network/200420	HMDB0244969	357941				81131		CC(=O)C1=CC2=C(SC3=CC=CC=C3N2)C=C1	JWGBOHJGWOPYCL-UHFFFAOYSA-N	Organoheterocyclic compounds	Benzothiazines	Phenothiazines	C14H11NOS	M+FA-H
865	Negative	146-1	288.12125	288.12	3.95032	Ophthalmic acid	48597	http://funmeta.oebiotech.com/network/48597	HMDB0005765	58300			84058	7018721	495-27-2	CC[C@H](NC(=O)CC[C@H](N)C(O)=O)C(=O)NCC(O)=O	JCMUOFQHZLPHQP-BQBZGAKWSA-N	Organic acids and derivatives	Carboxylic acids and derivatives	Amino acids, peptides, and analogues	C11H19N3O6	M-H	***
866	Negative	147-1	289.11217	289.111	2.94026	Carbinoxamine	53039	http://funmeta.oebiotech.com/network/53039	HMDB0014886	3993		C06871	3398	2564	486-16-8	CN(C)CCOC(C1=CC=C(Cl)C=C1)C1=CC=CC=N1	OJFSXZCBGQGRNV-UHFFFAOYSA-N	Benzenoids	Benzene and substituted derivatives	Benzylethers	C16H19ClN2O	M-H	**
867	Negative	148-1	294.06729	294.068	1.99448	Flunitrazepam	53561	http://funmeta.oebiotech.com/network/53561	HMDB0015510	85044			111715	3380	1622-62-4	CN1C2=C(C=C(C=C2)[N+]([O-])=O)C(=NCC1=O)C1=CC=CC=C1F	PPTYJKAXVCCBDU-UHFFFAOYSA-N	Organoheterocyclic compounds	Benzodiazepines	1,4-benzodiazepines	C16H12FN3O3	M-H2O-H	**
868	Negative	149-1	295.22892	295.228	3.56478	13-HODE	3182	http://funmeta.oebiotech.com/network/3182	HMDB0004667		LMFA02000228	C14762	34154	6443013	29623-28-7	OC(=O)CCCCCCC/C=C\C=C\[C@@H](O)CCCCC	HNICUWMFWZBIFP-IRQZEAMPSA-N	Lipids and lipid-like molecules	Fatty Acyls	Lineolic acids and derivatives	C18H32O3	M-H	***
869	Negative	150-1	299.18141	299.176	16.4076	Phenbenzamine	196994	http://funmeta.oebiotech.com/network/196994	HMDB0240227						961-71-7	CN(C)CCN(CC1=CC=CC=C1)C1=CC=CC=C1	CHOBRHHOYQKCOU-UHFFFAOYSA-N	Benzenoids	Benzene and substituted derivatives	Phenylmethylamines	C17H22N2	M+FA-H	**
870	Negative	151-1	299.25509	299.259	13.6163	2-Hydroxystearic acid	1951	http://funmeta.oebiotech.com/network/1951	HMDB0062549		LMFA01050485	C03045	18129	439887	26531-80-6	O[C@H](C(=O)O)CCCCCCCCCCCCCCCC	KIHBGTRZFAVZRV-KRWDZBQOSA-N	Lipids and lipid-like molecules	Fatty Acyls	Fatty acids and conjugates	C18H36O3	M-H	***
871	Negative	152-1	300.04427	300.043	3.26417	Furofoline	58362	http://funmeta.oebiotech.com/network/58362	HMDB0034319	68490		C10681		5281842	62541-22-4	CN1C2=CC=CC=C2C(=O)C2=C1C1=C(OC=C1)C=C2O	ZFFUGPKCSIVPEI-UHFFFAOYSA-N	Organoheterocyclic compounds	Quinolines and derivatives	Benzoquinolines	C16H11NO3	M+Cl	*
872	Negative	153-1	300.19813	300.197	4.0758	(1R,9R,13R)-1,13-Dimethyl-10-[[(2R)-oxolan-2-yl]methyl]-10-azatricyclo[7.3.1.02,7]trideca-2(7),3,5-trien-4-ol	198799	http://funmeta.oebiotech.com/network/198799	HMDB0242342					5256956		CC1C2CC3=C(C=C(O)C=C3)C1(C)CCN2CC1CCCO1	NLKLXMMOJZHSCB-UHFFFAOYSA-N	Alkaloids and derivatives	6,7-benzomorphans	2,6-dimethyl-3-benzazocines	C19H27NO2	M-H
873	Negative	154-1	301.21846	301.215	11.844	FA(18:2)	628	http://funmeta.oebiotech.com/network/628	HMDB0000673	191	LMFA01030120	C01595	17351	5280450	60-33-3	C(CCCCCCC(=O)O)/C=C\C/C=C\CCCCC	OYHQOLUKZRVURQ-HZJYTTRNSA-N	Lipids and lipid-like molecules	Fatty Acyls	Lineolic acids and derivatives	C18H32O2	M+Na-2H	***
874	Negative	155-1	302.05369	302.051	8.22648	Beta-Citryl-L-glutamic acid	52214	http://funmeta.oebiotech.com/network/52214	HMDB0013220					21125622	69281-09-0	OC(=O)CCC(NC(=O)C(O)(CC(O)=O)CC(O)=O)C(O)=O	GAQNUGISBQJMKO-UHFFFAOYSA-N	Organic acids and derivatives	Carboxylic acids and derivatives	Amino acids, peptides, and analogues	C11H15NO10	M-H2O-H	***
875	Negative	156-1	302.21680	302.213	14.0457	Bornaprolol	204313	http://funmeta.oebiotech.com/network/204313	HMDB0249349					68863		CC(C)NCC(O)COC1=CC=CC=C1C1CC2CCC1C2	NACJSVRGPPMZRS-UHFFFAOYSA-N	Unclassified	Unclassified	Unclassified	C19H29NO2	M-H
876	Negative	157-1	303.23364	303.233	2.27785	(1S,4S)-Dihydrocarvone	35385	http://funmeta.oebiotech.com/network/35385	HMDB0036080	41131	LMPR0102090039	C11415	168	443183	6909-25-7	C1C[C@@H](CC(=O)[C@H]1C)C(=C)C	AZOCECCLWFDTAP-IUCAKERBSA-N	Lipids and lipid-like molecules	Prenol lipids	Monoterpenoids	C10H16O	2M-H	**
876	Negative	157-2	303.23364	303.233	2.27785	Dihydrocarvone	59881	http://funmeta.oebiotech.com/network/59881	HMDB0036079	91250		C18018	23733	24473	7764-50-3	CC1CCC(CC1=O)C(C)=C	AZOCECCLWFDTAP-UHFFFAOYSA-N	Lipids and lipid-like molecules	Prenol lipids	Monoterpenoids	C10H16O	2M-H	**
876	Negative	157-3	303.23364	303.233	2.27785	Pinocarveol	35435	http://funmeta.oebiotech.com/network/35435	HMDB0035743	41138	LMPR0102120025	C11941	26137	102667	5947-36-4	C12C(=C)C(O)CC(C1)C2(C)C	LCYXQUJDODZYIJ-UHFFFAOYSA-N	Lipids and lipid-like molecules	Prenol lipids	Monoterpenoids	C10H16O	2M-H	**
877	Negative	158-1	305.06248	305.06	7.64036	Monoacetyldapsone hydroxylamine	208911	http://funmeta.oebiotech.com/network/208911	HMDB0254847					169449		CC(=O)NC1=CC=C(C=C1)S(=O)(=O)C1=CC=C(NO)C=C1	YUWDJHZQRAHBBW-UHFFFAOYSA-N	Unclassified	Unclassified	Unclassified	C14H14N2O4S	M-H
878	Negative	159-1	305.24496	305.249	11.9227	5alpha-Androstane	202295	http://funmeta.oebiotech.com/network/202295	HMDB0247011					123412		CC12CCCC1C1CCC3CCCCC3(C)C1CC2	QZLYKIGBANMMBK-UHFFFAOYSA-N	Lipids and lipid-like molecules	Steroids and steroid derivatives	Androstane steroids	C19H32	M+FA-H
879	Negative	160-1	306.07595	306.076	0.517207	Letrozole	53249	http://funmeta.oebiotech.com/network/53249	HMDB0015141	43225		C08163	6413	3902	112809-51-5	N#CC1=CC=C(C=C1)C(N1C=NC=N1)C1=CC=C(C=C1)C#N	HPJKCIUCZWXJDR-UHFFFAOYSA-N	Benzenoids	Benzene and substituted derivatives	Diphenylmethanes	C17H11N5	M+Na-2H	**
880	Negative	161-1	309.27793	309.28	6.39658	FA(20:1)	593	http://funmeta.oebiotech.com/network/593	HMDB0002231	3554	LMFA01030085	C16526	32425	5282768	5561-99-9	C(CCCCCCC(=O)O)CC/C=C\CCCCCCCC	BITHHVVYSMSWAG-KTKRTIGZSA-N	Lipids and lipid-like molecules	Fatty Acyls	Fatty acids and conjugates	C20H38O2	M-H	**
881	Negative	162-1	310.24326	310.238	16.2545	N-Myristoyl Threonine	198566	http://funmeta.oebiotech.com/network/198566	HMDB0242060					19962828		CCCCCCCCCCCCCC(=O)NC(C(C)O)C(O)=O	HIYNZBIRJLYJBX-UHFFFAOYSA-N	Organic acids and derivatives	Carboxylic acids and derivatives	Amino acids, peptides, and analogues	C18H35NO4	M-H2O-H	***
881	Negative	162-2	310.24326	310.238	16.2545	4,8 Dimethylnonanoyl carnitine	8328	http://funmeta.oebiotech.com/network/8328	HMDB0006202	58362	LMFA07070046		63874	53477801		C(C(OC(=O)CCC(C)CCCC(C)C)CC([O-])=O)[N+](C)(C)C	DDTDJDZHDFMZED-UHFFFAOYSA-N	Lipids and lipid-like molecules	Fatty Acyls	Fatty acid esters	C18H35NO4	M-H2O-H	***
881	Negative	162-3	310.24326	310.238	16.2545	Undecanoylcarnitine	8392	http://funmeta.oebiotech.com/network/8392	HMDB0013321		LMFA07070110			3072516		C(C[N+](C)(C)C)(OC(=O)CCCCCCCCCC)CC(=O)[O-]	FPUYBGZEWPJSDX-UHFFFAOYSA-N	Lipids and lipid-like molecules	Fatty Acyls	Fatty acid esters	C18H35NO4	M-H2O-H	***
882	Negative	163-1	311.22087	311.222	4.37886	9,12,13-TriHOME	2974	http://funmeta.oebiotech.com/network/2974	HMDB0004708	36021	LMFA02000014	C14833	34506	9858729		C(CCCCCCC[C@H](O)/C=C/[C@H](O)[C@@H](O)CCCCC)(=O)O	MDIUMSLCYIJBQC-MVFSOIOZSA-N	Lipids and lipid-like molecules	Fatty Acyls	Fatty acids and conjugates	C18H34O5	M-H2O-H	***
883	Negative	164-1	311.29099	311.295	12.8796	Phytantriol	210360	http://funmeta.oebiotech.com/network/210360	HMDB0256517				47770			CC(C)CCCC(C)CCCC(C)CCCC(C)(O)C(O)CO	CGIHFIDULQUVJG-UHFFFAOYSA-N	Lipids and lipid-like molecules	Prenol lipids	Diterpenoids	C20H42O3	M-H2O-H
884	Negative	165-1	313.11600	313.117	2.21661	Molinate	208902	http://funmeta.oebiotech.com/network/208902	HMDB0254835	406766				59603622		O=C1N(NC=C1N1C=CN=N1)C1=CC(=NC=N1)N1CCOCC1	IJMBOKOTALXLKS-UHFFFAOYSA-N	Organic nitrogen compounds	Organonitrogen compounds	Amines	C13H14N8O2	M-H
885	Negative	166-1	314.23699	314.234	10.5198	Decanoylcarnitine	8288	http://funmeta.oebiotech.com/network/8288	HMDB0000651	962	LMFA07070006	C03299	28717	11953821	1492-27-9	O=C(O[C@](CC([O-])=O)(C[N+](C)(C)C)[H])CCCCCCCCC	LZOSYCMHQXPBFU-OAHLLOKOSA-N	Lipids and lipid-like molecules	Fatty Acyls	Fatty acid esters	C17H33NO4	M-H	***
886	Negative	167-1	315.18786	315.187	3.76724	Pipequaline	210401	http://funmeta.oebiotech.com/network/210401	HMDB0256571							C(CC1=CC(=NC2=CC=CC=C12)C1=CC=CC=C1)C1CCNCC1	AMEWZCMTSIONOX-UHFFFAOYSA-N	Organoheterocyclic compounds	Quinolines and derivatives	Phenylquinolines	C22H24N2	M-H
887	Negative	168-1	320.22821	320.223	17.6324	(7Z,9E)-Dodeca-7,9-dienoylcarnitine	197786	http://funmeta.oebiotech.com/network/197786	HMDB0241240							CCC=CC=CCCCCCC(=O)OC(CC([O-])=O)C[N+](C)(C)C	CEFGCPSVFBVQLE-UHFFFAOYSA-N	Unclassified	Unclassified	Unclassified	C19H33NO4	M-H2O-H
887	Negative	168-2	320.22821	320.223	17.6324	(5E,7E)-Dodeca-5,7-dienoylcarnitine	197787	http://funmeta.oebiotech.com/network/197787	HMDB0241241							CCCCC=CC=CCCCC(=O)OC(CC([O-])=O)C[N+](C)(C)C	ICZRAPCDYIZBSB-UHFFFAOYSA-N	Unclassified	Unclassified	Unclassified	C19H33NO4	M-H2O-H
887	Negative	168-3	320.22821	320.223	17.6324	(2E,8Z)-Dodeca-2,8-dienoylcarnitine	197788	http://funmeta.oebiotech.com/network/197788	HMDB0241242							CCCC=CCCCCC=CC(=O)OC(CC([O-])=O)C[N+](C)(C)C	JJVABRWGVULIQW-UHFFFAOYSA-N	Unclassified	Unclassified	Unclassified	C19H33NO4	M-H2O-H
888	Negative	169-1	323.02650	323.027	2.33024	Thiophanate-methyl	212450	http://funmeta.oebiotech.com/network/212450	HMDB0259025	43980		C14432	35014	3032791		COC(=O)NC(=S)NC1=CC=CC=C1NC(=S)NC(=O)OC	QGHREAKMXXNCOA-UHFFFAOYSA-N	Benzenoids	Benzene and substituted derivatives	Unclassified	C12H14N4O4S2	M-H2O-H	*
889	Negative	170-1	323.21538	323.215	2.0522	All-trans-13,14-dihydroretinol	37413	http://funmeta.oebiotech.com/network/37413	HMDB0011618	53828	LMPR01090047	C15492	52075	446798	115797-14-3	C1(CCCC(C)=C1/C=C/C(/C)=C/C=C/C(C)CCO)(C)C	OVBOQVAIYMSUDT-HRYGCDPOSA-N	Lipids and lipid-like molecules	Prenol lipids	Retinoids	C20H32O	M+Cl	**
889	Negative	170-2	323.21538	323.215	2.0522	Abietinol	35914	http://funmeta.oebiotech.com/network/35914	HMDB0034736	53599	LMPR0104050006	C11882	29510	443474	666-84-2	C1[C@@]2(C)[C@@]([H])(CC=C3[C@]2([H])CCC(C(C)C)=C3)[C@@](CO)(C)CC1	GQRUHVMVWNKUFW-LWYYNNOASA-N	Lipids and lipid-like molecules	Prenol lipids	Diterpenoids	C20H32O	M+Cl	**
890	Negative	171-1	323.25496	323.259	11.3268	1,2-Ethanediol monoricinoleate	206597	http://funmeta.oebiotech.com/network/206597	HMDB0252073					3084042		CCCCCCC(O)CC=CCCCCCCCC(=O)OCCO	XLMXUUQMSMKFMH-UHFFFAOYSA-N	Unclassified	Unclassified	Unclassified	C20H38O4	M-H2O-H
890	Negative	171-2	323.25496	323.259	11.3268	Medica 16	208525	http://funmeta.oebiotech.com/network/208525	HMDB0254402	62960			149582	121871	87272-20-6	CC(C)(CCCCCCCCCCC(C)(C)CC(O)=O)CC(O)=O	HYSMCRNFENOHJH-UHFFFAOYSA-N	Lipids and lipid-like molecules	Fatty Acyls	Fatty acids and conjugates	C20H38O4	M-H2O-H
890	Negative	171-3	323.25496	323.259	11.3268	Eicosanedioic acid	2849	http://funmeta.oebiotech.com/network/2849	HMDB0242141	35987	LMFA01170035		73728	75502		C(CCCCCCCCCCCCCCCCCCC(=O)O)(=O)O	JJOJFIHJIRWASH-UHFFFAOYSA-N	Lipids and lipid-like molecules	Fatty Acyls	Fatty acids and conjugates	C20H38O4	M-H2O-H
891	Negative	172-1	325.12555	325.121	13.356	Etomoxir	206633	http://funmeta.oebiotech.com/network/206633	HMDB0252113				125429	123823		CCOC(=O)C1(CCCCCCOC2=CC=C(Cl)C=C2)CO1	DZLOHEOHWICNIL-UHFFFAOYSA-N	Benzenoids	Phenol ethers	Unclassified	C17H23ClO4	M-H
892	Negative	173-1	325.27085	325.275	12.1939	6,10,14-Trimethyl-2-methylenepentadecanal	58498	http://funmeta.oebiotech.com/network/58498	HMDB0034496	89973				23286475	83725-57-9	CC(C)CCCC(C)CCCC(C)CCCC(=C)C=O	PTFJEDBJXCZCDO-UHFFFAOYSA-N	Lipids and lipid-like molecules	Prenol lipids	Sesquiterpenoids	C19H36O	M+FA-H	**
893	Negative	174-1	326.10678	326.107	0.0480365	N-(2-(Mercaptomethyl)-3-phenylbutanoyl)-L-alanine	210865	http://funmeta.oebiotech.com/network/210865	HMDB0257118					19604194		CC(NC(=O)C(CS)C(C)C1=CC=CC=C1)C(O)=O	ABBSOQIXYPZCKO-UHFFFAOYSA-N	Organic acids and derivatives	Carboxylic acids and derivatives	Amino acids, peptides, and analogues	C14H19NO3S	M+FA-H
894	Negative	175-1	326.27212	326.27	6.27577	Margaroylglycine	52228	http://funmeta.oebiotech.com/network/52228	HMDB0013246				137268	17937508		CCCCCCCCCCCCCCCCC(=O)NCC(O)=O	AEKJBHKVBQSNGN-UHFFFAOYSA-N	Organic acids and derivatives	Carboxylic acids and derivatives	Amino acids, peptides, and analogues	C19H37NO3	M-H	**
895	Negative	176-1	327.23062	327.232	5.44954	ent-17-Acetoxy-16b-kauran-19-al	60398	http://funmeta.oebiotech.com/network/60398	HMDB0036722	91752				536366	41756-46-1	CC(=O)OCC1CC23CC1CCC2C1(C)CCCC(C)(C=O)C1CC3	AXCCTUATUTWPBD-UHFFFAOYSA-N	Lipids and lipid-like molecules	Prenol lipids	Diterpenoids	C22H34O3	M-H2O-H	**
895	Negative	176-2	327.23062	327.232	5.44954	Siderol	58872	http://funmeta.oebiotech.com/network/58872	HMDB0034944					12315547	19885-22-4	CC(=O)OC1CC2C(C)(CO)CCCC2(C)C2CCC3CC12C=C3C	OFNWUWHDGCNABD-UHFFFAOYSA-N	Lipids and lipid-like molecules	Prenol lipids	Diterpenoids	C22H34O3	M-H2O-H	**
895	Negative	176-3	327.23062	327.232	5.44954	Volemolide	64114	http://funmeta.oebiotech.com/network/64114	HMDB0041001					14584690	125974-96-1	COC12CCC3(C)C(CCC3C1=CC(=O)O2)C(C)\C=C\C(C)C(C)C	FCFUSYHGZLEMJM-BQYQJAHWSA-N	Lipids and lipid-like molecules	Prenol lipids	Terpene lactones	C22H34O3	M-H2O-H	**
896	Negative	177-1	328.16388	328.163	3.78874	Histidyllysine	53914	http://funmeta.oebiotech.com/network/53914	HMDB0028890	23848			74052	148224	37700-85-9	NCCCC[C@H](NC(=O)[C@@H](N)CC1=CNC=N1)C(O)=O	CZVQSYNVUHAILZ-UWVGGRQHSA-N	Organic acids and derivatives	Carboxylic acids and derivatives	Amino acids, peptides, and analogues	C12H21N5O3	M+FA-H	**
896	Negative	177-2	328.16388	328.163	3.78874	Lysylhistidine	53974	http://funmeta.oebiotech.com/network/53974	HMDB0028953	85855				9857010	35170-01-5	NCCCC[C@H](N)C(=O)N[C@@H](CC1=CN=CN1)C(O)=O	IGRMTQMIDNDFAA-UWVGGRQHSA-N	Organic acids and derivatives	Carboxylic acids and derivatives	Amino acids, peptides, and analogues	C12H21N5O3	M+FA-H	**
897	Negative	178-1	329.24953	329.246	10.1082	FA(20:2)	1397	http://funmeta.oebiotech.com/network/1397	HMDB0005060	62964	LMFA01031043	C16525	73731	6439848	5598-38-9	C(CCCCCCCCC/C=C\C/C=C\CCCCC)(=O)O	XSXIVVZCUAHUJO-HZJYTTRNSA-N	Lipids and lipid-like molecules	Fatty Acyls	Fatty acids and conjugates	C20H36O2	M+Na-2H	***
898	Negative	179-1	330.24965	330.244	17.5724	Dehydroabietylamine	200115	http://funmeta.oebiotech.com/network/200115	HMDB0244629					106831		CC(C)C1=CC2=C(C=C1)C1(C)CCCC(C)(CN)C1CC2	JVVXZOOGOGPDRZ-UHFFFAOYSA-N	Lipids and lipid-like molecules	Prenol lipids	Diterpenoids	C20H31N	M+FA-H
899	Negative	180-1	331.18274	331.181	5.149	Ethyl apovincaminate	199151	http://funmeta.oebiotech.com/network/199151	HMDB0243512							CCOC(=O)C1=CC2(CC)CCCN3CCC4=C(C23)N1C1=CC=CC=C41	DDNCQMVWWZOMLN-UHFFFAOYSA-N	Alkaloids and derivatives	Eburnan-type alkaloids	Unclassified	C22H26N2O2	M-H2O-H
899	Negative	180-2	331.18274	331.181	5.149	3-Methyl-2-(3-pyridyl)-1-indoleoctanoic acid	204745	http://funmeta.oebiotech.com/network/204745	HMDB0249870							CC1=C(N(CCCCCCCC(O)=O)C2=CC=CC=C12)C1=CN=CC=C1	CVVKIXNPXDBREE-UHFFFAOYSA-N	Organoheterocyclic compounds	Indoles and derivatives	Indolyl carboxylic acids and derivatives	C22H26N2O2	M-H2O-H
900	Negative	181-1	333.05500	333.054	4.41522	Sayanedin	29193	http://funmeta.oebiotech.com/network/29193	HMDB0030718	47574	LMPK12050054	C10527		442820	30564-92-2	C1(OC)=CC2OC=C(C3=CC(OC)=C(O)C=C3)C(=O)C=2C=C1	JSDXTLJPMLRQOB-UHFFFAOYSA-N	Phenylpropanoids and polyketides	Isoflavonoids	O-methylated isoflavonoids	C17H14O5	M+Cl	**
900	Negative	181-2	333.05500	333.054	4.41522	Apigenin 7,4'-dimethyl ether	31118	http://funmeta.oebiotech.com/network/31118	HMDB0132454	49456	LMPK12111029	C10019	2769	5281601	5128-44-9	C1(OC)=CC2OC(C3C=CC(OC)=CC=3)=CC(=O)C=2C(O)=C1	LZERJKGWTQYMBB-UHFFFAOYSA-N	Phenylpropanoids and polyketides	Flavonoids	O-methylated flavonoids	C17H14O5	M+Cl	**
901	Negative	182-1	333.27771	333.28	6.59545	(all-Z)-7,10,13-Docosatrienoic acid	55725	http://funmeta.oebiotech.com/network/55725	HMDB0031099	87407				131751134	28874-30-8	CCCCCCCC\C=C\C\C=C/C\C=C/CCCCCC(O)=O	OEPMAZVWYGAFLM-SLWLPBBHSA-N	Lipids and lipid-like molecules	Fatty Acyls	Fatty acids and conjugates	C22H38O2	M-H	**
901	Negative	182-2	333.27771	333.28	6.59545	FA(22:3)	899	http://funmeta.oebiotech.com/network/899	HMDB0002823	195	LMFA01030408		77807	5312557	28845-86-5	C(CCCCCCCCCCC/C=C\C/C=C\C/C=C\CC)(=O)O	WBBQTNCISCKUMU-PDBXOOCHSA-N	Lipids and lipid-like molecules	Fatty Acyls	Fatty acids and conjugates	C22H38O2	M-H	**
902	Negative	183-1	334.00527	334.003	7.70335	4-Amino-1,3-dihydroxy-9,10-dioxo-9,10-dihydroanthracene-2-sulfonic acid	209745	http://funmeta.oebiotech.com/network/209745	HMDB0255815				88179			NC1=C(O)C(=C(O)C2=C1C(=O)C1=CC=CC=C1C2=O)S(O)(=O)=O	AMXZGMCPHWGQGT-UHFFFAOYSA-N	Benzenoids	Anthracenes	Anthraquinones	C14H9NO7S	M-H
903	Negative	184-1	335.22270	335.223	0.262402	6-Hydroxy-2,6-dimethyl-2,7-octadien-4-one	58661	http://funmeta.oebiotech.com/network/58661	HMDB0034670	90124				71379147	64661-54-7	CC(C)=CC(=O)CC(C)(O)C=C	ILDAKDTXKZPGJC-UHFFFAOYSA-N	Lipids and lipid-like molecules	Prenol lipids	Monoterpenoids	C10H16O2	2M-H	***
904	Negative	185-1	336.22334	336.218	15.7995	Penbutolol	53516	http://funmeta.oebiotech.com/network/53516	HMDB0015447	1719		C07416	354975	37464	36507-48-9	CC(C)(C)NC[C@H](O)COC1=CC=CC=C1C1CCCC1	KQXKVJAGOJTNJS-HNNXBMFYSA-N	Benzenoids	Phenol ethers	Unclassified	C18H29NO2	M+FA-H	**
905	Negative	186-1	337.23518	337.23	14.2807	Pregnan-20-one	210558	http://funmeta.oebiotech.com/network/210558	HMDB0256754					536978		CC(=O)C1CCC2C3CCC4CCCCC4(C)C3CCC12C	RSRDWHPVTMQUGZ-UHFFFAOYSA-N	Lipids and lipid-like molecules	Steroids and steroid derivatives	Pregnane steroids	C21H34O	M+Cl	***
906	Negative	187-1	338.98641	338.989	6.98303	Fructose 1,6-bisphosphate	47370	http://funmeta.oebiotech.com/network/47370	HMDB0001058	147		C05378	28013	10267	34693-15-7	O[C@H]1[C@H](O)[C@@](O)(COP(O)(O)=O)O[C@@H]1COP(O)(O)=O	RNBGYGVWRKECFJ-ARQDHWQXSA-N	Organic oxygen compounds	Organooxygen compounds	Carbohydrates and carbohydrate conjugates	C6H14O12P2	M-H	***
906	Negative	187-2	338.98641	338.989	6.98303	D-myo-Inositol 1,4-bisphosphate	47324	http://funmeta.oebiotech.com/network/47324	HMDB0000968	5911		C01220	17816		74465-19-3	O[C@H]1[C@@H](O)[C@@H](OP(O)(O)=O)[C@H](O)[C@@H](O)[C@@H]1OP(O)(O)=O	PELZSPZCXGTUMR-RTPHHQFDSA-N	Organic oxygen compounds	Organooxygen compounds	Alcohols and polyols	C6H14O12P2	M-H	***
906	Negative	187-3	338.98641	338.989	6.98303	D-Fructose 2,6-bisphosphate	47362	http://funmeta.oebiotech.com/network/47362	HMDB0001047	5964		C00665	28602	105021	79082-92-1	OC[C@@]1(OP(O)(O)=O)O[C@H](COP(O)(O)=O)[C@@H](O)[C@@H]1O	YXWOAJXNVLXPMU-ZXXMMSQZSA-N	Organic oxygen compounds	Organooxygen compounds	Carbohydrates and carbohydrate conjugates	C6H14O12P2	M-H	***
907	Negative	188-1	339.19824	339.193	16.798	Proparacaine	53090	http://funmeta.oebiotech.com/network/53090	HMDB0014945	43315		C07383	309007	4935	499-67-2	CCCOC1=C(N)C=C(C=C1)C(=O)OCCN(CC)CC	KCLANYCVBBTKTO-UHFFFAOYSA-N	Benzenoids	Benzene and substituted derivatives	Benzoic acids and derivatives	C16H26N2O3	M+FA-H	**
908	Negative	189-1	339.32298	339.327	11.4166	FA(22:0)	68	http://funmeta.oebiotech.com/network/68	HMDB0000944	260	LMFA01010022	C08281	28941	8215	112-85-6	C(CCCCCCCCCCCCC(=O)O)CCCCCCCC	UKMSUNONTOPOIO-UHFFFAOYSA-N	Lipids and lipid-like molecules	Fatty Acyls	Fatty acids and conjugates	C22H44O2	M-H	***
909	Negative	190-1	341.20642	341.202	13.6316	5,7,3',4'-Tetrahydroxyflavanone 7-alpha-L-arabinofuranosyl-(1->6)-glucoside	254994	http://funmeta.oebiotech.com/network/254994	HMDB0301985					340816		CN1C2=CC=CC=C2C(C)(C)C11OC2C(=C1)N(C)C1=CC=CC=C1C2(C)C	IKTUDKBXMZIAIC-UHFFFAOYSA-N	Organoheterocyclic compounds	Quinolines and derivatives	Hydroquinolines	C24H28N2O	M-H2O-H
910	Negative	191-1	343.22660	343.227	2.09438	19,20-DiHDPA	4858	http://funmeta.oebiotech.com/network/4858	HMDB0010214	61549	LMFA04000043		72657	16061148		C(CC/C=C\C/C=C\C/C=C\C/C=C\C/C=C\CC(O)C(O)CC)(=O)O	FFXKPSNQCPNORO-MBYQGORISA-N	Lipids and lipid-like molecules	Fatty Acyls	Fatty acids and conjugates	C22H34O4	M-H2O-H	**
910	Negative	191-2	343.22660	343.227	2.09438	Annosquamosin A	55751	http://funmeta.oebiotech.com/network/55751	HMDB0031137	87436				469215	192584-48-8	CC(=O)OC[C@]1(O)CC23C[C@@H]1CCC2[C@]1(C)CCC[C@@](C)(C=O)C1CC3	FCHGRGOUMXZTFS-QZRFJHGNSA-N	Lipids and lipid-like molecules	Prenol lipids	Diterpenoids	C22H34O4	M-H2O-H	**
910	Negative	191-3	343.22660	343.227	2.09438	Annoglabasin B	57635	http://funmeta.oebiotech.com/network/57635	HMDB0033398					73657054	205312-86-3	CC(=O)OCC1(C)CCCC2(C)C3CCC4CC3(CC4C(O)=O)CCC12	ZKXLEDOCSSUHKY-UHFFFAOYSA-N	Lipids and lipid-like molecules	Prenol lipids	Diterpenoids	C22H34O4	M-H2O-H	**
911	Negative	192-1	344.22528	344.226	1.92121	N-Palmitoyltaurine	8657	http://funmeta.oebiotech.com/network/8657	HMDB0240594	44910	LMFA08020080		132477	14504290	83982-06-3	C(CNC(CCCCCCCCCCCCCCC)=O)S(O)(=O)=O	LPDJCYFKKSLKRO-UHFFFAOYSA-N	Lipids and lipid-like molecules	Fatty Acyls	Fatty amides	C18H37NO4S	M-H2O-H	***
912	Negative	193-1	346.05079	346.055	10.9666	N-Acetylneuraminic acid	46946	http://funmeta.oebiotech.com/network/46946	HMDB0000230			C19910	45744	445063	19342-33-7	[H][C@]1(O[C@@](O)(C[C@H](O)[C@H]1NC(C)=O)C(O)=O)[C@H](O)[C@H](O)CO	SQVRNKJHWKZAKO-PFQGKNLYSA-N	Organic oxygen compounds	Organooxygen compounds	Carbohydrates and carbohydrate conjugates	C11H19NO9	M+K-2H	***
913	Negative	194-1	346.12762	346.129	3.28701	Xanthinol	213139	http://funmeta.oebiotech.com/network/213139	HMDB0259919	320377				9913		CN(CCO)CC(O)CN1C=NC2=C1C(=O)N(C)C(=O)N2C	DSFGXPJYDCSWTA-UHFFFAOYSA-N	Organoheterocyclic compounds	Imidazopyrimidines	Purines and purine derivatives	C13H21N5O4	M+Cl
913	Negative	194-2	346.12762	346.129	3.28701	Vephylline	202480	http://funmeta.oebiotech.com/network/202480	HMDB0247220					156076		CN1C2=C(N(CCN(CCO)CCO)C=N2)C(=O)N(C)C1=O	KRBHNUALJIYPDN-UHFFFAOYSA-N	Organoheterocyclic compounds	Imidazopyrimidines	Purines and purine derivatives	C13H21N5O4	M+Cl
914	Negative	195-1	349.19952	349.199	2.02717	Arginyl-prolyl-proline	204323	http://funmeta.oebiotech.com/network/204323	HMDB0249363					20155120		NC(CCCN=C(N)N)C(=O)N1CCCC1C(=O)N1CCCC1C(O)=O	YCYXHLZRUSJITQ-UHFFFAOYSA-N	Organic acids and derivatives	Carboxylic acids and derivatives	Amino acids, peptides, and analogues	C16H28N6O4	M-H2O-H
915	Negative	196-1	351.21728	351.218	1.18903	Prostaglandin D2	3636	http://funmeta.oebiotech.com/network/3636	HMDB0001403	36087	LMFA03010004	C00696	15555	448457	41598-07-6	[C@H]1(/C=C/[C@@H](O)CCCCC)C(=O)C[C@H](O)[C@@H]1C/C=C\CCCC(=O)O	BHMBVRSPMRCCGG-OUTUXVNYSA-N	Lipids and lipid-like molecules	Fatty Acyls	Eicosanoids	C20H32O5	M-H	***
915	Negative	196-2	351.21728	351.218	1.18903	Prostaglandin E2	3635	http://funmeta.oebiotech.com/network/3635	HMDB0001220	421	LMFA03010003	C00584	15551	5280360	363-24-6	[C@H]1(/C=C/[C@@H](O)CCCCC)[C@H](O)CC(=O)[C@@H]1C/C=C\CCCC(=O)O	XEYBRNLFEZDVAW-ARSRFYASSA-N	Lipids and lipid-like molecules	Fatty Acyls	Eicosanoids	C20H32O5	M-H	***
916	Negative	197-1	351.25350	351.254	1.64149	FA(20:3)	663	http://funmeta.oebiotech.com/network/663	HMDB0002925	259	LMFA01030158	C03242	53486	5280581	1783-84-2	C(CCCCCC/C=C\C/C=C\C/C=C\CCCCC)(=O)O	HOBAELRKJCKHQD-QNEBEIHSSA-N	Lipids and lipid-like molecules	Fatty Acyls	Fatty acids and conjugates	C20H34O2	M+FA-H	***
917	Negative	198-1	353.16438	353.16	13.7983	Lysyltryptophan	53983	http://funmeta.oebiotech.com/network/53983	HMDB0028962	23700			74569	4369395	50674-18-5	NCCCC[C@H](N)C(=O)N[C@@H](CC1=CNC2=CC=CC=C12)C(O)=O	RVKIPWVMZANZLI-ZFWWWQNUSA-N	Organic acids and derivatives	Carboxylic acids and derivatives	Amino acids, peptides, and analogues	C17H24N4O3	M+Na-2H	**
917	Negative	198-2	353.16438	353.16	13.7983	Tryptophyl-Lysine	54099	http://funmeta.oebiotech.com/network/54099	HMDB0029088					18799209		NCCCCC(NC(=O)C(N)CC1=CNC2=C1C=CC=C2)C(O)=O	DZHDVYLBNKMLMB-UHFFFAOYSA-N	Organic acids and derivatives	Carboxylic acids and derivatives	Amino acids, peptides, and analogues	C17H24N4O3	M+Na-2H	**
918	Negative	199-1	353.22256	353.223	2.53553	(-)-Aspidospermine	55180	http://funmeta.oebiotech.com/network/55180	HMDB0030361	67377		C09042	28463	227613	466-49-9	[H][C@@]12CC[C@@]3(CC)CCCN4CC[C@]1(C1=C(N2C(C)=O)C(OC)=CC=C1)[C@@]34[H]	ARQOGCYMPUOVHK-ZHHKINOHSA-N	Alkaloids and derivatives	Aspidospermatan-type alkaloids	Unclassified	C22H30N2O2	M-H	**
919	Negative	200-1	354.07614	354.076	0.541237	1-(2-Methylbenzo[d]oxazol-6-yl)-3-(1,5-naphthyridin-4-yl)urea	202632	http://funmeta.oebiotech.com/network/202632	HMDB0247396					6604926		CC1=NC2=C(O1)C=C(NC(=O)NC1=C3N=CC=CC3=NC=C1)C=C2	AKMNUCBQGHFICM-UHFFFAOYSA-N	Organoheterocyclic compounds	Diazanaphthalenes	Naphthyridines	C17H13N5O2	M+Cl
920	Negative	201-1	357.27645	357.277	2.91992	FA(22:2)	896	http://funmeta.oebiotech.com/network/896	HMDB0061714	35068	LMFA01030405	C16533	75117	5312554	17735-98-7	C(CCCCCCCCCCC/C=C\C/C=C\CCCCC)(=O)O	HVGRZDASOHMCSK-HZJYTTRNSA-N	Lipids and lipid-like molecules	Fatty Acyls	Fatty acids and conjugates	C22H40O2	M+Na-2H	**
921	Negative	202-1	358.01287	358.017	12.6185	BULAN	204384	http://funmeta.oebiotech.com/network/204384	HMDB0249435					8331		CCC(C(C1=CC=C(Cl)C=C1)C1=CC=C(Cl)C=C1)[N+]([O-])=O	SXLBEAVIHFLZQB-UHFFFAOYSA-N	Benzenoids	Benzene and substituted derivatives	Diphenylmethanes	C16H15Cl2NO2	M+Cl
922	Negative	203-1	359.29241	359.293	2.06226	FA(22:1)	597	http://funmeta.oebiotech.com/network/597	HMDB0002068	3555	LMFA01030089	C08316	28792	5281116	112-86-7	C(=C/CCCCCCCCCCCC(=O)O)/CCCCCCCC	DPUOLQHDNGRHBS-KTKRTIGZSA-N	Lipids and lipid-like molecules	Fatty Acyls	Fatty acids and conjugates	C22H42O2	M+Na-2H	**
923	Negative	204-1	361.31216	361.311	2.6526	Triton X 100	61772	http://funmeta.oebiotech.com/network/61772	HMDB0038380					131752352	9002-93-1	CC(C)(C)CC(C)(C)C1=CC=C(OCCCCCCCCCCO)C=C1	YHBHQYRDAVETGQ-UHFFFAOYSA-N	Lipids and lipid-like molecules	Fatty Acyls	Fatty alcohols	C24H42O2	M-H	**
924	Negative	205-1	362.04535	362.047	4.16637	7-Acetamidoclonazepam	202486	http://funmeta.oebiotech.com/network/202486	HMDB0247227	1887				162054	41993-30-0	CC(=O)NC1=CC2=C(NC(=O)CN=C2C2=CC=CC=C2Cl)C=C1	CSSPKOOFFDJUJC-UHFFFAOYSA-N	Unclassified	Unclassified	Unclassified	C17H14ClN3O2	M+Cl
925	Negative	206-1	363.32630	363.327	1.5269	2-Cyclohexen-1-one, 3-(15-hydroxypentadecyl)-2,4,4-trimethyl-	212212	http://funmeta.oebiotech.com/network/212212	HMDB0258756							CC1=C(CCCCCCCCCCCCCCCO)C(C)(C)CCC1=O	FGMAOXGOTRUOKJ-UHFFFAOYSA-N	Lipids and lipid-like molecules	Fatty Acyls	Fatty alcohols	C24H44O2	M-H
926	Negative	207-1	365.23205	365.233	3.56223	Arbaprostil	203634	http://funmeta.oebiotech.com/network/203634	HMDB0248565					20981549		CCCCCC(C)(O)C=CC1C(O)CC(=O)C1CC=CCCCC(O)=O	XSGQFHNPNWBVPT-UHFFFAOYSA-N	Lipids and lipid-like molecules	Fatty Acyls	Eicosanoids	C21H34O5	M-H	***
927	Negative	208-1	365.33840	365.343	11.2229	FA(24:1)	600	http://funmeta.oebiotech.com/network/600	HMDB0002368	262	LMFA01030092	C08323	44247	5281120	506-37-6	C(CCCCCCCCCCC(=O)O)CC/C=C\CCCCCCCC	GWHCXVQVJPWHRF-KTKRTIGZSA-N	Lipids and lipid-like molecules	Fatty Acyls	Fatty acids and conjugates	C24H46O2	M-H	**
928	Negative	209-1	367.24577	367.249	8.77278	3,4-Dimethyl-5-pentyl-2-furannonanoic acid	2624	http://funmeta.oebiotech.com/network/2624	HMDB0061645	45905	LMFA01150011			13963865	57818-40-3	C(CC)CCC1=C(C)C(C)=C(CCCCCCCCC(=O)O)O1	GGNZKBPHAMNUOU-UHFFFAOYSA-N	Lipids and lipid-like molecules	Fatty Acyls	Fatty acids and conjugates	C20H34O3	M+FA-H	**
928	Negative	209-2	367.24577	367.249	8.77278	15(S)-Hydroxyeicosatrienoic acid	3939	http://funmeta.oebiotech.com/network/3939	HMDB0005045	36268	LMFA03050007		88348	5283145	13-16-1	C(/C/C=C\C=C\[C@@H](O)CCCCC)=C/CCCCCCC(=O)O	IUKXMNDGTWTNTP-OAHXIXLCSA-N	Lipids and lipid-like molecules	Fatty Acyls	Eicosanoids	C20H34O3	M+FA-H	**
928	Negative	209-3	367.24577	367.249	8.77278	12R-hydroxy-5Z,8Z,12Z-eicosatrienoic acid	3943	http://funmeta.oebiotech.com/network/3943	HMDB0062290	36270	LMFA03050012			5283149		C(/CC[C@@H](O)C/C=C\CCCCC)=C/C/C=C\CCCC(=O)O	RFAKHEWADWLSJX-ZIQRGBBDSA-N	Lipids and lipid-like molecules	Fatty Acyls	Eicosanoids	C20H34O3	M+FA-H	**
929	Negative	210-1	367.35597	367.358	5.94993	FA(24:0)	70	http://funmeta.oebiotech.com/network/70	HMDB0002003	420	LMFA01010024	C08320	28866	11197	557-59-5	C(CCCCCCCCCCCCC(=O)O)CCCCCCCCCC	QZZGJDVWLFXDLK-UHFFFAOYSA-N	Lipids and lipid-like molecules	Fatty Acyls	Fatty acids and conjugates	C24H48O2	M-H	***
930	Negative	211-1	368.99422	368.999	13.8731	Sedoheptulose 1,7-bisphosphate	82209	http://funmeta.oebiotech.com/network/82209	HMDB0060274	156		C00447	17969	164735	815-91-8	O[C@H](COP(O)(O)=O)[C@@H](O)[C@@H](O)[C@H](O)C(=O)COP(O)(O)=O	OKHXOUGRECCASI-SHUUEZRQSA-N	Organic oxygen compounds	Organooxygen compounds	Carbohydrates and carbohydrate conjugates	C7H16O13P2	M-H	***
931	Negative	212-1	369.22814	369.228	0.30782	1-Acetoxy-2-hydroxy-16-heptadecyn-4-one	6329	http://funmeta.oebiotech.com/network/6329	HMDB0031007	43724	LMFA05000595			6710762	24607-10-1	C#CCCCCCCCCCCCC(=O)CC(O)COC(C)=O	HZHSVQVECJXVRP-UHFFFAOYSA-N	Lipids and lipid-like molecules	Fatty Acyls	Fatty alcohols	C19H32O4	M+FA-H	**
932	Negative	213-1	370.13461	370.134	0.7762	Amocarzine	203454	http://funmeta.oebiotech.com/network/203454	HMDB0248345				38946	5464102		CN1CCN(CC1)C(=S)NC1=CC=C(NC2=CC=C(C=C2)[N+]([O-])=O)C=C1	UFLRJROFPAGRPN-UHFFFAOYSA-N	Benzenoids	Benzene and substituted derivatives	N-phenylthioureas	C18H21N5O2S	M-H
932	Negative	213-2	370.13461	370.134	0.7762	4-(1-Isopropyl-2-methyl-1H-imidazol-5-yl)-N-(4-(methylsulfonyl)phenyl)pyrimidin-2-amine	202394	http://funmeta.oebiotech.com/network/202394	HMDB0247120					16747683		CC(C)N1C(C)=NC=C1C1=NC(NC2=CC=C(C=C2)S(C)(=O)=O)=NC=C1	WJRRGYBTGDJBFX-UHFFFAOYSA-N	Benzenoids	Benzene and substituted derivatives	Benzenesulfonyl compounds	C18H21N5O2S	M-H
[truncated: 230 more rows]
