# Supplementary material for: Spatial transcriptomic-metabolic features of tumor foci and tumor capsule in microvascular invasion with hepatocellular carcinoma: A spatial multi-omics study
Source: PLoS Med. 2026 May 15;23(5):e1004703. doi: 10.1371/journal.pmed.1004703 (PMC13178920; doi:10.1371/journal.pmed.1004703)
Supplement: S4 Table — The shrunken centroid scores indicate the distinctive strength or representativeness of each metabolite within the corresponding cluster. (XLSX) [file pmed.1004703.s023.xlsx]

## Sheet: Sheet1
S4 Table. Positive ion metabolites clusters identified by spatial shrunken centroids clustering analysis. The shrunken centroid scores indicate the distinctive strength or representativeness of each metabolite within the corresponding cluster.
MZ	Cluster 1	Cluster 2	Cluster 3	Cluster 4	Cluster 5	Cluster 6	Cluster 7	Cluster 8	Cluster 9	Cluster 10	Cluster 11	Cluster 12	Cluster 13	Cluster 14	Cluster 15
1013.88908	22.0949	-4.06397	38.143	-11.0121	5.70758	-1.45084	0	-7.91563	0	-21.919	-3.17225	-20.7112	0	52.2163	-9.11964
1023.22636	15.2031	-3.78411	37.2372	-6.03952	0	0	0	-4.32149	0	-15.0742	-0.0388766	-9.49785	0	24.0195	-7.57518
1023.58039	16.6872	-3.18997	38.619	-7.83811	0	-0.53201	0	-6.33636	0	-16.5538	-1.45045	-13.0004	0	35.5423	-8.32728
1029.22659	19.3083	-3.39339	32.0741	-8.73915	3.47464	-0.876168	0	-6.50245	0	-19.2018	-2.64311	-12.9035	0	42.9827	-9.23416
1038.57739	9.24315	0	25.013	-2.83787	0	0	0	-3.48752	0	-11.4049	0	-7.30962	0	20.6157	-3.29562
104.10782	12.321	-25.0172	-67.4493	43.1969	39.3542	-30.3122	-43.8797	-32.3908	-23.6901	-97.4603	46.7953	126.198	0	-8.24067	1.5455
1044.23532	16.9725	-4.38865	30.8654	-6.39836	3.92363	-0.343499	0	-5.91097	0	-18.4561	-2.38874	-11.7521	0	39.4021	-7.41618
1052.60007	17.9138	-4.76799	44.5214	-5.94846	0	-0.507045	0	-6.45205	0	-16.9003	-1.47838	-10.0159	0	27.9256	-9.95444
1057.91078	23.6728	-4.77424	41.4028	-12.4609	4.34877	-1.61849	0	-7.74267	0	-22.7158	-3.31047	-21.8314	0	53.2766	-9.41591
1065.61160	12.5661	-1.27292	20.1568	-2.05917	0	0	0	-4.32966	-0.33468	-9.31292	0	-3.6081	0	18.0811	-4.39152
1067.58819	17.7154	-3.60588	40.5517	-7.70682	0	-0.244598	0	-5.55649	0	-15.7553	-1.62026	-10.7865	0	28.0596	-8.77642
1072.91899	19.7707	0	37.1277	-12.341	4.71447	-1.82776	0	-7.12562	-0.441671	-17.3522	-5.42342	-21.502	0.469717	45.2729	-4.40443
1073.25206	21.085	-4.53832	32.7973	-9.3626	4.38858	-0.417067	0	-7.20123	0	-20.0742	-1.66217	-15.4776	0	45.11	-8.27914
1103.28497	9.11324	0	17.1139	-3.16998	2.58327	-0.110534	0	-3.37259	0	-8.87055	-0.228336	-8.5355	0	21.244	-1.78092
1111.28739	11.7148	-0.489976	32.3201	-4.70888	0	0	0	-4.46337	0	-11.4126	-1.99518	-10.5948	0	23.6859	-5.10389
1111.59027	11.3947	0	35.1153	-5.38596	0	-1.3497	0	-3.27326	0	-12.6289	-1.76937	-10.8063	0	22.6444	-4.69892
1117.28581	17.0504	-2.5415	34.6636	-7.02064	3.8642	-1.01219	0	-5.90071	0	-17.1299	-2.87241	-15.4648	0	37.0637	-7.24233
1145.96160	15.8849	0	36.1133	-9.91211	3.23806	-2.2045	0	-7.97819	0	-11.9678	-5.69727	-23.5989	0	45.3168	-5.83082
115.08762	0	-11.3673	-2.22418	0	-10.0731	28.2358	28.7192	8.72454	20.3143	-17.9118	10.4338	6.35204	0	-11.8434	-3.24077
1157.99839	-21.1093	65.2035	-14.5617	-1.32452	0	-7.89729	-13.3111	-0.960259	-21.4676	45.2503	-24.7657	-49.9982	13.6058	-4.54387	37.5402
1161.31235	11.9034	-0.385314	32.0497	-7.35613	3.13507	-1.13054	0	-6.30913	-0.0405194	-15.4253	-5.35229	-7.70726	0	32.6966	-4.62418
1175.65172	15.7503	-1.46147	35.7528	-7.52046	4.1743	-0.661696	0	-6.50976	0	-16.8884	-2.87233	-14.3836	0	33.3356	-5.77771
1189.65124	8.50974	0	21.0566	-3.27105	4.50561	-0.277809	0	-3.48347	0	-12.6623	-0.74588	-9.53173	0	22.7881	-0.819628
1189.99146	11.5755	0	29.9333	-7.32495	3.38384	-0.287689	0	-5.22037	0	-13.196	-3.4249	-15.7347	0	31.3981	-2.73655
125.02179	-8.45715	26.8899	-29.812	6.76892	18.3562	-11.2776	-17.5608	-2.3427	-16.2463	-8.3489	0.702837	0	7.6892	-0.69124	23.7648
128.10862	0	-5.68039	-0.7164	1.45418	-7.80613	25.8941	31.0984	6.42354	17.3294	-11.2815	0	0	0	-7.989	-0.916253
129.10285	-0.806941	-26.6167	-20.01	0.500759	-23.5157	74.0295	76.1875	21.7546	49.6563	-36.9124	14.4858	22.241	-4.14039	-27.9056	-11.8604
130.04886	0	1.60737	-15.2128	3.21106	0	-7.12107	-12.3312	0	-9.33399	9.64174	2.46232	0	0	-0.306416	1.90266
130.08606	2.23487	-9.04155	-4.10922	0	-8.71762	22.5707	22.0808	10.3609	18.6623	-17.4495	13.6914	1.07498	0	-9.72571	-3.79858
130.15901	-3.15977	-20.0489	-23.9494	3.62975	-23.0594	72.5395	73.6314	18.8428	44.4938	-20.9503	7.2267	15.1685	-2.41414	-30.5162	-11.4108
132.07696	0	3.45042	-18.5407	2.4027	0	-7.6584	-13.1373	0	-10.9309	0	5.43632	0.354936	0	0	8.97902
133.10149	0	-15.5709	-0.0876566	0	-15.6163	46.0171	47.9465	14.7063	34.0734	-20.9268	13.3282	0	-1.02993	-16.1825	-10.1539
135.00220	0	-15.0399	11.2064	-12.6674	-10.9807	56.3675	59.6026	22.0202	46.6546	-33.3159	15.1252	-12.9149	0	-6.84038	-10.2618
136.04720	0	6.86893	-28.6728	3.36107	7.84467	-11.0793	-17.0096	0	-8.50155	-0.144137	14.6776	0	1.97574	-0.549197	9.39097
137.04681	0	0	-19.4904	0.505039	0	-6.20019	-8.77241	0	-3.17564	0.513025	4.9469	10.1429	0	0	0
137.07101	0	17.2591	-40.6664	0.358514	7.68587	-23.493	-33.7639	9.79649	-11.1514	-6.13052	35.2516	-8.84626	4.11541	-9.9995	20.8628
142.94821	1.73255	0	-15.7083	3.10907	0	-7.71817	-10.1134	0	-4.46219	-7.63348	8.85129	7.71166	0	0	2.2939
144.92754	0	-5.07415	0	-2.73617	-4.94435	9.62804	8.05267	5.24864	12.7116	-11.3595	7.73286	2.53799	0	-4.56219	-0.676812
149.02365	0	-20.6977	-11.1889	-2.2765	-35.6125	81.2705	83.2397	27.747	56.0713	-17.7441	16.6082	0	-3.71408	-34.5686	-13.9213
150.97728	0	4.72918	-22.1863	0.824032	7.6856	-5.7879	-15.4349	0	0	-9.76957	15.3091	0	2.24076	-1.63995	6.11222
155.06800	9.64413	-10.9515	-1.68157	0	-2.61135	8.11298	5.57078	7.7265	14.0762	-24.1746	27.2678	0	-0.445766	-5.16778	-1.47645
156.04160	-18.9322	34.3755	-54.8907	24.4772	46.2929	-25.0896	-38.3365	-26.4914	-37.3994	-34.2364	0	41.2103	11.4723	-1.61899	39.0705
156.07592	2.85894	2.72276	-25.2211	3.75663	0	-8.64096	-14.2462	4.2027	-3.74163	-1.21972	17.0441	-0.0362372	0.443507	-3.60678	6.64586
158.09652	0	-3.75534	-7.1391	2.86916	-7.5767	20.4441	19.471	6.12211	11.9724	-6.2792	0.0914543	2.56537	0	-8.23229	-0.00218685
159.06523	0	-3.73005	-9.24683	1.62031	0	8.2442	7.2408	0	2.87583	-13.425	2.51945	16.2701	0	-4.09428	0
162.11225	-18.9837	39.0577	-60.3756	17.0766	39.1445	-26.6218	-39.3884	-12.1227	-38.6003	-4.79076	0	7.74717	10.9838	-2.45037	43.2898
167.03337	-3.93636	25.3524	-24.8086	1.10262	1.59838	0	-4.26166	0	-4.79421	5.57469	0	-19.3583	6.51884	-4.58266	17.4224
169.98594	7.54861	-5.26406	-9.53059	0	3.24099	-7.96007	-11.5412	0	0	-18.6697	22.0847	12.0471	0	0	-0.0935592
173.05592	3.63829	-6.30694	-8.38649	0.209962	-0.943359	1.05155	0	1.55603	6.12216	-13.0322	16.8775	8.89872	0	-5.09802	-1.94193
174.12720	0	-10.133	-2.87203	0	-13.3511	29.3161	27.2695	10.0159	19.239	-12.8524	9.11605	5.41213	-0.645231	-12.6527	-5.40853
177.08978	4.47542	-8.93372	0	0	-1.54428	10.9304	9.62275	6.43665	12.2769	-16.4467	16.7815	0	-0.0702464	-4.79386	-3.08591
180.13596	2.4794	-8.4348	-1.79227	0	-2.43894	13.2701	12.9322	6.31509	14.4483	-16.8427	16.3821	0	0	-7.21309	-3.56252
182.19051	0	-3.03106	-10.4596	0	-8.40241	28.0456	28.6557	6.49074	14.5177	-10.1042	1.11695	4.99245	0	-9.31302	0
184.07340	0.568546	-2.93558	-14.7061	10.4122	0	-6.97883	-10.8004	-8.17302	-7.06655	-12.1658	4.82623	35.2179	0	-1.13909	0
185.95942	1.82623	0	-14.6563	0	11.129	-6.46179	-9.95475	-2.05714	-0.411339	-16.3725	16.1854	10.4454	0	0.410334	0
186.22249	-1.86623	0	-5.25641	0	-14.23	39.1691	40.1488	5.06067	16.0647	5.30208	-9.44263	-1.84354	0	-7.1812	-2.90418
187.07096	0	-1.2656	-28.255	14.2418	0	-6.10019	-12.4447	0	-0.861695	-7.77389	16.0405	18.8396	0	-8.29072	0
189.05362	-2.35305	8.09738	-26.9853	8.90164	1.24229	0	-2.61577	0	-0.941801	-1.84916	1.40716	0	1.95963	-0.215362	9.18965
192.02267	0	7.57936	-22.1538	1.6275	6.27808	-11.7032	-17.096	0	-6.62579	-1.02057	14.27	0	1.66371	-1.15927	6.46481
201.08646	0	-1.83939	-37.7462	13.0986	0	-9.04016	-16.9834	0	-1.63567	-8.43398	25.6924	27.8943	0	-12.3761	0
204.12267	-23.6999	60.7993	-39.7874	-0.879591	20.986	-16.8156	-25.94	0	-28.4186	26.4253	-11.8086	-39.4469	15.572	-3.26393	49.8315
206.05500	7.86804	-8.06189	-13.3969	8.9937	7.87928	-6.95703	-11.3083	-9.50567	-3.87195	-33.5724	16.1634	37.7757	0	0	0
207.01489	-1.21757	13.3095	-29.8567	5.29849	15.163	-15.8468	-23.5206	0	-14.4268	1.51827	9.02894	-9.32795	2.52798	0	15.7575
207.07931	1.86309	-3.86009	-22.8714	13.1588	0	-8.4685	-14.062	0	0	-12.2289	22.9318	16.0705	0	-6.66382	0
207.14770	0.797062	-5.33034	-25.4685	13.889	2.69436	-12.4817	-19.4643	-16.2402	-15.783	-25.6132	3.16385	73.508	0	-3.63016	-0.469048
207.99641	-1.4604	14.3473	-26.3818	4.3914	16.244	-12.3489	-18.4502	-0.913203	-11.4445	-4.48466	8.06116	-0.229755	3.99315	0	15.207
213.11080	0	-4.19157	-2.57492	-0.281445	-8.26912	21.1609	23.2526	8.6157	18.2307	-12.3891	8.52068	0.548596	0	-6.20891	-3.42635
217.04730	5.12668	-10.7512	-1.56593	-1.17733	-6.0016	15.4307	13.8364	9.75993	18.909	-22.2477	23.2758	1.18467	0	-7.21912	-4.5079
217.10621	8.92272	-6.23834	-4.76713	-4.51608	-11.2368	44.6767	44.123	12.4542	30.9178	-27.9114	4.13009	-5.89877	0	0	-4.00602
218.13828	-4.37358	0	-46.9989	25.9566	26.6182	-19.8313	-29.6717	-22.3323	-27.3481	-43.6905	2.81307	81.9605	1.31444	-6.85498	14.6464
221.02204	0	0.986675	-12.2083	0	6.48495	-3.09624	-4.85202	-1.18748	-3.4469	-2.79365	2.73852	4.01471	0.219079	2.54656	2.31188
222.02893	0.543629	-7.10256	-21.8515	19.1243	16.0316	-8.40271	-13.4085	-11.5639	-7.18738	-37.7688	16.3212	40.155	0	0	0.322305
222.98751	-3.51163	9.72355	-15.8203	1.61435	15.1866	-6.8436	-11.5971	-0.654255	-9.22979	0	0	-6.06579	2.00068	0.756997	12.0824
225.03553	1.54213	0	-17.3493	5.95277	-1.6084	-10.3145	-14.0135	1.52097	-4.88805	-2.72004	13.009	5.49657	0	-1.72752	4.20854
231.09897	0	1.77566	-30.5244	10.3742	2.24273	-5.26148	-11.5902	-0.168482	-4.75002	-3.89215	9.10775	15.6838	0	-5.98145	4.73849
232.15676	-20.7169	50.8633	-42.3117	4.37463	19.0644	-17.9514	-28.768	-2.33379	-31.5468	23.1067	-9.84361	-22.4797	12.1891	-9.23295	44.5846
233.15205	0	0	-6.41235	-1.92639	-1.61532	27.5002	28.4813	9.3176	19.2007	-11.3394	8.26859	-4.31146	0	-9.36307	0
235.17965	0	-7.39401	-59.8829	39.2174	14.3675	-28.0075	-41.2779	-33.769	-34.8768	-45.2907	0	137.993	0	-16.5751	0.329777
238.04619	0	0	-21.6471	0	4.8889	-6.7157	-10.7474	-1.15738	-6.01616	-9.44326	13.1275	17.804	0	0.516641	2.86014
238.14453	0	-5.38732	-0.364929	0	-7.02765	19.6833	20.5801	8.09671	16.3438	-15.2297	9.40122	0	0	-5.95622	-1.20141
241.00959	0	1.81391	-26.5544	6.39874	1.6866	-9.73737	-15.0343	0	-12.3579	0.373497	2.93916	9.66556	0	0	5.3297
242.28441	0	-22.3628	-18.4991	7.842	-22.2479	59.3619	59.7149	12.8121	36.5625	-29.5852	11.2871	19.6629	-3.32341	-21.7972	-9.89712
245.11276	0	0	-25.1138	9.23381	0	-6.0612	-10.9995	0	-1.53746	-5.90561	11.4045	15.4697	0	-8.35349	3.90582
245.95468	-4.37541	10.7366	-18.656	5.32295	14.5856	-7.79796	-12.4583	-1.95572	-7.84277	0	0.805386	0	1.88129	0	10.1002
246.16909	0	-0.395977	-18.4078	13.2487	8.84751	-7.40964	-12.6613	-13.1678	-12.7509	-25.2456	0	55.1601	0	-3.18734	1.02101
248.11483	0	-22.5428	-13.3883	1.09632	-19.8506	60.1531	59.1707	15.5477	38.7901	-31.0123	12.1875	16.7027	-2.57085	-21.1648	-9.97311
249.11593	0	-11.2593	-11.4259	0.131908	-8.12422	36.4166	35.2439	10.5564	23.193	-20.916	12.6393	6.34571	-0.19672	-13.5447	-3.65324
250.12772	0	-14.0125	0	0	-13.0064	46.183	50.6937	10.9692	30.8757	-19.4398	5.73893	2.51677	-1.03375	-11.0839	-11.2937
251.00019	0	-10.0835	-3.53912	0	-13.226	29.3893	29.9057	9.54953	21.1735	-10.6808	7.1756	3.57906	-0.705877	-13.0168	-6.50439
252.99697	0	-6.36304	-0.943876	0	-11.6267	23.4273	25.0362	7.80986	16.158	-7.84551	5.29006	1.8975	0	-11.5574	-3.59855
253.12092	0	-3.44472	-20.3223	9.83483	0.429938	-6.78039	-10.9714	0	0	-8.72866	18.1901	12.4616	0	-4.81324	0
254.01736	0	0	-24.7397	1.07952	10.6725	-8.57857	-13.5901	-6.33101	-9.4907	-14.1972	11.3161	28.3231	0	0	4.5421
255.06272	0.00201994	-3.10088	-27.6021	8.77397	0	-3.33566	-9.32358	0	0	-5.94603	15.4502	21.2019	0	-9.07542	0
257.07634	0	0	-20.2616	10.0334	0	-0.533658	-6.44079	0	-1.9559	-1.64473	3.42727	9.25705	0	-4.96927	1.96793
258.10995	0	-10.3019	-36.2854	8.33809	8.55799	-12.2627	-19.0044	-9.97341	-13.0898	-26.4265	16.55	63.0232	0	0	0
259.16194	0	-13.1015	0	-2.69569	-9.46152	40.4791	41.812	15.7777	32.2786	-25.5168	15.0917	-0.282685	0	-10.2037	-6.74793
263.23771	0	5.56217	-16.4579	0.315237	0	-3.14977	-5.32749	-1.266	-9.54227	9.51997	-10.7499	0.547341	0	0	8.37946
265.25216	-6.46742	16.0128	-22.1011	7.69131	0	-4.38306	-8.37131	0	-14.442	36.9828	-15.1137	-21.3104	0.575301	-0.573951	17.1743
271.18451	0	-4.01314	-6.15611	0	-7.78964	22.6023	24.404	9.83519	20.0021	-17.375	9.77888	3.9533	0	-11.6339	-0.71198
273.16888	0	0	-15.1406	0	0	13.7802	13.0626	1.19179	7.60207	-14.4639	3.80899	9.82318	0	-5.30138	0
275.14013	0	0	-21.0091	6.64231	0	-3.20246	-8.94227	0	-1.56736	-5.87023	10.277	10.7459	0	-4.81642	2.23793
277.10423	11.4987	2.78457	-9.43288	0	0	-5.22766	-8.82356	-3.62892	-3.16817	-2.63171	-1.17047	-1.13424	0.368297	26.9675	0
280.14453	0	-24.0053	-9.26688	0	-19.7226	64.0536	65.9784	20.0513	43.927	-29.3024	12.0605	10.6457	-2.93397	-18.8685	-13.9766
280.26384	0	0	0	0	0	0	0	0	0	0.618725	0	0	0	0	0
282.16644	0	-9.37957	4.77333	0	-5.17539	24.463	31.3135	6.66206	18.8864	-17.1703	2.01632	0	0	-1.49796	-8.22665
282.27953	-0.360054	0.334369	-5.0556	0	-0.207684	2.10412	0	0	0	0	-1.66367	1.14583	0	-1.5973	0.619128
283.13186	0	-9.2995	-56.3286	24.9151	0	-14.8586	-27.746	0	-3.09016	-16.7411	38.1599	48.4274	0	-19.3914	0
284.13536	2.20283	-3.86603	-17.3234	10.7625	0	-2.31105	-7.1526	0	0	-9.51054	14.1079	12.8136	0	-5.23699	0
285.13124	0	-0.976562	-13.2057	1.45312	0	4.14543	0.198693	0.417631	4.13316	-7.97878	10.0999	6.00344	0	-4.04973	0
285.18089	0	-2.26843	-25.8481	13.5058	-0.927332	-1.2705	-5.84564	0	-1.41756	0	6.17189	23.1666	0	-7.51304	0
285.23765	-22.5913	39.1008	-21.1077	-1.47204	-6.28991	-4.9191	-8.89782	0	-17.9142	87.1463	-23.7933	-47.0405	4.50255	-8.55456	15.9746
287.15558	0	0	-22.6489	11.6444	0	-8.32252	-16.0432	0	-6.99991	-1.35905	8.09936	16.0586	0	-8.50678	1.60305
289.13887	-3.0259	1.04151	-16.8981	2.93225	0	2.73672	0	0	0	-4.44443	0.651424	11.0072	0	-5.16359	0.293154
295.07290	3.36505	-4.9523	-14.9913	7.22074	0	0	-4.08608	0	0	-10.0242	15.7954	10.4421	0	-4.8167	-0.0871522
296.06714	-10.7826	9.34863	-50.2923	8.7525	32.3519	-16.2788	-24.9	-15.7664	-19.5304	-36.107	15.3113	50.7508	5.28698	0	20.3587
297.14824	1.26089	-1.83191	-54.9373	25.0885	0	-12.9401	-26.4876	0	-8.01007	-8.91701	27.8486	39.6266	0	-17.6038	0
298.06816	-1.21543	0	-13.2378	0	8.01266	-2.06587	-3.78304	-2.16593	-1.79142	-6.92113	4.08256	10.8503	0	0	3.03818
298.14766	0	0	-20.8227	9.35581	0	-3.2582	-8.45009	0	-0.206539	-1.57449	7.63703	10.2852	0	-3.94997	0.897027
299.19418	-9.81467	29.7938	-29.7772	0.0671471	-2.9386	-5.29057	-12.3789	6.60522	-14.2635	57.1041	-11.746	-41.0536	2.27534	-10.6837	20.173
301.21374	0	8.0031	-19.2885	1.56394	-8.86137	-5.93383	-6.59598	7.34556	-1.40381	11.2889	-0.334528	0	0	-6.20461	3.93884
305.16882	0	-10.9993	-2.6926	0	-11.4702	32.6113	32.6977	9.29	22.1099	-15.2015	3.84162	5.12039	-0.329266	-10.7308	-2.95258
307.04476	0	-2.96342	-49.8365	16.5361	31.6543	-22.6689	-34.0674	-11.5265	-18.696	-42.8336	33.4041	55.6464	0.122402	-3.63914	7.39438
307.19647	-6.97333	9.21523	-70.5967	25.437	22.103	-31.203	-49.5951	-17.1837	-40.79	-21.8468	11.0108	83.2515	3.21303	-18.3791	20.6
309.12908	0.133941	-11.9211	0	0	-14.4359	49.5275	52.0073	18.2176	37.5733	-34.2945	14.7939	-0.999496	0	-13.0925	-5.89475
310.31049	0	0	0	0	0	0	0	0	0	0	0	0	0	0	0
311.25586	-37.0514	62.4845	-35.7214	-0.993171	-15.1674	-7.24983	-14.696	-1.68268	-31.2538	147.392	-40.558	-78.9257	6.08936	-18.5697	27.7828
313.21860	0	0	-27.9992	13.4358	0	-3.79887	-11.1524	0	-2.78388	-4.88198	10.387	16.2065	0	-8.30167	2.18187
314.27708	-22.7773	42.8802	-29.5385	0	-5.51296	-7.68952	-13.7328	0	-22.7547	90.3548	-27.5467	-49.3671	3.82385	-8.51989	22.2714
315.16724	-22.146	43.5299	-29.5617	0.276261	0	-8.6398	-15.1841	0.220609	-20.9003	65.4757	-20.7586	-53.418	6.57112	-7.22698	32.374
317.11663	-8.99082	11.4824	-111.609	47.9829	0	-29.3763	-54.158	-6.278	-29.766	14.2214	31.3932	48.9678	0.839172	-34.8672	18.3729
317.19533	-1.819	11.1295	-16.8847	1.12047	0	-1.87881	-5.15334	0	-4.26943	5.77404	-1.08991	0	0.868465	0	5.4605
318.15899	6.53854	-7.00564	-11.8391	10.0502	3.95054	-12.5446	-16.7494	-4.64389	-6.64695	-26.1246	16.111	33.7593	0	-1.28344	0
319.22668	0	5.87897	-8.87432	0.645739	0	0	-1.23443	-0.305595	-3.51328	5.89991	-5.79215	0	0	-0.634173	6.05527
320.25642	0	0	0	0	0	0	0	0	0	0.483653	0	-0.356557	0	0	0.296527
321.23914	0	0.712021	-1.49964	0	-2.44813	0	0	0	0	2.13509	0	-0.297077	0	0	0
323.18845	0	-3.54301	-4.04451	0	-2.25281	11.6395	12.7069	1.12511	4.51263	-7.81691	0	10.6892	0	-4.12084	0
325.10540	-1.56117	9.22579	-61.7088	21.8454	4.88154	-14.3132	-26.9818	-2.10617	-13.6424	-6.66603	16.4578	29.5006	1.78705	-15.0477	15.852
325.17889	7.8552	-13.2164	-67.4277	25.9032	1.63312	-18.3442	-33.4319	0.355405	-3.06514	-30.6676	56.0316	46.6654	0	-19.6939	0
327.18406	0	0	-14.313	4.07368	0	0	-0.143035	0	0	-0.719072	4.12753	4.40549	0	0	0
327.23984	12.6029	-24.6077	-0.0296394	5.97728	-4.43839	28.7323	34.2558	2.77835	31.2996	-52.0056	14.0578	18.9949	-1.65063	1.77513	-15.4412
328.23063	0	12.8888	-21.5365	7.55154	-0.92918	-7.21358	-12.7267	0	-12.4317	22.4315	-5.74358	-7.75777	0.172129	-0.268896	8.03318
331.14496	-15.5559	27.7337	-19.1852	1.17952	3.46642	-4.88023	-8.98573	0	-14.4826	36.1931	-14.2935	-28.7236	4.12334	-0.906613	21.7905
333.17076	-2.23553	2.90081	-11.6904	3.67481	1.47773	0	0	0	-1.65879	0	-3.72575	0.0807865	0	0	2.26193
335.21877	2.09883	0	0	0	-0.0924652	1.19436	0.00800694	0	0.494328	-5.34292	0	0.435719	0	0	0
339.29002	-42.5857	81.5924	-59.3694	0	-11.2881	-17.8633	-28.5292	0.356422	-45.7341	163.596	-53.952	-96.5905	11.097	-19.2122	50.1557
341.18300	6.2307	-5.06354	-48.6664	23.6947	5.67045	-16.9942	-26.3313	-21.7435	-29.3038	-26.4086	-5.77879	92.2207	0	3.28128	0
343.20735	-20.8513	44.8384	-58.5448	25.1927	2.07915	-13.783	-23.6606	0	-32.5308	54.8971	-27.3579	-29.4055	8.37129	-4.25206	35.1235
348.98950	6.9938	-14.6727	-7.11279	0	-8.666	25.8134	23.6074	14.902	25.6314	-30.0203	26.7161	1.68281	0	-13.9343	-6.7205
349.21383	8.39332	-2.84287	-10.3447	3.11742	0	-3.35861	-6.21682	-0.905115	-1.692	-13.5086	5.93817	23.0505	0	0	0
350.98543	3.61956	-14.6146	-10.1985	0	-6.16865	24.3588	23.7557	14.6858	24.0264	-27.5933	23.4762	4.7761	0	-11.9461	-5.09038
351.24614	-47.9164	100.563	-51.1487	3.31708	0	-17.8106	-28.8287	0	-47.699	134.092	-56.5503	-110.387	20.8503	-15.1882	69.7926
353.26500	-30.6087	82.3346	-62.1506	18.3181	0.0934889	-20.185	-31.6962	-0.0559745	-46.1905	95.7113	-45.9021	-77.419	18.8473	-5.62095	57.4274
355.28259	0	7.63974	-15.9314	0.828644	0	0	0	0	-4.42602	2.92218	-6.82093	0	0	0	9.009
357.16305	-2.85672	0	-39.9062	18.8258	11.6159	-11.0392	-18.9944	-17.8512	-24.7138	-14.9654	-10.833	65.6921	0	3.63323	5.3889
358.19819	0	-4.62172	-44.8896	30.0242	11.7076	-21.3401	-32.791	-27.0627	-29.1801	-43.385	0	113.909	0	-7.84686	0.386357
362.14876	21.9549	-32.9311	-57.6661	45.8492	9.18369	-41.6424	-59.8516	-26.2523	-37.1582	-94.8777	39.3674	171.688	-0.885338	-18.1542	-5.62127
363.20587	3.85047	0.422987	-0.0567525	0	13.9767	0	0	0	0	-5.58471	-2.16746	-6.78524	0	0	0.768409
364.96239	0.666067	-0.352419	-23.3018	11.5225	0.600183	-6.31823	-12.6107	0	-1.29825	-7.02448	16.692	13.5944	0	-6.2451	0
366.96090	0	0	-26.7876	8.31894	0.562773	-6.33946	-11.8339	0	-1.55878	-4.59517	15.1613	17.369	0	-6.83887	0
367.21828	-47.9377	91.8345	-50.4243	3.16042	7.34143	-17.3229	-28.5349	0	-44.9053	114.765	-51.2752	-94.9889	17.473	-12.4103	67.2015
369.13374	-0.223359	0	-18.0251	4.06399	0	2.64686	0.226788	0	0.539856	-5.17225	1.83755	5.81415	0	-7.05521	3.53631
369.23706	-24.9254	64.9274	-50.4406	26.9953	8.66634	-16.9513	-27.2517	-5.99071	-38.937	55.9389	-35.6723	-54.8015	15.9265	0	49.4779
370.23815	-11.2589	30.5909	-26.1153	13.6762	4.70586	-7.3479	-12.5436	-1.79806	-18.9651	27.5406	-16.5104	-25.3427	5.85189	0	22.7098
372.31133	-11.5389	42.9262	-27.834	5.46457	0	-8.14424	-14.2154	-3.07846	-20.6924	26.3268	-14.1746	-20.6349	7.47696	-5.67469	29.5678
377.26865	0	24.0611	-40.9421	1.81801	6.5913	-13.8221	-20.1471	-8.91315	-26.5775	2.00017	-22.2194	18.3091	7.92267	6.24709	22.1218
379.28146	-36.8148	93.0965	-73.9819	19.8862	1.27914	-26.1039	-40.1608	0	-58.9323	117.164	-58.9124	-84.9635	20.1989	-6.76193	68.1339
381.11270	0	0	0	0	-0.159562	8.56344	9.81404	0	3.67383	0	-0.228888	-1.66166	0	0	0
393.29802	0	0	-7.73086	0	-6.2653	18.6805	16.887	4.80342	11.8748	-2.13826	3.57445	-6.21108	0	-4.29797	0
398.32468	-12.5174	37.2966	-33.7196	8.33821	0	-12.813	-19.5513	-4.45045	-24.151	26.4682	-9.18546	-10.1471	7.30226	-8.11551	27.2977
399.17984	-2.40521	9.97412	-25.5055	8.39664	1.12312	-6.17932	-11.0391	-5.8287	-12.4375	10.2539	-4.49828	3.33729	1.20854	0	9.66559
400.34295	-12.9081	39.2117	-56.2738	21.0736	0	-22.6887	-34.847	-9.35227	-34.5835	11.481	0	15.8939	7.00078	-18.602	31.1078
401.26685	1.65873	0	-13.5906	2.24505	0	-4.4574	-6.48966	0	-4.04196	0	1.39544	3.74621	0	0	1.67659
401.34263	-3.86721	21.7923	-27.4826	8.02427	0	-10.811	-16.5374	-2.97462	-16.1736	5.08244	0	9.06733	3.55655	-7.36227	10.4241
409.27103	-4.73834	12.187	-36.9165	9.91642	0	-7.10786	-14.1057	-0.729743	-9.36267	12.7053	0	1.98998	2.91479	-4.69027	9.53726
413.26644	5.01049	14.068	-26.0439	3.37094	-6.4474	3.06732	0	-0.0153829	-2.79265	12.3513	-0.901887	-6.52673	1.98001	0	0.401824
417.24316	0	0.875591	-11.1271	6.89557	0	-2.74648	-5.76151	-1.44475	-3.56866	-5.29653	1.71916	4.95981	0	0	1.37035
424.34273	0	-1.21338	-44.3207	16.0442	0	-14.9246	-22.8188	-13.7531	-22.1525	-26.2518	2.7884	85.721	0	-5.31868	3.34681
425.20109	-12.3521	21.1997	-19.0599	0	0	0	-0.766078	0	-7.0322	25.0048	-8.39232	-11.4064	2.92384	-2.54467	12.7253
426.35793	-9.40083	28.5768	-62.8905	27.9529	0	-23.7537	-35.2951	-6.70528	-33.341	1.68187	8.20996	23.9011	5.32131	-21.11	30.8227
428.37228	-5.55173	11.8524	-36.7316	12.7116	0	-12.2843	-19.8167	-3.08036	-21.214	-3.27418	2.91252	35.7455	3.32115	-9.7992	12.1803
429.24120	-7.13668	30.4493	-62.0109	24.5449	5.4839	-20.3286	-32.5	-18.0302	-36.1362	33.9819	-19.001	4.30552	5.24419	0	27.2197
441.18707	-24.1244	53.7837	-46.439	5.97881	3.95288	-15.5082	-24.1539	-11.5717	-32.5855	55.379	-28.2533	-21.1488	10.0379	-0.688452	35.5651
441.24309	-2.12421	5.40301	-19.8094	10.0183	5.65369	-2.93584	-6.24769	-3.91958	-10.9246	0	-4.93294	6.50946	1.95997	0	7.21343
441.29729	3.33734	-5.4645	-5.34584	0	-4.67294	15.5298	13.1681	5.55211	12.7924	-15.3263	14.1561	0	0	-5.47693	-0.275392
448.34299	-15.4052	36.1745	-33.867	5.82361	0.228137	-9.28533	-15.9439	-5.17015	-21.0231	22.4037	-8.75094	-4.48514	8.83157	-10.1636	28.3293
450.35726	-8.65319	20.6389	-20.2064	1.65455	0	-4.4408	-9.92986	-0.0500416	-12.3247	13.195	-2.08914	0	4.0914	-6.45091	15.5605
457.27276	0	0	-25.1403	4.43	1.2892	-6.79788	-12.5801	0	-2.11852	-5.28645	13.3006	15.1868	0	-5.01577	2.97692
465.34669	0	0.861177	-2.67439	0	0	0	0	0	-0.0665532	6.44226	-0.225702	-6.25355	0	0	3.80624
466.21823	7.86247	-0.316082	8.72793	-0.249532	0	0	0	-1.2389	0	-5.50761	0	-3.62958	0	14.7678	-0.832265
476.26758	4.63154	-2.01474	-4.93879	4.68736	0	-4.7047	-8.11266	-9.26232	-7.28884	-17.603	-1.53709	44.3882	0	0.251345	-2.55491
483.07494	8.01568	-9.53191	-32.0403	10.7628	1.97604	-13.5226	-21.4679	0	0	-26.4329	43.2247	21.3465	0	-9.317	0
485.29015	0	4.91603	-20.9963	7.22365	0	-3.30063	-7.92515	-0.3079	-3.87937	-0.858835	3.1408	8.32375	1.54099	-3.87926	4.79138
493.34131	0	5.53333	-8.77109	0	0	-0.14985	-0.82372	0	-2.45776	10.1592	-1.32694	-8.07839	0	0.425416	2.69105
494.32521	-12.0422	24.7958	-18.2229	0.192825	-1.35297	-6.44052	-11.7264	-3.39053	-15.4408	49.7758	-13.3529	-18.7313	1.57338	-6.51731	12.13
509.32311	-0.174051	4.18406	-15.92	3.34379	0.725534	-2.15086	-4.00851	0	-4.57445	6.3591	-1.37236	-3.50379	1.74159	8.73658	2.43757
518.32068	7.29417	2.89688	-42.373	33.231	0.538618	-20.7764	-32.8509	-34.5938	-33.9269	-68.6657	-10.1342	131.237	4.69999	0	6.00285
522.35352	-7.21704	19.91	-41.2663	16.2778	-5.74431	-18.7853	-28.3255	-15.396	-30.5448	50.9072	-10.4239	10.7143	0.94517	-11.3173	9.26496
524.27040	7.69705	10.367	-4.06848	0	-0.467183	-11.3401	-17.1664	-6.67892	-11.0966	0	1.49933	1.03824	1.68861	3.05296	1.73808
532.27458	-23.3295	64.5272	-24.4823	5.33342	5.17831	-10.882	-17.0475	-10.7432	-27.0111	31.0188	-27.8779	-34.9593	13.3655	-2.20595	43.1857
533.40932	-22.9296	43.8446	-23.0304	0	0	-6.59393	-11.658	0	-20.4693	69.326	-24.6393	-43.0818	7.04368	-9.24297	24.9013
534.29409	-5.94231	15.6661	-52.5152	38.3356	9.93188	-23.4001	-35.6414	-36.5511	-40.0842	-67.2368	-15.435	134.93	7.23319	-4.96808	19.385
535.42987	-21.2616	48.6444	-18.2704	-1.2463	0	-6.3386	-11.6211	0	-20.636	66.7974	-24.516	-46.6965	8.83602	-4.82266	24.5218
536.29718	1.32203	2.24584	-6.39975	8.92455	1.69108	-6.13007	-9.68599	-13.034	-12.486	-25.8475	-5.57529	39.2447	0.396521	1.18958	3.27506
540.24694	-3.79519	15.9171	-29.0985	15.4242	0.522163	-10.3242	-16.6731	-7.80634	-16.7939	0.18428	0	11.8726	1.92654	-5.79275	11.0478
541.12164	13.489	-16.4213	-13.1454	0	-5.12091	16.0389	12.025	15.1774	24.9829	-37.0199	41.4977	1.0482	0	-10.7803	-6.21011
544.33613	-15.8982	66.714	-65.9924	38.1973	0	-27.3984	-41.4855	-26.1592	-47.0191	32.2866	-20.245	0	15.3485	-12.8702	42.279
546.35092	-0.0915131	21.3603	-45.3618	25.6392	0	-21.6766	-32.7404	-24.1383	-32.3869	0	-7.85167	53.382	5.2934	-9.34413	15.774
547.34564	4.52038	-0.697295	-8.92448	7.515	0	-3.81225	-6.193	-6.66547	-1.70295	-21.1251	0	32.9218	0	0	0
549.38182	-33.6514	64.8995	-32.1772	0	0	-9.92229	-17.41	-2.93314	-28.2753	96.1324	-33.8884	-64.4732	10.7239	-13.9152	37.877
550.81155	16.5064	-4.48648	24.2524	-2.33194	0	0	0	-2.67779	0	-11.5004	0	-9.29289	0	13.5846	-3.91112
551.40238	-38.6371	82.7415	-35.8618	0	0	-11.0752	-19.3015	-3.58121	-32.0623	91.7093	-37.9061	-71.8949	16.8846	-15.8394	48.8584
552.27583	8.52796	-8.35306	0	-0.974937	0	-3.17776	-3.38939	0	3.86835	-22.3513	31.5521	4.27581	0	0	-3.46248
557.09511	0	2.84006	-76.8328	23.1395	8.12739	-22.4745	-38.3076	0	-8.33257	-26.3465	48.5866	35.4196	0.517765	-20.3258	15.7239
557.49347	4.93808	9.55745	12.4398	-7.84969	-2.85285	-2.4487	-4.21789	-3.51752	-6.53493	28.2621	-8.71563	-29.5459	0	10.786	0
558.29187	-34.8374	67.7072	-48.2626	25.0455	6.55966	0.118527	-5.46983	-28.3071	-34.3193	-6.61867	-41.7889	32.7818	18.7942	-9.92471	48.0896
560.50491	15.9703	0	29.4482	-5.1467	0	-0.210689	-1.63971	-4.51707	0	-5.90195	-1.13328	-14.3689	0	14.7471	-1.85736
561.15822	24.2401	-6.23228	34.4713	-6.26367	0	0	0	-4.58231	0	-15.7935	0	-11.4421	0	18.6765	-7.74825
562.32026	2.51014	5.90877	-20.3102	23.4921	3.8923	-17.9432	-26.3364	-29.1184	-27.0494	-54.9838	-4.00154	91.2402	3.83547	0	5.16107
565.47697	12.674	10.7922	27.1523	-8.49287	-5.27524	-4.97656	-6.85236	-5.04235	-7.98317	23.6269	-10.4441	-39.1592	0.250912	15.3058	0
566.32017	0	49.2136	-18.7923	21.7548	0	-20.5404	-31.0518	-21.2759	-35.2943	0	-15.5668	-8.30262	12.5036	3.40222	30.6081
567.14052	19.0417	-3.97056	25.4012	-5.65374	0	0	0	-4.75111	0	-13.6136	0	-9.65043	0	27.2633	-5.79679
567.48945	-12.5234	40.5294	-6.67704	-7.68119	-7.63308	-9.32307	-14.843	-1.87697	-23.6546	94.1599	-31.3234	-62.1558	4.0565	2.68687	14.1467
568.14024	21.9109	-6.13212	25.0463	-4.18644	0	0	0	-5.13237	0	-15.043	0	-12.2341	0	31.1043	-6.77687
568.32504	-1.0749	51.7006	-2.71252	7.20192	0	-14.7693	-22.9468	-18.7272	-29.2741	26.3079	-25.8859	-33.4166	10.6819	9.06823	24.9286
571.14842	14.8789	-7.94707	-8.00422	0	0	-6.78711	-11.2025	0	0	-23.1313	25.6135	7.93181	0	6.98967	-1.98563
571.81263	21.1427	-4.8389	27.0872	-3.0449	0.233206	-0.124539	-0.262007	-5.29589	0	-15.4856	0	-13.3771	0	25.922	-5.0594
572.15353	21.2754	-9.05153	16.693	0	0	-4.3413	-6.97961	-3.43658	0	-19.559	10.314	-0.138919	0	17.6093	-7.64527
572.31662	22.2993	-6.7819	17.3351	-1.24434	0	-0.921438	-0.609721	-4.67519	0	-18.0582	3.08391	-9.32087	0	25.4338	-4.88025
574.13806	15.8325	-4.89208	22.7562	-3.94807	0	-0.584089	-1.65381	-3.17015	0	-13.4652	1.63397	-2.51433	0	15.9528	-6.86315
574.29595	7.63196	0	6.92337	-0.657826	1.37606	0	-0.145603	-4.06258	0	-8.36566	0	-3.89379	0	26.9206	-2.07063
575.13861	7.2654	-2.71203	9.78662	0	0	0	0	-0.1296	0	-8.21483	0.217717	0	0	13.0082	-3.09181
575.40634	-39.3201	73.7075	-38.4734	0	0	-11.857	-19.8823	-1.9795	-33.9631	113.709	-40.4556	-76.9902	12.5768	-16.2826	44.6276
575.49404	-30.4434	68.8221	-29.2908	-5.34064	-12.4717	-16.0374	-25.1516	0	-39.2519	145.803	-48.3203	-88.6597	9.29682	-6.70948	32.9361
576.00549	22.1017	-4.93365	39.2351	-5.28186	0	0	0	-5.65558	0	-16.152	0	-15.7433	0	17.8095	-5.19226
576.49671	0	25.3488	10.9241	-6.30032	-6.55124	-7.72675	-11.631	-4.2202	-18.8721	62.8181	-24.2246	-53.0677	1.55803	9.31347	6.01585
577.12185	22.1828	-4.45788	31.8731	-5.21621	0	0	0	-5.62693	0	-14.8822	0	-11.5889	0	24.1515	-7.57107
577.32852	20.9934	-3.51876	30.0334	-5.01778	-0.24943	-0.28628	-0.202081	-3.72891	0	-9.296	0	-12.435	0	20.185	-5.55844
577.42182	-67.6922	132.863	-62.993	0	0	-22.951	-36.1993	-7.68917	-58.2264	177.228	-68.2427	-127.852	27.4041	-28.0142	79.8726
578.51349	-16.8014	46.2994	-6.22657	-2.66949	-9.54093	-10.57	-16.5853	-0.410001	-25.6106	94.1453	-33.3315	-66.4029	4.75288	0	22.8334
579.17051	17.3338	-4.25775	23.8128	-1.33794	0	0	0	-3.06937	0	-11.2285	0	-9.19851	0	12.2906	-4.35327
579.43555	-65.6344	156.104	-62.0691	0	4.44121	-22.5862	-35.8577	-10.115	-57.168	126.411	-67.936	-122.342	37.4072	-22.5773	98.9607
579.51257	20.6901	0	34.8585	-6.25032	-1.80925	-1.76453	-1.90247	-4.38828	0	-0.683882	-1.84086	-23.9878	0	20.0035	-2.83593
581.10510	12.9267	-3.51295	14.3099	-1.05471	0	0	0	-2.17077	0	-8.64955	0	-5.639	0	18.4215	-3.6308
581.29703	16.09	-2.56233	37.2285	-10.854	-2.98879	5.16809	7.38876	-3.04106	2.20696	-11.7696	-2.14113	-15.1053	0	31.1886	-11.2109
581.44842	-17.5732	51.6099	-16.2848	0	0.0476878	-7.81156	-12.8359	-4.27512	-21.3595	41.1792	-24.7007	-44.7394	10.5861	0.637607	31.9903
582.16946	17.4097	-3.8472	21.6366	-1.8705	0.524597	0	0	-3.98273	0	-14.0295	0	-11.9851	0	20.1309	-3.57916
583.16316	23.4564	-6.76173	18.9971	-5.32869	0	0	0	-4.83818	0.625315	-17.5262	3.49955	-14.2683	0	31.003	-5.55641
583.35054	29.6192	-9.21247	62.3339	-9.43387	-2.83331	0	0	-6.50835	1.65923	-20.3204	0	-18.9957	0	19.9733	-11.9963
583.50288	-2.34312	28.7678	0	-6.91343	-5.62273	-7.09231	-10.5184	-1.57872	-14.6907	68.9455	-20.3083	-52.3216	2.58324	0	8.96939
584.17121	25.113	-7.62152	43.5995	-7.90019	-0.522822	-0.156778	0	-5.3832	0.642043	-17.7241	2.41562	-10.9787	0	13.3764	-9.2471
584.31780	-16.5949	65.7851	-17.7423	5.19655	5.55022	-14.448	-21.6524	-17.1779	-28.6389	26.92	-25.0295	-45.3871	15.9705	10.6232	40.0152
585.92443	23.7782	-7.009	38.075	-5.58884	0	-0.0843087	0	-5.56913	0	-16.3528	0	-13.1719	0	25.4869	-7.87131
586.91983	14.6197	-3.13204	25.6849	-3.0562	0	0	0	-3.22805	0	-11.0542	0	-9.6087	0	16.5711	-4.23916
587.14421	15.8832	-2.98515	31.3836	-6.12676	0	0	0	-4.41389	0	-14.676	0	-12.3492	0	26.374	-5.59678
589.95645	16.2833	-3.2102	36.1797	-5.83282	1.34282	0	0	-5.80279	0	-16.3803	0	-16.2886	0	30.468	-5.6432
590.99852	20.5995	-5.94169	26.6821	-4.17267	0	0	0	-4.97084	0	-14.2513	0	-12.8045	0	30.0853	-7.30816
591.18332	13.4298	-1.92171	24.1839	-2.36156	0	0	0	-2.20229	0.362031	-10.8418	0	-9.04603	0	9.20212	-2.97251
591.49490	-52.6446	160.772	-49.1305	-0.896255	0	-24.0225	-36.4049	-5.7648	-57.3365	117.808	-68.3582	-131.688	39.8816	-7.75678	93.6355
594.00120	21.8247	-5.20719	30.0952	-4.82737	0	-0.352532	0	-4.69806	0	-16.5343	0	-13.334	0	22.2031	-4.96815
594.23229	11.7849	-39.419	-46.9918	17.6176	-13.4132	0	-6.87918	8.02721	17.2763	-51.4841	65.1465	77.4855	-6.51128	-30.4433	-16.8152
594.35879	20.4277	-3.00568	34.4149	-5.05694	0	0	0	-3.57829	0	-14.5884	0	-13.5754	0	6.13532	-1.85623
595.15301	29.3138	-7.8106	55.6738	-10.0593	-1.00111	0	0	-7.36178	0	-20.9562	0	-16.393	0	24.8035	-11.6061
597.02517	19.7966	-3.24924	31.8439	-3.986	0	0	0	-4.16752	0	-14.0758	0	-11.727	0	12.5993	-4.47506
598.16729	30.6194	-8.91447	41.6667	-6.77527	0	-0.436997	-0.0507121	-6.83288	0	-19.9977	0	-16.8562	0	29.5829	-9.23248
598.51079	18.9416	-3.84617	32.9286	-3.18117	0	-0.00435584	0	-4.77794	0	-10.4025	0	-17.1503	0	10.8923	-2.79571
599.02194	16.0919	-3.40493	32.4568	-4.02029	0	0	0	-2.83707	0	-13.3722	0	-10.2006	0	12.7773	-4.22311
599.49502	10.7209	2.47297	20.2975	-5.11872	0	-2.45569	-2.49986	-3.55847	-1.36311	0	-3.54448	-17.8945	0	19.278	0
600.15498	30.2115	-8.83476	40.8319	-7.25383	0	-0.808785	0	-7.15609	0	-20.2656	0	-16.4912	0	32.144	-11.1779
600.33321	27.5555	-7.62925	52.3785	-8.58808	0	-0.892663	0	-7.76459	0	-20.1216	-1.06931	-17.6897	0	31.198	-9.25165
600.81324	19.6696	-5.08264	17.1993	-4.8343	0.64202	0	0	-5.18027	0	-13.5271	0	-11.3572	0	35.1552	-6.20793
600.99926	15.822	-3.41408	11.1814	-2.95755	1.07059	0	0	-2.9116	0	-10.0492	0	-8.27924	0	22.2377	-2.9368
601.15706	26.448	-7.50071	34.4675	-4.96788	0	0	-0.523954	-7.13299	0	-18.7356	0	-15.8606	0	36.0631	-8.99092
601.33903	29.6623	-8.25335	49.3227	-6.97793	0	-1.3454	-2.30785	-8.03517	0	-21.8939	0	-17.8773	0	25.9494	-8.59115
601.42583	-19.0237	44.1889	-18.8439	0	0	-7.53826	-12.7761	-1.22784	-21.0523	63.2931	-24.834	-45.0226	6.25721	-5.17614	26.5037
601.80905	16.7771	-2.90227	28.8421	-6.82678	1.2439	0	0	-5.70571	0	-16.2369	0	-14.8502	0	34.743	-6.5997
602.17041	27.8075	-7.54186	35.3359	-8.47848	0	0	0	-5.50466	0.0613168	-17.9094	2.57872	-13.3686	0	22.983	-9.74254
603.10435	15.0081	-3.29947	29.1715	-7.2931	0.101788	0	0	-3.99873	0	-15.1781	0	-12.7314	0	32.3352	-6.20156
603.43728	-67.644	131.055	-67.8217	0	0.848357	-25.8949	-40.2183	-10.0641	-62.757	188.104	-70.7792	-129.237	25.3813	-27.0585	82.1833
604.33594	26.8699	-8.45319	31.8482	-4.31799	0	-1.20104	-0.471421	-6.21621	0	-17.5496	0	-14.7695	0	31.8668	-8.41757
604.53165	16.8499	7.3134	35.4068	-8.9979	-5.73739	-6.46744	-8.44013	-6.42092	-9.32576	22.573	-14.3571	-41.6467	0	21.8961	0
605.02220	19.8996	-4.49532	27.5268	-2.51068	0	0	0	-2.77956	1.31717	-12.7568	0	-11.1313	0	5.6882	-4.01255
605.45131	-84.5956	179.665	-79.9999	0	1.2127	-32.6434	-49.7323	-13.5992	-77.8237	205.977	-89.6392	-159.867	38.4951	-30.3708	111.287
605.53703	13.069	0.872	38.4778	-7.05504	-4.75667	-3.14977	-3.41878	-4.28843	-1.66225	5.52157	-2.83685	-27.4013	0	9.44137	-0.801597
606.36219	19.955	-4.64749	44.9831	-6.15472	-0.761052	0	0	-4.29325	0	-13.2671	0	-14.2265	0	11.7877	-5.72236
607.18164	26.2101	-6.86124	47.8112	-7.51273	0	-0.0199428	0	-6.06397	0	-17.8034	0	-15.7422	0	14.9973	-7.40004
607.30961	0	2.7809	4.67019	0	1.44923	-2.32347	-2.34607	-6.63816	-4.4102	-8.79103	-4.44181	-1.59839	3.17821	27.5453	0
607.35572	17.3726	-0.932019	15.8546	-2.72414	0	0	0	-1.85593	0.0224692	-9.38722	0	-11.344	0	10.4395	-1.0628
607.46688	-78.9184	196.214	-79.7867	1.6989	6.91029	-27.2628	-42.8745	-5.40582	-69.9203	137.685	-84.1053	-153.155	48.3717	-18.6704	126.429
607.97774	14.4783	-1.10115	12.2449	-2.82062	0.406852	0	0	-2.82836	0	-10.6333	0	-11.341	0	19.8473	-1.50776
609.02228	20.7986	-4.37702	23.4375	-5.13205	0	0	0	-3.85375	0	-13.2764	0	-11.429	0	23.0063	-5.88359
613.00963	23.1443	-3.56921	15.573	-5.25497	0	0	0	-4.60501	0	-13.6108	0.164476	-12.7379	0	27.7937	-4.96055
613.55336	-27.518	63.0685	-24.6865	0	-13.9192	-15.9996	-24.4456	0	-36.5046	143.141	-46.6604	-90.2023	6.36707	-9.63788	31.9926
615.13949	2.33236	-4.98695	-9.93643	0	-2.29416	6.89332	5.63192	9.52685	14.1926	-19.3766	24.4371	0.531852	0	-10.998	-0.184942
615.49723	-55.4295	141.084	-72.1595	-4.90756	-5.23991	-27.7529	-42.3935	-0.56342	-64.661	189.746	-78.902	-138.936	28.7716	-12.165	81.2037
616.20821	6.46064	-26.3023	-24.3508	10.8632	-10.3966	5.75187	0	10.2934	19.074	-37.5707	39.5931	45.5801	-3.85264	-25.1411	-10.929
617.51049	-62.5211	167.694	-69.147	-1.12854	-6.51732	-31.118	-45.093	-1.56014	-69.303	182.89	-84.0564	-155.304	36.7583	-14.0451	96.9039
618.15225	27.063	-10.1943	50.7211	-8.20253	-0.0297337	0	0	-5.38252	0	-20.7062	0	-16.6653	0	28.4044	-10.8368
618.21399	1.92774	-10.084	0.870146	0	-2.64556	4.7414	3.72259	0.671585	7.72051	-14.0456	11.2881	10.4131	0	-1.67715	-6.67244
619.14686	22.5932	-6.69275	45.9828	-9.25363	0	-0.809819	0	-7.21359	0	-21.6276	0	-17.1587	0	40.9293	-10.6639
619.20898	13.1268	-6.98605	26.608	-6.60852	-1.78581	7.22561	9.48658	0	8.34767	-15.8415	0	-2.75735	0	3.97208	-7.40777
619.52205	-12.0647	88.5844	-12.2863	-11.341	-5.23691	-16.7735	-24.2465	0	-38.5118	82.5542	-49.6473	-99.492	19.8506	21.5349	47.0651
620.03183	23.067	-6.94575	41.5884	-4.07443	0	-0.201076	0	-4.82881	1.05186	-16.4192	0.012354	-15.3138	0	15.939	-7.96811
620.17276	32.4357	-9.46056	44.7736	-5.85403	0	-1.41846	-2.3223	-8.76091	0	-23.2367	0	-18.9611	0	36.1879	-10.7546
621.01893	15.7637	-3.5156	24.4948	-3.56022	0	0	0	-3.05779	0	-12.1394	0.904143	-10.5005	0	13.1525	-3.58844
621.14603	34.1531	-9.80815	61.5309	-12.2601	-0.188849	-0.812845	-1.02244	-9.37634	0	-25.8302	0	-21.9301	0	41.7575	-11.0846
621.35346	30.4072	-6.16326	42.1512	-5.62149	-0.200325	-2.1003	-3.42957	-8.06991	-0.289772	-14.6889	0	-20.3711	0	28.901	-6.9509
622.15788	18.6375	-5.45128	39.3136	-5.70183	0	0	0	-6.4762	0	-16.4428	0	-14.3249	0	28.4992	-7.43458
622.53475	20.0606	0	31.7156	-8.87855	0	-2.66874	-2.81525	-6.53996	-2.66024	0	-5.004	-28.0021	0	31.413	-3.36442
624.23624	1.92355	-13.7013	2.59044	-2.1241	-14.7718	44.2524	40.7517	13.4639	28.7012	-21.3738	7.99965	0	-1.41149	-11.3172	-7.07946
624.34428	38.715	-11.7693	51.2596	-9.9974	0	-2.52976	-2.11828	-10.0682	0	-25.0117	0	-20.9834	0	41.6649	-14.9053
625.18397	30.586	-8.54486	59.5992	-9.13526	0	-0.800664	-0.266038	-8.76826	0	-21.5492	0	-18.7006	0	23.8946	-10.0074
625.23685	0.661545	-11.9498	0	0	-11.3389	31.6868	31.5442	10.6578	23.398	-17.2272	6.40889	0	-0.76179	-6.95411	-6.02961
626.23302	2.7989	-6.42821	2.31915	-3.13942	-8.35073	21.7985	21.9073	4.89919	13.8609	-10.4063	3.09173	0	0	-5.55963	-3.25774
626.33070	22.3597	-3.2404	40.7882	-6.82984	0	-0.894214	0	-8.2113	0	-20.0539	-1.76868	-18.8439	0	45.1623	-9.4393
627.22392	5.37682	-1.34685	3.33944	0	0	4.03315	4.48551	0	6.7221	-7.51299	3.59808	-1.67776	0	0	-2.09627
627.36726	25.2054	-7.92872	48.5456	-5.89491	0	0	0	-5.95427	0	-18.181	0	-15.8001	0	19.9688	-7.5821
627.43725	-5.40334	22.6556	-11.4152	0	0	-5.65387	-9.45167	-2.06815	-14.5545	31.3677	-15.0241	-15.5674	1.7889	0	13.3069
627.53038	17.9417	0	19.2541	-4.73212	-0.703746	-2.40993	-2.93382	-3.99678	0	0	0	-17.457	0	19.6436	-1.72725
629.17836	26.7528	-9.80804	44.6552	-8.14253	0	0	0	-5.1133	0	-20.76	0	-14.6802	0	26.6955	-9.06678
629.58549	25.9808	-7.10562	55.1421	-8.95455	0	0	0	-6.59032	0	-19.3477	0	-18.2216	0	15.0639	-7.31509
630.17932	27.867	-8.86938	37.0785	-5.91945	0	0	0	-5.64582	0.943572	-22.069	1.07029	-16.267	0	22.5945	-6.99117
630.38023	28.9931	-7.2868	52.6908	-6.50775	0	0	0	-6.34176	0.280541	-20.8998	0	-18.2067	0	8.4177	-6.80168
630.94690	25.2486	-7.63189	51.287	-10.4087	0	-0.480382	0	-6.9026	0	-19.4107	0	-16.9508	0	28.625	-9.69865
631.12058	-4.12358	15.9999	-70.6269	16.6016	11.2247	-17.5973	-30.0326	0	-9.43497	-8.37376	26.2813	17.0663	4.86322	-15.9635	20.4196
631.47121	-72.1696	155.142	-87.1526	0	1.49456	-29.6297	-45.9902	-9.80366	-71.2802	191.02	-82.159	-138.939	32.36	-20.7137	99.1683
632.11769	0	10.8777	-43.5689	10.8002	8.02067	-14.5667	-24.9113	0	-7.88646	-10.4677	21.7067	6.13077	2.71895	-3.83496	13.3154
632.19065	8.11177	-9.82445	2.13277	7.26591	0	-3.9621	-8.9841	-1.12555	-1.16097	-17.8411	8.484	16.5059	0	0	-1.89051
633.48458	-76.5509	179.171	-87.4291	7.58157	4.26433	-30.9379	-47.2373	-9.96214	-74.6431	170.915	-87.4563	-153.619	42.6067	-19.9283	116.706
633.57277	35.0078	-9.49634	69.381	-11.0202	-0.136589	-1.23931	-1.66301	-9.09686	0	-21.3615	-0.180512	-24.471	0	26.8854	-10.4624
633.88014	21.642	-4.1026	39.9356	-5.61575	0	0	0	-4.11216	0	-14.956	0	-17.229	0	12.7138	-4.014
634.18896	33.5183	-13.4819	44.7261	-5.19806	-0.665553	0	-0.84527	-6.78159	0	-24.9256	0	-11.4276	0	29.6167	-11.9301
634.55112	35.9209	0	22.2857	-11.1743	0	-4.10846	-5.81927	-5.37888	-4.95286	-13.3331	-8.41453	-27.1876	0	43.0441	0
635.12542	15.7533	-0.41013	28.7962	-4.55153	0	-2.23746	-1.60934	-5.53842	0	-15.6542	0	-9.7856	0	24.0628	-4.52995
636.17843	22.7376	-4.8511	42.1548	-8.87286	0	0	0	-5.98806	0	-17.4216	0	-13.359	0	22.7642	-8.24557
636.49177	-32.8867	93.6316	-36.6687	1.5897	2.68364	-15.0648	-23.3069	-5.10976	-37.9098	72.4825	-45.6797	-82.6733	23.0448	3.9897	58.3105
637.55587	9.96338	21.3551	11.3325	-7.23595	-4.68965	-6.20804	-8.76161	-1.042	-11.8481	22.0846	-17.6284	-38.2836	1.96144	11.7932	10.2213
638.34497	17.3856	-2.63665	24.3741	-4.73482	0	-0.522806	0	-5.70934	0	-15.2386	-0.666786	-13.2799	0	44.7345	-7.41209
639.17901	34.5254	-17.4782	77.9462	-15.6419	-3.36345	13.1284	17.2262	-4.27864	13.1858	-36.2941	0	-24.4214	0	24.7863	-19.2507
639.37503	19.5666	-5.93641	37.7281	-6.77884	0	0	0	-5.31927	0	-16.2142	0	-14.4713	0	26.5277	-6.69386
639.57235	-8.42116	46.1652	-12.7062	-0.72197	-8.66385	-12.7374	-18.6601	-0.731801	-28.2821	95.5246	-35.6286	-71.5404	5.47762	0	25.483
639.68237	15.6324	-2.49588	25.1815	-2.86002	0	0	0	-3.50511	0	-10.6262	0	-10.5666	0	18.9712	-4.55991
641.33171	19.1117	-3.11577	27.9476	-8.23838	4.43364	-1.39982	0	-7.08099	0	-18.8968	0	-17.7933	0.59013	44.4027	-8.23849
643.17102	33.6781	-10.1599	64.2193	-11.3009	0	0	0	-8.67847	0	-24.6004	0	-20.6976	0	29.3306	-13.0143
643.52810	-38.5789	114.887	-67.7213	0	-1.22591	-23.5524	-34.8951	0	-52.0639	140.57	-61.2906	-114.784	26.2017	-8.12799	70.9995
644.16786	29.5608	-7.76823	46.6625	-5.78334	0	-1.70411	-1.08559	-8.56791	0	-20.6966	0	-18.5161	0	28.5585	-9.89604
645.17127	17.4694	-8.8165	9.69978	0	-0.254419	-4.96735	-7.89741	-0.513223	0	-25.0519	17.2293	0	0	21.2558	-5.51722
645.36348	28.6671	-9.27905	53.8726	-8.81217	0	-1.19754	-0.628696	-7.18087	0	-20.2076	0	-17.3787	0	25.0681	-11.3103
645.54254	-9.43316	68.9067	-14.2295	0	-1.62143	-14.0746	-21.2827	0	-29.5702	64.2576	-35.9901	-77.3857	15.1193	6.04993	38.839
646.55166	20.3003	10.5323	22.261	-8.61948	0	-6.36078	-6.98963	-5.32966	-9.85402	2.53172	-12.4229	-43.4433	2.31784	48.1036	0
649.54116	23.4882	-5.50323	43.2872	-8.09664	0	0	0	-6.31292	0.945584	-18.6363	0.956088	-16.2491	0	23.1087	-8.92184
650.13752	15.4304	-2.26548	24.8339	-5.78957	1.21525	-0.00173914	0	-6.12956	0	-16.1314	0	-13.876	0	42.8655	-5.37857
650.20854	16.2644	-4.77149	30.7689	-4.49547	0	0	0	-3.13263	0.143777	-13.1378	0.731934	-9.7524	0	14.7892	-6.26188
651.16763	27.728	-7.32306	19.0547	-6.09048	4.91639	-1.22981	0	-7.52546	0	-21.6324	0	-18.511	0	51.0161	-7.10909
651.40027	34.5332	-8.35384	59.8525	-9.45931	-1.11998	-0.676415	0	-7.68457	0.864217	-21.8424	0	-19.8318	0	15.6871	-10.4535
651.54671	25.0855	-7.6007	32.2129	-6.63585	0	-1.74204	-2.03553	-7.60056	0	-16.6185	0	-15.6204	0	44.4754	-8.95844
653.45976	0	21.2282	-10.5158	-3.02197	0	-3.51992	-6.0805	-0.983493	-10.5693	17.8861	-12.6512	-14.7813	3.59328	3.70474	11.9318
655.17710	27.5434	-7.41237	34.0671	-3.82603	0	0	-0.693705	-5.93204	0	-19.3736	0	-12.8818	0	25.5818	-8.8307
655.57302	30.6086	-4.08699	50.8494	-11.3403	0	-2.03172	-2.37643	-8.8395	-0.489533	-11.9935	-2.93628	-26.7385	0	37.0487	-8.32324
656.16703	30.4234	-8.7026	43.7124	-7.70352	0	0	0	-7.11397	0	-24.6315	0	-19.583	0	33.0515	-8.21415
657.48399	-9.84923	54.2896	-42.841	-1.1294	3.62673	-10.6853	-18.8433	-6.13298	-31.1063	50.6531	-36.1563	-37.5092	18.068	15.8494	35.867
659.13436	12.6792	-1.94642	18.8126	-3.68874	3.0738	0	0	-4.43844	0	-14.777	0	-13.0533	0.780745	40.6624	-5.50801
659.19971	16.2167	-5.44624	27.211	-4.36409	0	0	0	-2.82096	0.0582349	-15.1988	0	-10.8949	0	20.3698	-4.64982
659.50015	-48.2946	119.223	-79.1408	8.98306	4.55649	-23.51	-36.916	-5.40843	-57.8574	132.125	-67.1335	-109.185	31.0906	-3.9601	82.5972
660.19550	39.9333	-12.7229	74.927	-15.1822	-1.6193	0	0	-8.95722	0.753866	-30.1942	0	-22.5019	0	32.0077	-14.6483
663.18397	14.2385	-4.12248	38.9665	-7.03283	0	0	0	-4.56224	0	-15.2425	0	-10.5651	0	22.5373	-7.57122
663.53534	18.5465	9.93818	19.0463	-0.981562	0	-5.30803	-7.4385	-9.24037	-10.1883	-3.47545	-7.53256	-32.5487	1.20072	42.086	0
664.05778	25.2629	-6.44555	38.6916	-5.39605	0	-0.128533	0	-4.64664	0.665244	-17.1376	0	-13.63	0	15.6866	-7.5158
665.17691	39.581	-12.3714	67.7104	-10.9391	0	-2.02962	-1.66074	-11.2182	0	-28.0608	0	-23.6943	0	42.5291	-15.2358
665.38650	33.5469	-9.61995	55.1377	-9.34977	0	-1.84211	-0.875358	-8.41187	0	-23.4275	0	-20.027	0	32.6344	-10.2765
665.58813	30.2533	-7.22385	44.8439	-7.57626	0	-0.88836	-1.32411	-7.70837	0	-15.9592	0	-21.6581	0	29.4015	-8.71668
666.16973	32.9123	-12.4314	64.2988	-12.4728	0	0	0	-9.45241	0	-26.4762	0	-20.7011	0	41.2198	-15.536
668.13740	12.3904	-1.49045	21.3725	-5.47827	8.05831	-1.00592	0	-6.33626	0	-17.6895	-0.602114	-15.1202	0.354566	46.1283	-4.87422
668.36604	35.3547	-10.9577	44.9402	-6.90527	0.221483	-1.37342	-2.70278	-9.81463	-0.0659713	-24.4319	0	-20.301	0	45.2725	-11.1308
669.18803	24.96	-7.1987	21.7776	-5.43886	0	0	0	-5.80239	0	-18.2321	3.16642	-15.2362	0	35.1205	-6.60713
671.56581	17.4137	0	29.9506	-7.15649	-1.27026	-1.82094	-1.73323	-3.76153	0	-6.54184	0.451616	-13.5688	0	11.7959	-5.33904
673.19024	31.788	-9.55029	50.8076	-7.24886	0	-0.75442	-0.908528	-8.47904	0	-24.6347	0	-20.7693	0	35.9518	-8.96471
673.48588	-2.84064	23.4993	-7.15999	0	-0.238173	-4.19513	-6.36294	0	-10.1749	31.9856	-14.0272	-28.5101	3.25145	0	9.43708
673.54768	22.5804	-4.77872	38.2264	-9.83489	3.54706	-1.37907	0	-9.27036	0	-20.4988	-2.35872	-21.4894	0.105446	54.433	-9.75818
674.99103	12.4733	-1.64888	19.9933	-2.16674	0.725891	0	0	-1.8125	0	-11.8083	0	-10.168	0	9.40269	-0.719588
676.53034	19.6717	-4.51971	26.3674	-6.77505	1.50327	-0.859216	0	-5.54359	0	-16.1484	0	-16.0166	0	43.3207	-8.71436
676.95850	26.4831	-7.18196	28.738	-8.23131	9.93179	-1.65132	0	-8.48109	0	-24.2189	-1.52804	-21.5866	0.562001	54.6996	-7.85312
677.58770	37.7905	-11.4477	54.7475	-7.48204	0	-1.18867	-1.87949	-10.7061	-0.119024	-23.8742	-0.412139	-21.4576	0	40.3858	-13.08
678.59572	39.256	-12.8648	81.333	-13.735	-2.52825	-0.694558	0	-10.0434	0.806431	-28.4615	0	-25.6315	0	27.9278	-16.3485
679.47157	-2.07148	19.8933	-18.198	0.660744	0.523513	-4.88407	-9.42789	-1.55751	-13.4767	19.332	-13.9371	-10.7042	2.54164	0	15.1025
679.58591	29.2638	-7.13125	52.1869	-8.98591	-1.71871	-0.0501321	0	-6.07524	0	-18.1529	0	-17.5298	0	18.1396	-9.80938
680.19206	21.0157	-8.74423	39.908	-7.80035	-1.95144	2.73675	4.323	-2.31318	4.45139	-19.2264	0	-8.87008	0	15.4194	-10.9055
680.59043	12.6239	0	30.195	-7.2497	-3.59736	-0.654952	-1.41181	-3.05689	0	2.20591	-0.608208	-17.7868	0	10.3312	-5.50102
681.36695	29.2976	-9.36402	31.1924	-6.38321	1.58008	-1.54952	-1.73115	-8.18573	-0.877063	-19.9721	-1.41694	-16.7835	0	54.973	-11.3702
682.35230	19.7498	-5.90927	38.7616	-6.67956	3.73445	-1.64966	0	-8.41334	0	-21.6586	-0.219504	-18.6797	0	51.3265	-11.3856
682.88990	22.2448	-5.56213	28.5494	-1.96131	0	0	-0.297705	-4.51401	0	-14.7685	0	-13.2711	0	20.5074	-5.87995
682.98196	37.0857	-11.7445	55.4356	-10.8539	0	-1.07521	-1.66583	-9.9784	0	-24.5529	0	-20.9258	0	39.6266	-13.5515
683.19973	36.3817	-10.5869	51.6135	-10.5747	0	0	0	-8.5425	0	-25.4543	0	-20.2198	0	34.9447	-10.8497
683.57261	21.3013	-3.52577	39.8874	-8.25544	-0.324134	-0.96793	-1.70967	-6.26945	0	-4.00187	0	-20.0769	0	24.7134	-8.33801
685.53842	16.9737	0	25.0923	-9.8923	3.52273	-3.58927	-1.67735	-8.00431	-5.38582	-6.13696	-8.58163	-23.4808	1.07612	55.3876	-4.95271
686.20037	30.5062	-19.7175	44.4965	-13.906	-10.6517	20.7155	21.0267	0	16.3973	-33.5845	2.87591	-8.83339	-1.55123	27.8528	-20.0439
687.19358	12.7323	-9.05697	26.3272	-5.57165	-0.950165	10.5843	10.1301	0	8.91742	-16.8669	2.88259	-3.72272	-0.138871	0	-7.18144
687.59966	37.504	-10.8747	81.224	-12.271	-0.64085	-1.3736	-1.46558	-11.2611	0	-26.2189	0	-26.569	0	29.8543	-12.6022
688.38728	37.4613	-11.338	62.7956	-10.0416	-1.72411	-3.90155	-4.89796	-13.193	-0.534783	-34.257	0	-3.40899	0	33.5775	-12.0542
689.38540	30.0619	-10.5603	56.8903	-7.65618	-1.98235	-1.89094	-1.03301	-9.84672	0	-25.9194	0	-4.64866	0	24.3255	-12.6519
689.55161	5.21498	1.16499	0	0	0	-1.63869	-3.80336	-1.74689	-1.08396	-4.37192	0	-2.33914	0	12.1002	0
690.16691	31.2762	-12.5294	32.3409	-7.18867	0	0	0	-4.66277	0	-26.7151	0	-15.2939	0	49.7013	-13.1823
691.17044	23.5564	-8.19986	39.913	-13.5588	0.10369	0	0.158907	-5.44344	1.85361	-24.9328	0	-16.4908	0	48.6699	-13.5572
692.40097	21.6008	-4.02457	29.2346	-6.26596	0	0	0	-5.07529	0	-14.6191	0	-11.2888	0	26.2348	-6.32646
693.57659	14.0547	-2.41978	35.0452	-5.19482	0	0	0	-4.0642	0	-11.1131	0	-11.9946	0	14.9136	-5.09667
693.63309	20.8532	-3.75345	30.6329	-3.20467	0	0	0	-3.86985	0	-12.194	0	-12.9747	0	17.8172	-5.31522
694.16094	19.3502	-3.01168	24.3248	-7.4498	2.41721	-0.133509	0	-5.80868	0	-17.4386	0	-14.2212	0	43.4321	-7.05394
695.19651	31.6128	-9.65578	26.6583	-8.08296	1.72217	-0.115493	0	-7.57013	0	-22.3292	0	-18.3922	0	55.3435	-9.91035
695.40737	35.8346	-11.1884	67.8724	-10.4224	-0.85009	-0.397734	-0.640693	-9.52273	0	-24.1337	0	-19.273	0	26.2056	-13.4299
695.56640	22.2019	-4.40867	32.9528	-6.90171	0	-1.09037	-0.626364	-7.14223	0	-16.48	0	-17.8233	0	40.001	-5.55048
697.61267	22.7005	-6.42669	47.8213	-6.76698	-0.745559	0	0	-4.13629	0	-14.0281	0	-14.6998	0	10.7846	-7.21699
698.24473	1.60974	-7.80264	2.00104	0	-8.10377	23.89	21.0543	4.49442	15.3214	-13.2127	8.60619	0	0	-5.37249	-3.91605
699.17510	37.3704	-12.0129	47.4999	-10.5448	0.466609	-1.04012	-1.91686	-11.5844	0	-27.0741	0	-22.868	0	54.6817	-12.8971
699.24301	0	-0.0633166	0	-0.947786	-7.45004	13.5569	17.1482	4.14115	14.1994	-9.44687	9.53024	-0.497408	0	-5.92757	0
701.60119	23.1411	-6.79957	50.3758	-7.36514	0	0	0	-6.03141	0	-18.1176	0	-16.59	0	21.0749	-8.7934
703.47077	0.511638	0.250303	-0.828369	0	0	-0.550633	-1.13885	-0.456277	-1.26837	0	-1.29078	-0.0309859	0	6.88319	0.691768
703.56722	18.18	-5.43234	14.3786	-5.56342	0	-8.75156	-7.23546	0	0	-21.0361	7.82159	-5.13164	0	40.9226	-6.99428
705.13303	0	4.25965	-25.2406	5.47942	4.06763	-6.49475	-13.0796	0	-3.04132	-6.707	12.7195	1.47332	1.01776	0	8.28634
705.49408	0	6.91267	-7.07662	1.41278	0.374432	-1.41294	-3.95278	-0.492754	-6.87764	9.15108	-6.24418	-9.82325	1.40215	4.80304	4.38985
705.89576	24.415	-7.45799	45.7121	-7.56402	0	0	-0.139937	-6.66879	0	-18.12	0	-14.188	0	24.3343	-8.77596
707.12441	5.63565	0	4.49123	0	0	-3.91286	-6.54241	-1.6662	-2.69014	-9.30298	3.43716	-0.94896	0	6.94521	0
707.39161	18.883	-1.03463	32.3852	-4.60855	0	-2.29805	-1.8762	-8.05876	-0.426536	-10.3088	-0.0741858	-11.5022	0	25.3848	-5.64938
707.57236	24.4829	-6.28877	21.8087	-6.12748	0.984628	-1.01774	-0.754643	-6.69678	0	-14.0121	0	-15.0266	0	42.08	-7.69739
710.21010	21.5214	-7.68296	31.2147	-7.10338	0	0	0	-4.1057	0	-17.6587	0	-11.6384	0	25.9107	-7.11705
712.38732	34.8562	-8.6571	41.7148	-7.46371	0	-1.75524	-2.30016	-8.9007	0	-21.3005	0	-14.0087	0	33.7922	-10.088
713.20683	24.6172	-7.67474	32.0289	-7.2783	0.562538	-0.486675	-0.540832	-6.86498	0	-19.5527	0	-15.0456	0	42.5812	-6.56741
713.60180	33.8129	-10.3196	51.2269	-12.4142	0	-1.32407	0	-9.7476	0	-22.1745	0	-20.4799	0	47.3514	-13.2895
714.59552	16.6137	-2.37984	33.9046	-5.84845	0	0	0	-3.78465	0	-12.6591	0	-12.5271	0	17.2776	-4.74393
715.62250	21.7274	-5.77956	40.978	-8.16968	0	-0.294587	0	-6.71066	0	-17.4696	-0.498241	-14.9523	0	33.1888	-8.44893
717.56648	17.5604	-3.45201	35.1523	-8.55565	1.89463	0	0	-6.66203	0	-18.1737	-0.700253	-19.0029	0	47.6924	-8.63898
717.76599	17.0087	-4.05064	36.6667	-10.136	1.5537	-0.152051	0.505109	-7.43169	0	-20.3266	-2.08365	-18.0092	0	51.1653	-8.38963
718.00707	33.5951	-9.48649	53.9899	-8.94069	0	-0.828316	-1.34205	-7.83282	0	-22.0767	0.202219	-18.3934	0	21.5978	-10.4273
719.61827	19.4545	-4.2436	41.3996	-6.05157	-0.0267601	0	0	-4.33384	0	-13.4398	0	-12.3335	0	13.0515	-5.83252
720.18983	6.54471	-0.829851	19.0075	-0.165655	-2.73498	0	0	0	0	-16.7677	5.14564	0	0	7.79982	-0.685009
721.63305	25.6942	-8.7261	55.0036	-7.08497	0	-0.358918	0	-6.07138	0	-17.4724	0	-17.6687	0	17.1605	-9.07909
722.20591	33.1041	-11.4034	52.6346	-13.922	0	-0.626519	0	-9.58633	0	-26.4397	0	-16.1292	0	46.1882	-15.5236
724.52122	9.69467	-1.22054	-5.21852	0	-0.411209	-6.71249	-9.22572	2.72738	0	-13.0879	25.1341	1.40758	0	0	0
725.17867	17.2282	-5.65031	17.3965	-5.13324	0.699219	0	0	-3.72349	0	-13.5373	0	-9.40041	0	36.3918	-4.71891
725.39198	27.5948	-8.72773	27.9037	-6.72339	2.33424	-0.722728	-1.05754	-7.97133	0	-20.0816	-0.0247707	-15.5366	0	49.8089	-8.81711
725.55826	-3.70301	39.4282	-20.0302	0	1.3518	-11.4884	-14.018	0	-4.18794	-24.6239	6.54684	-1.22545	11.5727	-5.82089	28.268
726.58884	17.2736	-7.39086	46.1071	-9.7719	0.196596	-0.237772	0	-8.03466	0	-18.7466	-2.07611	-20.0395	0	54.8111	-12.4171
727.65392	27.7125	-7.4098	57.4909	-8.96231	0	-0.0360743	0	-7.41845	0	-18.9388	0	-17.8193	0	22.0393	-9.09417
729.55557	19.3225	-3.17853	22.8379	-10.1515	2.62333	-1.72184	0	-7.08886	-0.389378	-8.34856	-2.69228	-22.0149	0	56.8313	-8.69837
730.53698	-6.64725	15.8082	-22.2627	2.80438	-1.68551	-6.9075	-11.3186	-0.346982	-11.816	28.2748	-6.44388	0	0	-11.1279	11.269
731.21161	29.6624	-9.58757	53.1823	-10.687	0	0	0	-7.81904	0	-22.5586	0	-17.9935	0	39.7696	-11.7539
731.62114	33.6918	-10.4877	56.5263	-9.88705	-1.36083	-1.96106	-2.69773	-9.05551	0	-23.271	0	-16.2233	0	31.8789	-11.9603
732.38544	16.4699	-2.88965	19.1303	-6.11173	1.36549	0	0	-5.69555	0	-15.3451	0	-13.2331	0	43.4939	-4.01857
733.40314	24.9834	-7.59833	56.7921	-9.69986	0	-1.24935	0	-8.69972	0	-19.8429	0	-14.5384	0	28.5094	-11.5417
733.55230	-24.2383	53.7683	-45.2072	3.54975	-8.39476	-18.2591	-27.9564	-0.399831	-32.1787	107.272	-25.0236	-59.7467	6.23063	-16.017	34.185
733.65352	20.9662	-6.98346	53.0705	-6.80247	0	0	0	-6.36518	0	-16.0834	-0.310245	-14.0735	0	22.6706	-10.2546
734.56835	8.94426	-1.63395	-31.086	9.8244	-6.84335	-18.313	-26.1383	-0.602755	-8.52994	-12.7088	36.6579	31.6286	0	-11.6447	0
735.17507	24.4083	-6.13547	48.4207	-11.8337	0	-0.275751	0	-7.39946	0	-22.4835	-0.0148641	-19.3496	0	41.036	-11.2859
735.58096	7.16658	-0.189042	-2.55568	0	0	-11.1923	-12.4092	-3.21661	-4.75414	-21.5945	16.8877	7.84102	0	25.354	0
736.02194	23.3221	-5.72593	39.1794	-5.67731	0	-0.473971	-0.665665	-5.78158	0	-16.524	0	-13.744	0	23.6435	-6.23248
736.42025	20.1342	-4.95806	39.808	-5.12885	0	-0.633571	0	-5.53696	0	-16.2906	0	-12.4335	0	21.6016	-5.49489
738.18010	22.4282	-5.55791	28.9722	-7.87754	1.31639	-0.204687	0	-5.98023	0	-18.8323	0	-14.0343	0	39.6852	-8.31333
738.39031	17.3516	-4.4861	21.1654	-6.39482	6.65623	-0.796611	0	-6.44735	0	-18.6357	-0.76621	-16.5471	0	53.5494	-7.75195
739.20051	29.5723	-8.81994	44.3888	-8.62833	0	0	0	-8.46699	0	-22.6374	0	-17.8661	0	38.3935	-9.25161
739.43553	41.4635	-13.1659	71.4947	-9.53475	-1.46178	-1.9954	-2.14133	-12.5054	0	-27.9083	0	-19.4579	-0.0845644	34.7636	-15.7734
74.09653	-4.37498	0	-12.1272	0	-10.7668	31.4336	31.0639	6.38516	14.2404	0	0	0.866558	0	-12.2171	0
741.52136	-13.4628	62.1203	-44.4404	5.38	2.48452	-17.3432	-24.2633	-7.88567	-25.4787	15.1041	-13.2761	-18.8591	14.7936	-4.47939	44.9194
742.53466	-13.5471	51.5673	-38.2726	1.43843	0	-15.8208	-22.5005	-8.15484	-26.6372	33.3535	-17.9973	-14.3311	12.6389	-5.7456	35.5513
743.18475	26.0876	-9.75387	43.1471	-6.02616	0	0	0	-7.20173	0	-21.7856	0	-18.4986	0	38.2601	-9.65806
743.61785	26.7422	-3.08641	39.2074	-7.18895	0	-1.39517	-1.71936	-7.57538	-0.652338	-12.7786	0	-21.3797	0	30.9705	-6.11885
743.69668	19.4496	-4.33402	42.3176	-4.69702	0	0	0	-4.76023	0	-14.8885	0	-12.4693	0	15.0867	-5.07845
744.92718	24.4752	-6.65988	52.317	-8.20058	0	0	0	-6.66662	0	-16.4298	0	-14.403	0	16.1836	-8.56714
745.03085	15.6263	-4.0583	25.6686	-3.64122	0	0	0	-3.55866	0	-12.7463	0	-10.2868	0	20.6956	-4.49938
746.98432	9.65562	-1.74145	12.719	-2.7248	4.13621	0	0	-3.56489	0	-10.9169	0	-9.01284	0	31.0291	-3.15733
747.39964	18.3495	-4.49453	26.4104	-5.34893	5.72446	-1.17098	0	-7.09918	0	-18.5106	-1.20855	-17.8396	0	48.6311	-6.83526
747.60150	27.1079	-8.61632	28.9551	-8.25648	0.583082	-4.84626	-3.22828	-9.44972	-1.69095	-21.0358	0	-8.58647	0	49.0511	-12.1308
748.61571	21.8267	-9.25144	33.1214	-7.12513	0	-1.59995	-0.846091	-6.57125	0	-21.6039	0	-10.3478	0	41.5688	-8.33467
749.59963	9.00579	0	25.5508	-4.40734	0	-1.08196	0	-2.89076	0	-2.30486	-2.67039	-16.1772	0	24.133	-1.7981
749.66173	24.2292	-7.61862	46.5104	-8.69209	0	-0.198465	0	-6.47381	0	-17.9957	0	-14.4468	0	26.0342	-9.89133
750.41541	16.4614	-3.94779	32.6731	-6.5756	0	0	0	-4.77222	0	-13.8193	0	-11.8177	0	26.1538	-6.2388
751.60799	10.0294	0	14.9238	-2.81349	0	-1.41189	-2.44821	-3.14601	-4.07525	0	-4.21731	-19.1398	0	24.2958	0
752.21412	21.6075	-7.58238	26.9089	-6.39574	0.0402706	0	0	-5.03042	0	-17.4926	0	-12.7155	0	36.2733	-7.891
753.41833	22.2626	-6.18301	47.3741	-7.71269	0	-0.925396	-0.180882	-7.61078	0	-20.1349	-0.101	-15.1412	0	35.1748	-8.2652
753.64786	31.5376	-9.00558	52.0727	-8.04278	0	-0.133079	0	-8.09929	0	-19.3857	0	-19.3629	0	34.4126	-12.2061
756.55095	0	50.4755	-64.2594	18.8919	0	-31.2617	-44.0412	-14.8265	-31.108	-24.9705	4.74385	36.2152	15.162	-15.1673	41.1122
757.21985	19.3785	-5.41417	19.3876	-3.30009	0	0	0	-3.27409	0	-14.783	0	-8.6138	0	27.4175	-4.08689
757.41717	26.8331	-9.13867	47.3937	-5.12407	0	-1.58539	-1.54668	-8.28289	0	-19.643	0	-14.5361	0	34.9641	-11.3815
758.41494	22.3327	-5.24594	49.3018	-8.80303	0	-0.361656	0	-7.32513	0	-19.0731	-2.13787	-13.4675	0	29.5593	-8.29044
759.57023	9.60496	-7.93302	-62.6626	33.9666	-10.0316	-26.9448	-38.1902	-27.549	-37.9811	-16.2329	-14.5748	127.875	-0.94375	-9.61751	2.01697
760.58120	6.3402	11.9814	-76.4152	41.2128	-13.278	-32.6636	-45.3029	-11.4299	-36.5693	23.0101	0	36.7007	0	-21.2172	19.7289
761.81443	16.5357	-4.8642	37.8309	-7.80532	2.62185	-0.589015	0	-6.92336	0	-17.8336	-0.221945	-14.7755	0	41.6792	-9.11579
764.51787	-5.24583	35.3372	-49.6773	22.8674	-3.34256	-16.8963	-24.3125	-14.7011	-32.0524	27.0768	-29.0455	11.3317	4.78238	-3.24992	27.7854
765.18621	29.4818	-8.89498	46.0372	-12.0277	0	0	0	-7.54623	0	-23.511	-0.484951	-16.9867	0	43.6191	-10.8334
765.64975	29.2096	-7.05789	42.1354	-6.5771	0	-0.832802	-0.722579	-7.08517	0	-16.5602	-0.891586	-17.8533	0	30.1498	-8.41742
766.63674	23.7472	-6.60607	53.6769	-9.08919	0	-0.0793103	0	-7.80242	0	-17.4483	-1.31178	-21.2484	0	33.1637	-9.25992
767.20447	23.3621	-7.57381	53.877	-8.86772	0	0	0	-5.98742	0	-19.259	0	-14.6842	0	24.6074	-10.0389
767.40007	7.74655	-0.719203	24.68	-4.92099	0	0	0	-3.38293	0	-11.0462	-1.16427	-8.61102	0	27.4283	-4.75656
768.18728	13.2067	-4.80045	38.4982	-4.63703	-0.293007	0	0	-1.81778	0	-13.2005	0	-8.77283	0	12.9938	-5.78495
769.41361	17.8121	-4.98163	28.0204	-5.30959	3.159	-0.622188	-0.511479	-6.12711	0	-15.5617	0	-12.5097	0	35.5165	-6.66697
769.56053	-6.93116	37.2718	-53.5535	19.1054	-2.26835	-19.069	-27.9999	-8.05724	-28.5487	34.4642	-17.4533	0	6.78263	-9.95879	29.2119
769.82728	20.4842	-5.93853	26.53	-5.76553	0.945497	-0.770115	-0.129867	-5.79237	0	-15.3651	-0.0116605	-11.8629	0	38.5206	-6.67423
770.41546	23.6904	-5.62331	29.1097	-12.2959	6.33251	-1.83863	0	-7.96746	0	-23.0089	-2.99934	-20.4605	0	64.314	-10.0069
770.50294	-61.9393	156.322	-77.1748	15.8273	11.6709	-26.985	-42.4913	-11.4692	-59.6995	81.3586	-56.2538	-100.567	37.3248	-21.277	111.266
771.02947	22.6605	-4.89323	42.5024	-8.15925	0	-0.204625	0	-6.9056	0	-17.1494	0	-15.5439	0	27.5577	-8.84027
771.16782	17.1929	-2.50192	7.40885	-3.0093	3.46737	0	0	-2.92358	0	-12.431	0	-10.292	0	27.4912	-2.01134
771.51756	-55.6256	139.674	-70.7776	13.9365	10.1282	-23.1956	-37.4164	-9.92453	-53.013	72.867	-49.2825	-87.5649	33.2842	-19.5005	98.0411
771.67842	30.2968	-5.66756	63.4738	-11.6851	-1.21436	-1.18546	-1.57503	-8.88153	-0.434174	-17.0497	-3.3274	-22.8758	0	34.391	-10.7411
772.19261	20.2746	-6.19952	44.2131	-6.50639	0	0	0	-5.119	0	-16.2618	0	-11.8675	0	23.3102	-8.94285
772.51689	-6.89387	64.1587	-54.3868	13.0831	12.0493	-23.354	-33.0935	-15.5604	-25.9127	-35.8283	10.1274	5.79936	19.2942	-5.1211	50.018
773.41986	13.6304	-3.04097	41.1273	-3.35068	0	-0.00995725	0	-6.05887	0	-14.9486	-0.544746	-12.4113	0	27.4649	-7.19176
773.59584	13.4765	-4.55266	14.8357	-3.36332	1.08768	-2.25684	0	-6.54409	-0.248331	-11.792	-3.18445	-1.35362	0	39.5903	-7.15946
774.53632	1.54875	21.0419	-23.4822	0.589846	1.76169	-12.422	-16.402	-0.758189	-7.34663	-31.5118	20.9839	6.76593	7.00391	0	17.636
775.23670	22.7476	-7.79445	40.443	-8.12889	0	0	0	-6.28802	0	-17.8006	0	-11.9411	0	30.7602	-8.25702
775.42349	15.953	-1.76065	14.1193	-2.40038	0	-1.00163	0	-4.39712	0	-10.7001	0	-8.25953	0	24.932	-2.58161
775.64939	28.8491	-8.19199	51.016	-10.1453	0	-0.416074	-0.0341493	-8.56721	0	-19.4905	-0.162728	-18.3793	0	39.3249	-10.2174
777.42724	24.5245	-6.83824	46.5082	-10.1952	0	-1.57104	0	-8.45694	0	-23.09	0	-17.6697	0	44.2086	-11.1441
779.06532	13.8418	-2.00265	21.6794	0	0	0	0	-2.43289	0	-12.7547	0	-8.40431	0	15.0938	-1.90599
779.46661	-11.9785	52.6641	0	5.55822	-0.158006	-9.4687	-14.8703	-9.35319	-24.121	31.5404	-24.4591	-38.1824	10.4472	-4.38466	28.9927
779.62210	11.1254	0	23.0431	-6.40023	0	-0.631599	0	-4.37316	0	-4.66044	-1.55965	-18.3088	0.631866	29.7641	-3.11047
781.14805	25.7632	-4.45792	25.1788	-9.62241	5.08725	-3.65813	-2.00279	-8.47769	0	-23.3628	-1.43911	-15.3936	0.182714	64.8936	-11.6464
782.56401	-1.01652	66.5929	-98.5375	59.3239	0	-37.5438	-53.3037	-19.9041	-50.9567	0	-10.0955	11.7768	17.008	-15.4299	60.1936
783.20058	32.1001	-9.4488	58.5599	-10.3598	0	-0.123654	0	-9.0651	0	-22.5306	0	-16.8115	0	32.9449	-11.9254
784.05519	11.4429	-0.698745	8.65901	0	0	-2.03471	-2.74896	-3.04945	-0.130598	-11.4	0	0.648735	0	6.1065	-1.81013
784.19106	17.9162	-4.17058	44.4062	-6.37549	-0.556772	0	0	-5.548	0	-14.9089	0	-10.4647	0	20.0897	-7.37164
787.49168	15.545	0	32.8945	0	-1.19972	-2.57292	-3.62754	-6.19997	-2.39579	-10.2623	-1.5966	-5.68897	0	0	0
788.16067	24.8386	-6.13992	46.1621	-9.94674	0	0	0	-8.38825	0	-20.608	-3.11105	-16.9015	0	44.0376	-10.7695
789.52861	-1.35056	30.4875	-27.845	6.70509	0	-13.2106	-20.1528	-7.70215	-19.072	3.98577	-6.25867	5.36469	6.56171	-1.59247	17.992
789.61644	-7.48613	41.7784	-49.1014	14.0414	-3.91905	-19.8188	-29.3677	-1.287	-21.2481	36.5787	0	-17.9474	7.3795	-18.352	26.8434
791.20179	11.3358	-4.57913	27.8981	-4.10138	1.17845	0	0	-4.06557	0	-14.7798	0	-10.9082	0	34.2073	-7.7759
791.40941	13.0174	-3.01612	15.361	-3.6024	4.99458	-0.543825	0	-5.93822	0	-13.1622	-1.36894	-10.2662	0	42.1117	-5.12512
792.55340	-1.75101	33.5379	-40.8624	19.2451	-0.131329	-16.3825	-23.3132	-12.4224	-26.2931	4.41388	-19.5167	16.6741	7.11455	-0.824128	24.5027
793.19656	15.2855	0	17.8138	-1.74215	0	-0.286286	-0.97824	-3.15245	0	-16.3558	0.253659	-9.90349	0	23.1073	-1.33741
793.56036	0	16.6799	-31.811	16.4383	0	-12.0462	-18.6055	-9.95243	-18.166	0	-8.87664	22.5795	3.63053	0	14.3544
795.06422	6.62675	0	-0.247605	7.56782	-0.662987	-6.59422	-9.34153	-7.91089	-6.80448	-16.8416	0	24.3569	0	0.744107	0
795.18732	13.1467	-1.33915	34.2754	-2.78407	0	-0.616278	0	-3.0727	0	-16.629	0	-6.66242	0	15.502	-5.58019
795.42465	18.3947	-3.76995	45.7314	-8.92975	0	-0.4614	0	-5.52929	0	-15.2242	-1.21708	-12.0488	0	23.492	-7.98452
795.58606	7.16368	6.91351	-21.8431	13.5441	0	-10.0191	-14.9322	-8.42251	-10.6205	-15.9798	3.00909	21.2481	0.179711	-0.0707354	5.37896
796.52121	-22.9761	48.5373	-84.4081	45.8888	11.6688	-31.1074	-47.2703	-42.3417	-55.7842	-49.863	-29.4498	132.636	16.0985	-12.9627	44.2414
797.01961	9.5527	-0.796523	24.4034	-4.55524	0.20861	-0.215059	0	-5.22442	0	-11.6691	-1.92137	-7.29449	0	31.3955	-4.5565
797.23832	9.89101	-0.79548	27.8036	-5.22031	0	0	1.46774	-3.00409	0	-14.3711	0	-8.74045	0	22.9475	-3.67309
797.42099	7.76312	0	11.1467	-0.717126	0.900775	-0.500282	0	-3.2029	0	-10.1215	-0.306923	-6.31395	0	29.1446	-1.80844
797.68908	25.2108	-7.87465	47.0509	-7.35485	0	-0.0846268	-0.881133	-7.96534	-0.952857	-20.2383	-3.68438	-13.2349	0	41.5827	-10.4206
798.20469	35.4658	-9.24723	35.9767	-7.66295	0	-0.756164	-1.16193	-9.52714	-0.295198	-22.6473	0	-17.4952	0	49.7414	-12.4364
798.53242	-37.2073	104.879	-103.78	43.9429	15.2207	-36.5206	-54.9247	-30.251	-62.0181	-7.97918	-26.6717	31.033	28.5551	-19.5415	85.0205
799.16707	23.5348	-5.07105	50.4415	-10.996	0	0	0	-7.46524	0	-22.1216	-2.35229	-17.6012	0	40.5787	-10.9575
799.42487	24.4082	-5.90185	46.9331	-11.229	0	-0.867576	0	-9.00763	0	-22.069	-2.37055	-17.7177	0	47.6787	-10.6873
799.67442	-17.2152	80.2943	-1.5277	-12.0047	0	-10.3389	-13.7824	-2.77084	-22.6452	28.2041	-32.8171	-66.9728	19.8478	24.4902	41.1684
800.44210	6.93965	10.7019	16.7833	0	0.658402	-4.92983	-6.32766	-8.064	-8.93287	-0.156364	-8.50344	-21.6261	1.74926	27.6779	1.21158
800.54018	-26.0503	88.0099	-83.9864	33.3294	12.4783	-31.1934	-47.0671	-22.9768	-50.6158	-3.3494	-15.1091	10.2029	23.3103	-14.8369	72.1025
800.95042	14.2643	-3.32195	38.0796	-4.82114	0	0	0	-4.05042	0	-11.7575	0	-8.87044	0	12.0261	-5.68422
801.22828	15.7227	-4.74483	36.0387	-2.58638	0	0	0	-4.32396	0	-14.2884	0	-6.8123	0	16.3213	-6.8119
801.44976	17.4446	0.117729	32.0974	-3.64655	0	-3.25068	-3.77002	-7.81756	-3.11084	-7.57517	-3.88423	-17.9494	0	21.3717	-0.167282
802.46989	-10.1558	20.1488	-29.44	21.4032	1.6648	-10.9349	-17.8691	-19.3821	-29.0911	2.38985	-30.8822	36.052	5.20694	3.79128	14.7633
803.41224	27.0568	-8.56472	28.0933	-11.0891	6.82222	-1.88792	0	-9.61765	0	-25.7553	-1.56182	-22.5295	0	76.9504	-12.283
803.54832	-2.07034	30.5426	-30.5227	13.2872	0	-14.7399	-21.2319	-9.82563	-21.83	0	-8.00814	8.31451	7.08148	-0.209699	22.2049
803.68302	27.7287	-2.66216	38.0885	-10.7891	5.16539	-1.52645	0	-10.1261	0	-22.3446	-3.18361	-24.4381	0	55.7138	-9.50125
805.22403	18.2876	-5.02147	35.1083	-4.01882	0	0	0	-4.32767	0	-14.7644	0	-11.1965	0	18.5444	-4.7432
805.54662	-0.0391628	54.8263	-77.8468	52.2179	0	-28.7767	-41.479	-16.2988	-40.1355	-11.3695	-2.77673	9.42079	16.048	-8.11162	46.1568
807.56583	-2.40364	61.7403	-85.3892	51.652	0	-33.1775	-46.8024	-25.4987	-46.645	-4.6595	-12.4583	25.6769	14.9784	-12.79	51.2014
808.57958	-0.535485	62.9306	-92.2431	44.8752	0	-41.6205	-59.9076	-33.5355	-55.8529	-32.9726	-10.03	82.5096	18.95	-16.0335	48.3144
809.74619	16.1549	0	31.3694	-2.8108	0	-0.0105382	-0.462517	-2.89484	0	-9.60972	0	-10.848	0	6.06942	-1.70805
810.59663	0	45.9734	-83.1071	45.5823	-2.12236	-32.5664	-46.5809	-9.3575	-31.397	-3.89491	19.9825	0	10.5715	-20.205	42.8492
811.21719	18.4965	-5.11272	45.767	-5.68299	0	0	0	-4.52749	0	-16.5388	0	-10.4601	0	17.9503	-6.28623
811.59641	0.431068	39.4164	-74.1418	38.1917	-3.33308	-27.4018	-38.3623	-5.1322	-23.7532	0	20.3413	-2.31427	8.71055	-17.9644	35.864
813.53042	0	7.28723	-26.4023	14.4793	0	-9.06454	-12.5513	-7.13679	-10.3026	-6.84353	-2.62208	24.3489	1.08119	0	6.83435
813.61740	-10.5124	34.9696	-41.386	13.3181	-5.95412	-15.7968	-24.6263	0	-15.9628	53.1543	0	-29.4882	3.86521	-20.5148	19.5623
815.22958	20.609	-5.49598	35.8031	-4.23393	0	0	0	-5.00066	0	-15.8691	0	-10.8158	0	26.3111	-7.57144
815.65714	-62.8071	168.094	-57.9066	-3.73323	5.44089	-20.5998	-32.6272	0	-50.4478	86.5586	-59.8784	-118.191	39.7518	-20.1047	109.312
816.20389	24.3376	-7.70113	48.6018	-6.33318	0	0	0	-6.90893	-0.517958	-16.9128	-1.4049	-14.0113	0	28.6555	-9.58346
817.45394	15.82	-1.07365	42.7023	-5.21336	0	-0.0012733	0	-6.44073	0	-12.645	-1.30953	-13.8776	0	22.3853	-7.1253
818.50481	-22.2711	58.7377	-43.304	21.1341	5.10992	-17.2033	-27.5715	-16.4893	-35.6215	14.1687	-24.1072	0	13.8258	-9.29092	45.2085
818.58020	6.26284	-0.389927	-7.1243	1.78377	-0.148385	-4.63378	-6.16433	0	0	-17.2	12.657	13.7792	0	0	0
818.67114	-32.3479	95.6374	-22.2617	-1.06844	5.04681	-9.81688	-15.4183	-0.690635	-26.582	34.4917	-35.6822	-65.9018	22.4947	-2.37824	61.039
819.68718	14.036	26.6541	28.8556	-9.68524	0	-4.42894	-6.9303	-9.28088	-9.9769	-8.0493	-14.1902	-36.6193	6.63239	36.8096	7.98201
821.20272	29.804	-8.66335	60.4551	-14.0748	0	-0.306745	0	-9.70163	0	-25.3326	-2.67228	-20.574	0	44.6843	-13.751
821.70898	20.2611	-5.75666	44.8285	-7.61347	0	-0.51561	0	-8.73984	0	-21.8719	-2.29401	-16.6242	0	40.3739	-6.58903
822.53402	-33.8511	97.814	-106.654	50.9346	14.1693	-37.1069	-56.3116	-31.9179	-60.9787	0	-19.0026	22.1841	26.5201	-24.3782	79.0074
823.22917	11.8161	-2.59375	41.2706	-5.55733	0	0	0	-4.11361	0	-14.1859	-0.242442	-8.95761	0	17.985	-4.47404
823.75376	-38.8668	66.2177	-33.1288	-4.38961	-12.3024	-13.6954	-20.886	8.94876	-32.3434	142.826	-41.5835	-92.4199	7.68024	-15.5288	35.9452
825.17014	24.9353	-6.40598	22.022	-9.47202	8.43278	-1.72522	0	-8.56466	0	-22.151	-2.81125	-19.4591	0	69.3159	-11.6751
825.43340	25.7196	-5.95119	19.8936	-9.34281	7.9777	-1.69951	0	-8.63918	0	-23.1686	-2.15304	-22.1114	0	73.1909	-10.6386
825.68978	-8.81162	77.2868	-0.497791	-16.5685	1.07618	-11.7095	-14.0386	-3.44176	-23.0735	25.6523	-32.7683	-73.8168	20.0345	45.3089	35.6693
827.21703	24.0573	-6.98824	49.3105	-7.40905	0	0	0	-7.6411	0	-17.7211	-0.864743	-14.6326	0	30.371	-10.1003
827.44885	18.6463	-4.16151	32.1768	-6.17693	0	-0.437076	0	-5.73204	0	-13.6505	0	-10.8319	0	28.3197	-6.41769
827.70445	-45.6985	160.183	-36.4661	-10.1315	0.468918	-18.2177	-27.3961	0	-42.4111	54.1523	-54.1308	-109.616	38.503	-4.31137	97.9178
828.53823	0	27.8377	-61.0822	47.1676	1.24229	-19.6979	-30.0247	-21.9025	-33.9263	-29.1039	-15.3169	57.5366	7.19563	0	26.0016
830.54855	2.48527	0	-33.6972	26.9683	0	-9.29765	-12.2081	-7.16265	-7.59582	-14.8554	9.59905	26.0488	1.59997	0	0
831.56834	3.14059	30.6107	-50.8437	25.455	0	-19.4965	-28.1799	-8.13773	-20.816	-20.0314	10.279	7.69077	9.34237	-2.89936	27.735
833.22642	16.7247	-6.62454	32.0767	-6.833	-2.30654	1.90866	3.04481	-0.723937	3.28992	-13.2737	0	-4.71027	0	8.42954	-8.70384
834.58096	-3.64467	61.5875	-75.3416	41.0862	0	-25.8572	-38.6497	-13.9269	-33.4237	0	0	-6.97557	14.0844	-14.552	47.8184
835.59432	-7.92998	50.9936	-64.7867	39.2446	1.16742	-22.2331	-32.6761	-11.0248	-29.2518	3.95597	-0.419259	-4.2151	11.8662	-16.1875	40.1476
836.60822	0	32.7498	-51.0593	26.959	0	-18.9408	-26.6757	-8.53729	-22.6479	0	3.59805	0	6.03633	-9.11019	25.4172
837.20767	9.72572	-1.27864	9.12825	-1.71703	2.62643	0	0	-2.51416	0	-13.8125	0	-9.41012	0	32.2186	-2.54876
837.45363	13.1531	-2.94239	19.6724	-3.67584	3.57577	-0.359285	0	-5.0556	0	-14.3098	-0.928814	-12.8232	0	41.8185	-6.02541
837.72588	22.6222	-6.66446	48.2357	-7.46978	0	0	0	-6.5879	0	-13.0807	-0.273584	-16.0295	0	26.9952	-9.4735
838.62531	0	7.66147	-17.147	8.68859	0	-7.45377	-11.3657	0	-6.96028	0	6.53299	0	0.109652	-2.39383	6.65965
839.20294	13.9202	-3.54644	43.7406	-6.15403	-0.48709	0	0	-3.45407	0	-13.7876	-1.51222	-8.79256	0	18.7439	-8.2821
839.64340	-26.9661	82.0699	-31.1812	-0.16234	0	-12.3048	-18.9481	0	-25.819	45.6491	-25.2717	-57.607	19.5933	-7.96918	52.8546
842.21652	29.2391	-9.09296	37.4083	-9.72847	0	-0.140189	0	-8.04734	0	-20.2767	-1.11155	-16.5844	0	49.586	-10.9599
843.20662	24.4184	-6.45493	56.958	-12.7132	0	-0.31461	0	-8.45894	0	-22.6068	-3.46582	-18.7324	0	45.7696	-12.6649
843.46670	25.1738	-5.00154	56.9313	-11.3699	0	-1.15939	0	-10.948	0	-21.0857	-4.97045	-22.5985	0	51.6916	-12.4081
843.68088	-70.0858	196.565	-61.417	-3.82725	8.48526	-21.9305	-34.883	-0.110634	-55.7867	78.1743	-69.2733	-133.039	46.9645	-18.4155	129.312
844.51932	-12.486	20.3105	-62.1275	62.2354	7.48226	-16.842	-26.2844	-23.9172	-34.2024	-30.3505	-18.5599	62.0672	5.15609	0	23.7803
845.68914	-59.437	172.003	-52.0064	-3.76108	7.28916	-19.0776	-30.4569	-0.180814	-48.4927	65.5751	-60.0413	-117.103	41.953	-13.3842	113.129
847.44674	25.6236	-6.25665	27.202	-10.103	4.80992	-1.46218	0	-9.52686	0	-24.4016	-2.47723	-19.7921	0	71.928	-12.1632
847.71423	5.64984	49.9409	23.1619	-13.9429	6.14083	-8.72145	-9.42813	-10.5945	-16.4348	-6.31811	-25.1241	-57.9409	15.545	56.0775	21.7986
849.24552	25.0347	-6.86845	48.273	-7.58986	0	0	0	-7.31639	0	-16.2813	-0.159693	-13.6361	0	26.0672	-9.54033
849.45928	25.1955	-3.71005	35.1697	-6.89126	0	-1.99381	-2.11492	-8.41562	-0.987034	-17.9322	-1.43097	-9.87151	0	38.3858	-8.44715
851.78565	-41.2745	73.2622	-35.7471	-7.21386	-14.9713	-16.3709	-24.236	11.9378	-35.2763	154.625	-44.9943	-99.9588	8.57878	-17.7675	39.4063
853.48506	30.6246	-7.63595	39.9143	-9.53729	2.7525	-2.95744	-2.75649	-10.9699	-4.22393	-20.5041	-4.50315	-17.845	0	54.6653	-9.49658
854.97497	14.6195	-2.92935	29.9427	-5.77981	0.380907	0	0	-4.27712	0	-14.7827	0	-13.4824	0	31.8826	-6.40755
855.72791	-49.0791	167.085	-37.792	-9.79724	0.818096	-18.2099	-27.7085	0	-42.2763	47.5964	-54.4932	-107.865	41.0494	-7.73872	102.554
857.73976	-29.837	106.442	-18.1349	-5.13759	0	-11.3425	-17.287	0	-26.6818	31.6016	-36.0568	-72.6421	25.3868	-0.667597	63.1504
859.59898	0	16.2541	-22.5267	11.9886	0	-8.50169	-12.2271	-4.42378	-9.57562	-8.08663	3.12162	3.6395	3.31582	0	11.6681
86.09674	0	-6.07496	-18.2143	6.9066	0	4.65677	0.376382	-0.247738	0	-18.9386	6.5762	31.1593	0	-4.1251	0
860.23281	23.4877	-6.56702	47.7349	-8.73448	0	0	0	-6.54872	0	-16.6376	0	-12.7456	0	25.8227	-9.06104
861.22547	16.2503	-4.33714	43.6413	-7.41389	0	0	0	-4.76382	0	-14.0936	0	-10.0882	0	21.1404	-8.38769
861.47443	17.2011	-3.47711	48.9945	-8.18919	0	0	0	-5.52389	0	-15.8035	-1.71188	-14.8741	0	24.3882	-8.31777
863.71869	16.3394	-1.4892	26.3463	-3.85049	0	-0.685902	-0.682905	-5.12343	-1.15892	-8.2979	-1.02378	-13.7166	0	29.551	-5.0836
865.22257	19.879	-6.55737	49.9949	-10.585	0	0	0	-6.54332	0	-21.0732	0	-16.7213	0	39.1455	-11.6632
865.47330	24.7403	-7.22043	60.9518	-11.8965	0	-0.852375	0	-9.60414	0	-23.6491	-4.14243	-19.2135	0	48.137	-13.7174
865.73392	25.0278	-7.53547	62.6845	-10.74	0	0	0	-8.91367	0	-20.9109	-2.52741	-19.9845	0	35.4275	-12.1179
867.11794	10.035	-1.22267	15.764	-2.25101	1.78356	0	0	-2.21237	0	-10.4479	0	-9.16066	0	25.3669	-3.41516
867.67133	-50.7318	148.96	-46.7921	-9.40635	1.5761	-16.606	-26.0891	0	-41.6865	64.7485	-51.5708	-100.299	37.5664	-13.1654	95.7066
869.20560	24.6097	-3.72338	27.1932	-12.2088	6.26808	-1.32206	0	-8.22793	0	-24.665	-0.979862	-22.0293	0	64.1725	-7.89275
869.45957	20.3301	-3.08211	24.8291	-11.3732	6.04173	-2.07164	0	-8.84485	0	-19.0993	-5.1726	-20.9787	0.142793	72.2563	-10.3137
869.69571	-65.7575	192.553	-56.2082	-11.9746	6.85276	-23.0489	-34.9153	0	-54.7782	81.6274	-69.9058	-137.523	47.9585	-3.9954	122.497
870.53350	3.4067	6.66576	-5.17212	17.3317	0	-8.5944	-12.8001	-9.98863	-11.5361	-18.3155	0.0473909	14.0253	1.23605	-0.206836	6.00342
871.25766	13.587	-2.07347	29.4075	-3.49905	0	0	0	-4.20193	0	-11.6969	0	-9.24816	0	18.0468	-3.50975
871.54331	0.102757	3.32833	0	5.63098	0	-3.67	-5.94274	-3.86415	-4.80338	-8.5305	0	5.737	0.104299	0	1.14712
871.70827	-67.8671	193.091	-59.6037	-4.40273	7.76266	-21.9984	-34.5547	0	-54.5967	75.0349	-68.6753	-132.886	46.3302	-13.7107	126.688
872.54901	-5.34752	22.8847	-55.7986	50.6397	4.5958	-16.9946	-25.2962	-19.8562	-28.0052	-31.2518	-3.11998	45.0544	7.14349	-2.91261	25.5776
872.71667	-65.7274	188.227	-54.0882	-4.7808	7.28484	-20.8272	-32.5055	0	-51.9011	67.4406	-66.1771	-127.455	45.5997	-12.2732	122.998
874.55859	-4.13458	29.1885	-44.6618	31.2019	2.11754	-13.9719	-21.2353	-12.3538	-21.148	-18.3113	0	18.9726	6.88211	-3.32754	24.4587
875.24343	34.4151	-10.4267	45.4663	-10.6075	0	-1.02544	-0.221487	-8.76065	0	-21.8285	-1.00547	-17.8017	0	45.3097	-12.4723
875.56957	-2.32297	14.3631	-26.79	21.06	1.83434	-6.31295	-10.4962	-6.5147	-11.8533	-9.38129	0	9.44536	3.29453	-0.217762	12.3879
876.98745	16.6586	-2.68253	30.548	-7.5595	1.79762	0	0	-5.05475	0	-14.6366	-2.50448	-14.4019	0	33.3931	-6.52567
877.72350	-0.0671461	33.0161	-9.25706	-5.4099	0	-3.7606	-3.77527	2.48304	0	2.28253	0	-25.5881	9.18491	0.429804	13.3271
879.73621	-18.9251	91.5055	-20.4449	-12.3765	-1.49354	-10.683	-13.7803	4.78963	-16.9899	27.1139	-24.2485	-64.3478	25.936	0	48.818
880.72657	11.8953	19.4704	13.5368	-10.6648	0	-6.32332	-4.69735	-5.11738	-8.45527	-5.74832	-12.879	-24.9692	8.75416	56.3136	0
881.24745	10.9465	-1.61152	20.1017	-2.51769	1.06415	0	0	-2.07526	0	-10.6006	0	-6.99621	0	11.7569	-0.872324
882.13007	11.6065	-1.35683	16.3679	-3.95102	0	0	0	-2.33743	0	-9.64855	0	-8.15131	0	27.5054	-4.96833
882.50186	16.4965	0	28.6031	-1.75564	0	-2.58429	-2.6181	-5.79354	-2.59358	-9.65926	-0.961325	-7.74132	0	17.157	-3.04188
883.48924	9.22848	0	32.2381	-3.95976	0	-0.309773	0	-4.69779	0	-9.40726	-0.442369	-7.77663	0	17.3333	-4.18375
883.61987	-16.7344	34.0266	-17.8125	0	0.353115	-5.26043	-9.40441	0	-14.8234	43.0738	-13.6049	-31.9468	5.20542	-5.2886	19.8971
883.74873	6.90621	0	28.3572	-4.78557	-1.14952	-0.274013	0	0	0	0	-4.54364	-13.0605	0	13.9439	-6.33864
885.68110	0	0	-13.5524	7.94615	-1.06513	-2.98015	-5.38048	-1.26931	-5.03256	5.06669	-0.155584	12.2496	0	0	0
885.74225	0	42.154	14.3307	-7.49067	0	-4.30939	-6.83189	-3.29416	-11.7107	-0.602697	-17.4532	-39.5408	12.5309	27.3807	18.9562
886.24565	24.999	-7.72394	38.4965	-8.4523	0	0	-0.518844	-7.29341	-0.229581	-18.3538	0	-14.6419	0	42.2851	-8.90651
887.22762	20.4716	-5.75485	52.4302	-11.9257	0	0	0	-7.45884	0	-20.6289	-1.62779	-17.629	0	40.0855	-10.4755
887.48656	22.0837	-4.98002	46.6632	-11.5328	0	-0.837577	0	-8.48635	0	-19.4437	-1.9496	-18.072	0	43.7805	-9.85586
887.71931	10.1861	12.3203	29.8898	-10.8857	0	-3.19421	-1.15758	-5.27217	-4.66437	-3.23083	-12.2834	-27.1894	4.43033	37.7504	0
889.49142	10.0404	0	21.7074	-0.846413	0	0	-0.445938	-3.02243	0	-8.08228	0	-8.02035	0	15.3338	-0.958088
891.20252	23.2224	-5.09444	21.4717	-8.94502	8.30447	-0.511646	0	-7.18875	0	-22.3662	-0.523082	-20.4197	0	58.9548	-8.12806
891.47320	24.8437	-5.83698	27.2719	-11.1693	8.43326	-1.95308	0	-8.40241	0	-23.0212	-2.2663	-21.9856	0	67.4915	-11.5012
891.71053	11.4144	9.76834	19.8483	-14.1545	4.10169	-4.04601	-1.07615	-6.10353	-2.84499	-0.211136	-10.7269	-35.4309	4.62085	58.1053	0
892.24626	16.3792	-4.18146	27.8484	-6.05123	0.0531476	0	0	-5.41029	0	-15.9179	-0.940233	-11.3728	0	40.2146	-6.91965
892.48623	10.6827	0	10.4274	-1.85004	1.02907	0	0	-3.82338	0	-10.6669	0	-8.19057	0	27.3108	-0.705223
892.68096	-0.86204	15.6743	-8.59377	-0.779511	0	-0.758681	-1.88279	0	0	0	0	-6.95766	3.28059	0	9.23104
893.48220	18.5789	-2.52968	30.4659	-6.53785	0	0	0	-5.5342	0	-14.1271	0	-11.0906	0	31.3876	-6.64117
894.48612	13.5462	-1.57968	35.5904	-5.36058	0	-0.788557	0	-6.19764	0	-11.423	-2.2962	-7.75335	0	27.3288	-7.66285
895.70494	-45.0321	143.771	-55.0615	-11.7753	0.23453	-16.6443	-24.5324	6.90247	-33.3616	49.5179	-39.3794	-95.2576	37.866	-8.97951	91.0022
896.13965	9.9795	-0.152057	14.1122	-2.17245	0.936613	0	0	-2.40663	0	-10.7922	0	-8.64255	0	26.9737	-2.73921
897.49317	19.9927	0	22.2515	-3.29484	0.40495	-3.37871	-3.95429	-10.0549	-5.70228	-12.8239	-5.86202	-13.8951	0	42.6012	-1.92939
897.72185	-53.9225	173.878	-50.1546	-7.29902	5.55084	-20.4636	-30.2024	0	-45.4772	47.4654	-56.9828	-110.492	43.531	-6.14793	113.045
898.72745	-55.0602	169.185	-45.5245	-10.6989	5.13539	-19.8754	-29.5915	0	-46.7275	62.0036	-59.5394	-120.395	41.8509	-1.01733	108.364
899.73787	-47.3834	152.99	-40.3887	-5.28368	4.6031	-16.8104	-24.6149	0	-38.9887	39.5148	-50.9253	-97.2103	38.7055	-3.26956	96.3784
901.64100	0	0	-25.4558	19.8998	0	-6.58417	-10.2821	-7.56518	-11.3971	-11.8237	0	37.2225	0	0	0
902.64114	0	0	-15.6095	12.236	0	-3.43537	-6.2156	-5.32848	-6.44645	-10.5473	0	28.9062	0	0	0
903.25084	14.5995	-2.52071	24.4043	-4.1711	0	0	0	-3.71568	0	-13.7593	0	-9.78557	0	30.5757	-5.72899
903.64119	0	0	-7.62348	8.30254	0	-0.405741	-1.92226	-0.939012	-2.27791	-4.6077	0	9.21546	0	0	0
904.50523	13.2619	-0.815171	25.5274	-0.406043	0	-2.30577	-2.88972	-3.7677	-2.18005	-7.41997	-0.75657	-8.59115	0	18.9164	-2.40703
905.50300	13.7104	-2.49527	37.5481	-3.5325	0	-0.827475	0	-3.90869	0	-10.7043	-1.85224	-11.944	0	22.5852	-5.80437
907.76178	-0.929122	57.812	0	-9.77087	0	-7.23036	-10.0647	0	-13.9964	8.98119	-19.9421	-50.6412	14.1121	11.2774	31.6611
908.24599	18.551	-6.65233	24.6468	-6.1679	0	0.722568	0.873172	-2.27981	0	-15.4884	0	-8.8784	0	32.3195	-8.17237
909.24932	15.492	-4.42039	40.5176	-8.6572	0	0	3.57309	-2.81932	0.522889	-17.3155	-2.88495	-11.0506	0	26.761	-9.01612
909.51548	21.8459	-4.08473	46.4463	-8.34971	0	-0.193432	0	-8.49232	0	-19.2306	-4.94895	-19.1088	0	45.8484	-8.68889
911.13937	14.019	-1.79061	21.0287	-5.62573	2.05169	0	0	-4.76022	0	-13.6805	-1.30688	-11.2883	0	37.3128	-5.03166
911.51117	15.997	-4.08406	25.9804	-5.98051	1.81167	-0.440121	0	-5.27718	0	-15.8718	-2.43258	-13.047	0	45.0228	-5.81301
911.63201	-22.6615	50.733	-28.2574	1.22916	0.336221	-9.2216	-14.9233	-0.81894	-24.2899	57.6104	-26.0315	-43.3911	9.67398	-2.94233	31.8533
913.23009	21.1552	-6.47578	26.625	-8.55862	7.12173	-0.357522	0	-6.59215	0	-21.9407	-1.69942	-17.9563	0	57.868	-9.96934
913.48162	19.1645	-2.18414	22.355	-9.12106	5.27139	-0.970003	0	-7.3795	0	-16.8844	-5.0665	-16.0784	0.435	58.4846	-9.0198
913.73383	14.6122	6.59212	18.8317	-13.3799	1.2497	-2.81841	0	-6.36013	-1.71124	-9.51581	-8.17224	-27.8086	4.05545	58.336	0
915.27157	16.5701	-4.7518	35.2452	-5.98836	0	0	0	-4.02198	0	-13.2979	0	-7.40579	0	20.1894	-6.72742
919.26588	24.5299	-7.25397	38.3682	-8.82179	0	0	0	-6.88079	0	-16.4011	0	-12.0131	0	35.5805	-10.51
921.72394	-6.63956	57.3523	-27.9622	-10.5482	0	-6.28227	-7.67473	2.69487	-7.91399	0	-6.55012	-31.1274	18.6959	2.05975	35.6878
922.72901	-5.24554	46.5072	-21.1386	-7.20495	0	-4.58764	-7.03655	0.219286	-7.92023	1.22868	-4.78235	-25.6124	15.2216	1.38319	28.3781
923.73568	-30.908	111.322	-36.7616	-7.48188	3.10204	-13.3177	-19.2461	0	-28.2657	25.1637	-32.1257	-71.228	29.3375	-0.617395	75.0212
925.50716	12.1257	0	11.9795	0	2.37765	-6.69837	-6.63645	-8.73838	-7.63036	-10.152	-5.1275	-5.26795	0	35.1881	0
925.74392	-27.8799	103.62	-23.1957	-7.96486	1.95146	-11.446	-16.796	0	-26.7113	22.3018	-34.2416	-69.7001	25.7128	0.149753	68.2264
926.16503	17.6524	-2.52593	24.7461	-6.61684	1.88232	0	0	-5.86479	0	-16.0253	-0.480877	-13.3537	0	41.1212	-6.4761
926.50931	12.5554	0	14.9514	0	0.346952	-3.08843	-3.27189	-6.78116	-2.90677	-10.1545	-1.99717	-5.68562	0	28.6394	-2.94173
926.75501	-21.1956	80.8941	-14.4206	-3.0027	0	-7.56674	-11.8876	0	-19.8359	14.2015	-25.9801	-50.8305	21.316	0	50.8584
930.27131	17.1267	-5.01914	30.8126	-4.73699	0	0	0	-4.66431	0	-13.4287	0	-9.91838	0	28.7771	-7.34786
931.25956	17.7283	-4.47779	39.0638	-7.87631	0	0	0	-5.67147	0	-16.6889	-1.35414	-13.2484	0	31.0199	-8.23319
931.76374	10.4176	1.32804	32.5969	-7.89321	0	-1.23849	0	-3.47699	0	-7.81514	-5.53337	-19.2496	0.69789	31.4586	-2.89912
935.25445	18.4158	-4.22289	27.4221	-9.23793	4.21525	0	0	-5.7174	0	-19.4331	-1.8768	-17.3829	0	52.5901	-8.27658
935.49479	29.3183	-7.98999	42.5557	-13.1955	5.12993	-1.50876	0	-9.53531	0	-24.6166	-3.78706	-22.7365	0	62.9411	-14.4469
935.74898	9.7417	1.67476	18.7999	-9.25352	2.3336	-0.934181	0	-4.45389	0	-7.13622	-6.06175	-21.6601	1.64479	44.3536	-0.581445
940.16989	17.174	-3.39533	25.1021	-6.03331	0.405775	0	0	-4.80731	0	-15.5064	-1.97654	-11.2748	0	40.2445	-8.3242
941.16536	10.5024	0	15.8276	-4.08869	0.730624	-0.12503	0	-4.74299	0	-10.2854	-1.37604	-7.14506	0	31.9992	-3.84359
941.26349	13.6899	-3.2912	22.0867	-5.58411	0	0	0	-3.23593	0	-10.6863	0	-7.45768	0	27.5546	-5.94497
946.25355	16.9504	-4.15712	25.2341	-7.78746	3.08029	0	0	-4.80674	0	-16.7287	-0.587022	-15.163	0	44.4339	-7.14366
947.26650	12.6607	-2.7797	21.6724	-5.49936	1.5927	0	0	-3.3265	0	-13.1338	-0.549649	-10.7146	0	32.4494	-4.28911
947.50996	1.55137	9.26616	-4.08084	0	1.19072	-6.64847	-8.42472	-4.7311	-8.16798	-7.74173	-0.778111	0	2.26572	14.5512	6.20376
949.51986	8.61694	2.5311	26.5766	-2.72161	0	-2.64595	-1.76892	-5.92805	-1.78555	-7.89393	-4.35646	-11.6658	0.189456	19.6386	0
953.26615	15.4304	-3.58796	34.0347	-6.40867	0	0	0	-4.19602	0	-14.0532	-0.860503	-10.5053	0	29.0819	-7.30942
954.84234	14.4568	-0.772709	18.5003	-5.71253	1.6807	-0.0692204	0	-3.96662	0	-11.5068	-0.194089	-12.8909	0	34.9593	-4.58548
955.17559	21.4095	-1.88363	28.2473	-9.2722	2.92311	-1.39581	0	-7.41603	-0.766296	-17.5146	-5.11388	-15.1005	0	49.3228	-6.66833
957.25926	15.7417	-3.42582	22.6295	-6.27121	2.86492	0	0	-4.27484	0	-14.8613	-0.431173	-13.3971	0	37.9357	-6.46745
957.51601	18.1116	-1.33371	21	-7.8471	5.75243	-1.17329	0	-6.1972	0	-16.5934	-1.95412	-15.3416	0	45.3285	-5.88306
957.75306	15.8114	-2.14753	19.625	-6.50121	5.99305	-0.108063	0	-5.59007	0	-14.0715	-0.695809	-16.1353	0	43.2783	-6.36394
958.03089	12.0963	0	15.4798	-3.7063	1.26126	-0.000331559	0	-4.24116	0	-11.1984	0	-8.745	0	30.8396	-4.32882
958.25793	8.72011	-1.38392	11.3287	-2.09895	1.89855	0	0	-2.14343	0	-10.821	0	-7.49773	0	29.7282	-3.36452
964.77457	1.57443	9.08761	17.2181	-1.68104	0	-0.949522	-0.620898	-2.4812	-3.82247	0	-8.88524	-22.3263	1.68887	22.8992	0.382374
968.02985	7.09062	0	11.4935	-1.20303	0.699997	0	0	-2.12855	0	-9.45999	-0.322453	-5.81403	0	24.2044	-1.17773
970.19096	18.3689	-2.6983	28.0146	-6.93876	2.61481	-0.135643	0	-6.14682	0	-16.9667	-2.39904	-15.2156	0	43.4918	-7.54003
971.79586	-8.58882	34.381	-4.38289	0	0	-4.50812	-7.324	-1.44933	-14.2034	34.3555	-18.5389	-35.43	6.12476	0	18.5798
973.82315	-19.7359	58.3339	-21.9608	0	0	-7.94935	-14.6426	-1.08998	-24.9358	58.206	-29.2128	-54.032	12.75	0	35.3402
977.57156	15.872	-2.28727	28.0124	-1.94274	0	-0.11941	-1.02077	-5.24545	-1.13357	-11.025	-0.76562	-7.90914	0	22.3834	-4.49791
979.29061	13.9434	-0.758472	19.7246	-4.7592	3.41818	0	0	-4.76901	0	-13.9541	-0.373988	-11.3723	0	33.6129	-3.7412
979.53668	18.8852	-4.02037	36.2638	-9.62837	0.0928926	-1.29166	0	-7.14353	0	-17.383	-1.74398	-13.7602	0	44.3486	-10.2995
979.77899	11.0557	0	15.4571	-5.76661	2.69519	0	0	-3.08011	0	-8.20051	-1.22073	-14.1119	0	33.3085	-3.43724
985.54903	14.3179	-0.609851	28.324	-6.23979	0	-0.408506	0	-4.9622	0	-15.0188	-0.479155	-11.2135	0	33.1044	-5.1359
991.04517	10.4469	-1.16621	17.3841	-2.75494	1.60726	0	0	-2.87717	0	-10.4092	0	-7.71113	0	24.8741	-4.37635
999.20347	24.3072	-5.60313	36.6666	-11.6623	3.22229	-0.717934	0	-7.5339	0	-19.6643	-2.87504	-17.2973	0	49.9774	-12.0528
