# Supplementary material for: Spatial transcriptomic-metabolic features of tumor foci and tumor capsule in microvascular invasion with hepatocellular carcinoma: A spatial multi-omics study
Source: PLoS Med. 2026 May 15;23(5):e1004703. doi: 10.1371/journal.pmed.1004703 (PMC13178920; doi:10.1371/journal.pmed.1004703)
Supplement: S5 Table — Patient identity was used as a covariate in the linear equation for regional differentially expressed gene analysis. (XLSX) [file pmed.1004703.s024.xlsx]

## Sheet: Sheet1
S5 Table. Differential gene expression analysis between MVI-positive and MVI-negative samples within the T region.​ Patient identity was used as a covariate in the linear equation for regional differentially expressed gene analysis.
Gene	P value	P adjust	log2FC	Regulation
KBTBD12	0	0	29.4437354890901	Up
RTRAF	0	0	2.5642902910227	Up
RWDD4	0	0	2.28222021205066	Up
DPP4	0	0	2.16024757404644	Up
PLS3	0	0	2.1570774962742	Up
WASHC3	0	0	2.11574541339399	Up
SNX4	0	0	2.06712686325551	Up
ESD	0	0	2.04526248096985	Up
PSMC1	0	0	1.95682749175947	Up
ATP5F1B	0	0	1.93598193638889	Up
SELENOH	0	0	1.92819664424503	Up
ENOX2	0	0	1.84345225753134	Up
CEBPZ	0	0	1.82362927937098	Up
CRPPA	0	0	1.64787074917207	Up
NUp54	0	0	1.60479952964627	Up
UpF3B	0	0	1.58104444962226	Up
PPIP5K2	0	0	1.57238710474689	Up
TDRD7	0	0	1.54759968482496	Up
COMMD10	0	0	1.54541985484456	Up
TOR1B	0	0	1.47878286532507	Up
TLK2	0	0	1.37140858696787	Up
NCOR1	0	0	1.3663574940032	Up
U2SURP	0	0	1.32271436114829	Up
SETD9	0	0	1.31477464712711	Up
TMPO	0	0	1.21462821386803	Up
ELOA	0	0	1.11077181608807	Up
ZSCAN21	0	0	1.08896971504067	Up
IFT22	1.22836056485046e-05	0.000101225798495817	1.40681282425394	Up
IPO9	1.23185453462164e-05	0.000101419645582125	1.41658925552011	Up
LRRC31	1.23546596512086e-05	0.000101669864762864	1.12341610078572	Up
TUBA3E	1.24611164249073e-05	0.000102498451630245	2.93607477388787	Up
PHB	1.26098305923029e-05	0.000103625744742575	1.18296393349717	Up
CEP112	1.26527696668665e-05	0.000103930540301071	1.46275825794923	Up
PLVAP	1.296500387336e-05	0.000106347748761767	1.38521587312396	Up
TTC26	1.30424085129688e-05	0.000106883981572839	1.95906540706212	Up
GNPDA2	1.32685868372344e-05	0.000108687405411316	1.75991445137023	Up
KANSL2	1.32891429448205e-05	0.000108805623364344	1.16688416384836	Up
C11orf1	1.33160020183505e-05	0.000108975314537095	1.75236316354376	Up
ADAL	1.34161426421381e-05	0.000109744293887139	1.55482797849605	Up
C11orf97	1.35444598299243e-05	0.000110694438565842	1.58491053173944	Up
VDAC3	1.36050359129157e-05	0.000111135941638977	2.18177200071504	Up
YOD1	1.37623228688891e-05	0.000112369113240603	1.24730479788577	Up
YKT6	1.38533196469266e-05	0.000113060142474481	1.03015074707624	Up
BTF3	1.39190539633203e-05	0.000113544459029528	1.79387754939174	Up
SDCCAG8	1.39362470243607e-05	0.000113632538266093	1.45769517208409	Up
ATP5F1E	1.39995736497282e-05	0.000114096525245285	1.27883778312204	Up
DDX55	1.42519511595488e-05	0.000116100145003074	1.7662132506643	Up
ING5	1.42670990287727e-05	0.000116170278847023	1.58193576788169	Up
COPG1	1.44641943123837e-05	0.000117667280379176	1.15796170980956	Up
STIL	1.45982292613152e-05	0.000118649011567148	2.36661729728715	Up
ITGB1	1.46559137216981e-05	0.000119063383216008	2.22764272810201	Up
PSMC3IP	1.47285393942894e-05	0.000119544065517743	2.56267458456046	Up
KDM2A	1.47250008546946e-05	0.000119544065517743	1.02519552807846	Up
PDGFD	1.49171165024941e-05	0.000120964130031863	1.46796870549684	Up
DDB1	1.51100533842515e-05	0.000122472773028283	1.41241444810415	Up
RAC3	1.53190393288554e-05	0.000124053496698165	2.26005246317871	Up
USF3	1.54141863695281e-05	0.000124767129488568	2.00740789480372	Up
ERC1	1.55264550597822e-05	0.000125561459739259	1.05511323770739	Up
KLHL15	1.55898059022705e-05	0.000126016415589463	1.8197036946504	Up
CPSF6	1.56090805491972e-05	0.000126114840435465	1.41563219318023	Up
LINGO4	1.56915024525034e-05	0.000126665572046173	2.75819273900009	Up
MAD2L1	1.58646332514488e-05	0.000127888810788789	3.95532153926599	Up
STK24	1.59359333987575e-05	0.000128347111829431	1.52876417367964	Up
MED28	1.60221028961416e-05	0.00012898264710274	1.50316562341955	Up
GPR180	1.60768766406602e-05	0.000129364976120747	1.78273114588131	Up
G3BP2	1.62258639402143e-05	0.000130445667251488	1.08354372204855	Up
GNB2	1.64517587488512e-05	0.000132142132771627	1.12854105955305	Up
HINT1	1.7209406512364e-05	0.000137978125227966	1.44080585389289	Up
FAM162A	1.748562934505e-05	0.00014000323414759	2.54176144275894	Up
FRYL	1.74840127107772e-05	0.00014000323414759	1.26324498033171	Up
PROS1	1.76412440024605e-05	0.000141058497836056	1.95128359817418	Up
FAM136A	1.76353283240871e-05	0.000141058497836056	1.40322185545101	Up
TSFM	1.76358395852943e-05	0.000141058497836056	1.30214021424391	Up
DLG1	1.78777392459266e-05	0.000142820950171933	1.27140164955691	Up
TNFSF10	1.7955235988832e-05	0.000143375585534193	1.65449	Up
IARS	1.79854335178242e-05	0.000143552200049947	1.79272374018008	Up
FUNDC2	1.8066258459196e-05	0.000144132561313217	2.19759066698438	Up
CNN3	1.81248800917641e-05	0.00014451959773934	1.22044387554366	Up
NDUFB5	1.82540990974226e-05	0.000145370048706368	1.74688357375769	Up
RNF40	1.83197537023176e-05	0.000145762231987943	1.26605753118806	Up
SWI5	1.83947134984556e-05	0.000146213026260475	1.72474881655684	Up
LNPK	1.86404058816805e-05	0.000148048319758524	1.13211610965846	Up
TMEM41A	1.88342946589269e-05	0.000149521408938853	1.38610726181939	Up
MED31	1.88818811983359e-05	0.000149832239057988	1.54452662819477	Up
RNF128	1.89980440242574e-05	0.000150686717937045	1.91170252693165	Up
FAM172A	1.90370735977465e-05	0.000150928909688158	1.05014138527382	Up
ZNF718	1.90927129227764e-05	0.000151302511373313	2.89628807984129	Up
ZNF502	1.91034403228369e-05	0.000151320028629444	2.26556635330169	Up
CNOT8	1.9123658625461e-05	0.000151412675043924	1.69584421134704	Up
PALB2	1.91784985550858e-05	0.000151711657982284	1.69765625380685	Up
CAMK2D	1.94040771840651e-05	0.000153359537068187	1.38760405189614	Up
ACTR3	1.93976440565968e-05	0.000153359537068187	1.31894735298916	Up
DRAM2	1.94324211402928e-05	0.00015351526296113	1.40874570876912	Up
UBA6	1.94563226752047e-05	0.000153635771097938	1.0222497447066	Up
AAGAB	1.95046041906669e-05	0.000153948601801679	1.49939790777207	Up
VPS13A	1.95141550555372e-05	0.000153955591861337	1.36857134897235	Up
ROBO4	1.96579866561686e-05	0.000155021504181157	1.21357511277648	Up
POLQ	1.98947080117125e-05	0.000156818667810158	2.94078828550782	Up
TEX30	1.99568129480275e-05	0.000157099111939568	2.3392045731418	Up
RANBP6	1.99546484212928e-05	0.000157099111939568	1.0412703749238	Up
ABHD10	2.01753123719949e-05	0.000158748793141379	1.49733972527102	Up
ZNF92	2.0412741589324e-05	0.000160474858326336	2.46848477651522	Up
GK5	2.07682829662905e-05	0.000163197737046477	1.62358821091574	Up
ACTR8	2.07911589726103e-05	0.000163305270321117	1.75035079668637	Up
WFIKKN1	2.08009627999169e-05	0.000163310077802087	2.28970638096441	Up
QARS	2.10601687254431e-05	0.000165272092643528	1.35763427034958	Up
ENOPH1	2.13877927928373e-05	0.000167769057196618	1.67879326923872	Up
PAK3	2.17041197239533e-05	0.000170025174221992	5.31260774090906	Up
PARP14	2.18784239292328e-05	0.000171315098259444	2.11911922580717	Up
RXYLT1	2.19001912022911e-05	0.000171409998718549	1.86405535053994	Up
COMMD3	2.19152360466652e-05	0.000171452223179701	1.44476446074299	Up
ZNF638	2.22483346610561e-05	0.000173905042640996	1.05323850775657	Up
MEST	2.23828077345311e-05	0.000174879219445652	2.01496504968496	Up
SHCBP1	2.25931712860323e-05	0.000176445219445686	3.35313644496013	Up
BPTF	2.26827857136091e-05	0.000176989483431573	1.13732578835072	Up
PRPF38A	2.27805112470258e-05	0.000177673987412602	1.48076455076883	Up
PPP4R3A	2.29772128371892e-05	0.000179129504378385	1.80425891088169	Up
PAPOLA	2.31417928998888e-05	0.0001803334361633	1.30678119460712	Up
ACTL6A	2.32275348585739e-05	0.000180922232280703	2.15043485177077	Up
ZNF57	2.33303095403681e-05	0.00018164312427858	1.98817753302256	Up
KATNAL2	2.33934344864848e-05	0.00018202063698877	2.63728527800467	Up
TMEM186	2.33992871549699e-05	0.00018202063698877	1.01732995146947	Up
THOC7	2.35059932286614e-05	0.000182770670325439	2.15196987510225	Up
VCAM1	2.35273438366511e-05	0.000182807733709004	3.67219898980596	Up
CLDN14	2.35313382671521e-05	0.000182807733709004	2.60937630368684	Up
PMPCB	2.42337178704239e-05	0.000187783134675053	1.36086664732621	Up
AMBP	2.4235196026898e-05	0.000187783134675053	1.10692157973183	Up
STOML2	2.43385383489241e-05	0.000188501661222901	1.54943390111715	Up
UBE4A	2.45516979529581e-05	0.000190069724414033	1.14839328193444	Up
MTFMT	2.47993725961583e-05	0.000191903507367572	1.41081752284105	Up
TMEM11	2.49213262245764e-05	0.000192763257741423	1.47370244665939	Up
CCP110	2.54646410825217e-05	0.000196880016585363	2.21107452034996	Up
MTBP	2.58051784086019e-05	0.000199395407719892	1.78171022958199	Up
SEC61G	2.63816721328464e-05	0.000203704115073569	1.14210839307149	Up
LRR1	2.64553551328411e-05	0.000204184315658205	2.14666080837799	Up
QDPR	2.65522212959706e-05	0.000204842950831745	1.69497032785849	Up
DLST	2.66839748574535e-05	0.000205703953985479	1.86455660033847	Up
R3HCC1	2.6686982266929e-05	0.000205703953985479	1.07891568597467	Up
RABIF	2.68996934955349e-05	0.000207253622868677	1.32139358085872	Up
UBE3A	2.71369214195592e-05	0.000208809737055569	1.43144329511521	Up
ZNF585A	2.73491549447756e-05	0.000210351703854471	1.80267356013631	Up
TMED2	2.74989266087251e-05	0.000211412128540553	2.04369876140112	Up
AKIP1	2.78330384845351e-05	0.000213703368519764	1.19708479906208	Up
DUT	2.88530106808221e-05	0.000220961827916451	1.07969629943298	Up
RRP8	2.90458552943644e-05	0.000222342831113732	1.28880317209423	Up
CDCA7L	2.91826961232708e-05	0.000223198003453359	1.58321056034861	Up
AP3S2	2.9280012233117e-05	0.000223845945501631	1.11307644891894	Up
TMF1	2.92955962107067e-05	0.000223868756075538	1.47908646688325	Up
KIAA0232	2.97227846417422e-05	0.000227035560932861	1.12866882369372	Up
WDR34	2.99878953228395e-05	0.000228863804210004	1.15248441500261	Up
TEX14	3.04704693656384e-05	0.000232347137003991	2.48749699898554	Up
GNPNAT1	3.05560416979788e-05	0.000232899696631484	1.73734	Up
DGUOK	3.07774156035539e-05	0.00023438591642878	1.53907840057623	Up
MAPRE2	3.08345541188806e-05	0.000234720446885241	2.8889634916248	Up
PDE3B	3.09828365193378e-05	0.000235647284434535	1.33741353783842	Up
EAF1	3.12189198187934e-05	0.000237341270184212	1.50093828146313	Up
UGGT2	3.16611569897412e-05	0.000240394776169543	2.0306699624536	Up
NOXRED1	3.28593194607816e-05	0.000249172654229495	1.28232994207336	Up
ZNF470	3.32397594593859e-05	0.00025184256132832	1.09603497199693	Up
PRG4	3.32866416020691e-05	0.000252090264852498	1.14194455885583	Up
HGD	3.33568747087002e-05	0.000252465069471803	2.31038452527442	Up
ZCCHC2	3.336455130972e-05	0.000252465069471803	1.37314910655139	Up
IFT57	3.34279680612071e-05	0.000252729663209986	1.87041754002622	Up
HADHB	3.35684103988998e-05	0.000253575657975022	1.4811777481352	Up
RALGAPA1	3.37355037108875e-05	0.000254729576893897	1.32677979769945	Up
ZNF620	3.38211258900705e-05	0.000255217090140015	1.66365199488612	Up
EXOC4	3.40953546759293e-05	0.000257009828819362	1.41036847342654	Up
OGDH	3.46180989063981e-05	0.000260594838832017	1.03486012314388	Up
CPE	3.49429893095181e-05	0.000262841698163509	3.82015735183441	Up
PEX13	3.52965260366755e-05	0.000265276386672425	1.0258636525108	Up
CYP1A1	3.54249109802806e-05	0.000266128707563064	5.7354869503899	Up
DTWD1	3.54653875201782e-05	0.000266320177544804	1.61128	Up
ZIK1	3.56497163291479e-05	0.000267591258986046	4.27404284649998	Up
STEAP2	3.57981241478806e-05	0.000268478375574249	4.46118458612225	Up
RUSC1	3.58312918249201e-05	0.000268613739178631	1.27213573855145	Up
LYRM1	3.60930881317257e-05	0.000270462208703657	1.54656183761987	Up
TUSC2	3.61869653549485e-05	0.000271051354747627	1.18191372975963	Up
SBNO1	3.62391349917872e-05	0.000271327733417228	1.87891098158876	Up
AKAP3	3.67049550926718e-05	0.000274468407883628	2.3289265408615	Up
SUCO	3.74166946214806e-05	0.000279555262127773	2.0072487801671	Up
SDSL	3.75889543726148e-05	0.000280724233853824	1.40685423774026	Up
SECTM1	3.76720949855335e-05	0.000281226937650409	2.32064711736224	Up
CASK	3.77364891433948e-05	0.000281589333309826	1.22138439599371	Up
DSC2	3.77601257592272e-05	0.000281647419968174	1.63716108702921	Up
CIP2A	3.77997743589419e-05	0.000281706623756426	3.04023330942909	Up
IDI1	3.77984752431136e-05	0.000281706623756426	2.19572447112044	Up
PIGA	3.81576352578297e-05	0.000284254383910214	2.96109404018914	Up
RWDD2B	3.84807011522581e-05	0.000286540912561681	1.30436929697634	Up
TSPAN31	3.85259922824135e-05	0.000286757982774043	1.29970766516191	Up
TOR1AIP1	3.86900426798149e-05	0.000287737960775333	1.63752635845528	Up
COMMD1	3.87305987101141e-05	0.000287919057440417	1.05856914801267	Up
EARS2	3.87763109668721e-05	0.000288138317418828	1.03395226865267	Up
E2F7	3.9017341320236e-05	0.000289736038254678	3.39692538260881	Up
SF3B4	3.90239398628607e-05	0.000289736038254678	2.01923523369341	Up
BMPER	3.9045688345995e-05	0.000289776418063197	1.01916737161164	Up
USP3	3.9085702471782e-05	0.000289952265476472	1.53621894273063	Up
ATMIN	3.91829084165181e-05	0.000290552059197111	2.13304814018535	Up
NVL	3.94823160636516e-05	0.000292650108261535	1.51423796138105	Up
C12orf29	4.01937429181786e-05	0.0002975509293447	1.2844624954595	Up
HBD	4.04122386951413e-05	0.000299043833776166	1.57677500466142	Up
UQCR11	4.05726805876673e-05	0.000300106084929677	1.12779202117527	Up
JPT2	4.06726688576279e-05	0.000300720477566989	1.98625978839307	Up
ERCC8	4.08824143796475e-05	0.000302036450515646	1.58247911652562	Up
GREM1	4.13176749282939e-05	0.000305108533022027	2.5965657717367	Up
OSBPL6	4.16033207206586e-05	0.000307090236495198	1.33762094788611	Up
ZNF420	4.17283422968968e-05	0.000307885156806049	1.82561710368571	Up
AP2M1	4.18795575181008e-05	0.000308872602085553	1.50103866010817	Up
KIF15	4.20721703479378e-05	0.000310125201390632	3.7235433058696	Up
RCHY1	4.20843057664667e-05	0.000310125201390632	1.93968929848986	Up
SYAP1	4.22074069943756e-05	0.000310903399696962	1.65821522919738	Up
UHRF1BP1L	4.27180297787295e-05	0.000314403991333342	2.28073573720454	Up
PAXIP1	4.27831343315006e-05	0.000314752773361396	1.6268027638314	Up
VPS50	4.32646835667386e-05	0.000318163755351922	2.10240953515982	Up
BACH1	4.33114598161739e-05	0.000318375964647894	1.36624	Up
WDR89	4.33449866021233e-05	0.000318490643904022	1.7566853048206	Up
SLC30A6	4.41213451299288e-05	0.000323927247489027	2.11279899226446	Up
PDK4	4.46445223125482e-05	0.00032749761681546	1.36469165847309	Up
CCT2	4.48073124171804e-05	0.000328556136903031	3.01792065854148	Up
PRDX3	4.54968770923673e-05	0.000333474841295417	1.7868711201737	Up
DDX6	4.56184618602831e-05	0.000334228128606866	1.26993158599032	Up
TMED8	4.70063061535257e-05	0.000344254345189485	1.31080389592275	Up
HNRNPH2	4.78739019832077e-05	0.000350319446678604	1.24459559771023	Up
PPP6R1	4.7942865136483e-05	0.000350679656187687	1.00160695892972	Up
TWF1	4.8112653537617e-05	0.000351776755309811	2.47991763514565	Up
WDR66	4.83736446768576e-05	0.000353394138558276	1.81154163461333	Up
ZNF211	4.85252663677306e-05	0.000354356106681245	1.65388319453337	Up
DPH3	4.87099108176726e-05	0.000355266414407878	2.32854067021167	Up
TLR1	4.87344096616736e-05	0.000355299243520293	1.99987709009842	Up
ZNF540	4.88907083470978e-05	0.000356292541100445	1.51147274597598	Up
CCDC138	4.91773765792875e-05	0.00035823470671759	1.58650389451401	Up
PFDN5	4.94710426688312e-05	0.000360226235695543	1.2768889088742	Up
APOM	4.95197592976714e-05	0.000360433250078545	2.01572656917088	Up
PHF2	4.96596557645104e-05	0.000361303482378402	1.03781191639329	Up
GGA2	4.97437093989359e-05	0.000361766878792834	1.52159952872092	Up
ARFIP2	4.99127260000369e-05	0.000362699142266935	1.11411202600151	Up
PLRG1	4.99078352427861e-05	0.000362699142266935	1.04176501543937	Up
FAM210B	5.00243377091844e-05	0.000363361573213033	1.16288373823838	Up
CLECL1	5.01824706032082e-05	0.000364361240378913	3.44334422015064	Up
DMAC2L	5.07019822647887e-05	0.000367982891706904	1.55195854458486	Up
FAM50A	5.08323024736507e-05	0.000368778080052818	1.22207904576214	Up
TXNL4A	5.19967368211744e-05	0.000377071846164002	1.60978247465638	Up
NDUFAB1	5.26987264066658e-05	0.000382006638950318	1.40342561995895	Up
ABL1	5.31842698579149e-05	0.000385369054879924	1.13802705915951	Up
HECTD1	5.35275268925367e-05	0.000387540167196292	1.02008220282937	Up
ZBTB41	5.39407675636702e-05	0.000390372960205185	2.76892591406105	Up
DMAC2	5.46399887399718e-05	0.000395111387848221	1.11646826443067	Up
COX7C	5.55916200879927e-05	0.000401665845507672	2.00737528344197	Up
ETAA1	5.56913475344645e-05	0.000402222834001964	1.19318570295359	Up
GRM7	5.65999400135703e-05	0.000408452938351383	7.06908153841232	Up
INVS	5.68927588516685e-05	0.000410399369272267	1.0775394757177	Up
ZNF613	5.69919336060165e-05	0.000410947923854747	1.94361836152908	Up
DHRS9	5.84210389909061e-05	0.000420911029907311	1.33207019506885	Up
BCDIN3D	5.85117935707032e-05	0.000421394015553581	1.88672455285369	Up
SLC35G2	5.86268910942719e-05	0.000422051853351673	4.17278381709676	Up
OAT	5.86654790035987e-05	0.00042215859273266	4.54826241359131	Up
MTIF3	5.87647375172494e-05	0.00042270165646517	1.40689541489704	Up
ZNF644	6.01344480665499e-05	0.000432029413181719	1.23061380424773	Up
C16orf58	6.03869085669991e-05	0.000433667827206901	1.03112166142292	Up
MORN2	6.05144574732555e-05	0.000434408228657507	1.81973866676171	Up
PFN2	6.0651458121645e-05	0.000435215854784841	2.51107415441768	Up
TMEM94	6.10256912146209e-05	0.000437724447238664	1.0797981836494	Up
BCL7C	6.19440501973621e-05	0.000443953182677101	1.14620683918924	Up
PFN4	6.218312915068e-05	0.000445376997999584	2.34514204539702	Up
ZNRF2	6.21928480912347e-05	0.000445376997999584	1.36657627929715	Up
WDR82	6.22847283329299e-05	0.000445675702090683	1.22001232064664	Up
RAMAC	6.27683189239308e-05	0.000448594015414915	2.47125715123177	Up
HGSNAT	6.3456882083744e-05	0.000453332699630832	1.55313032969956	Up
ZNF708	6.41767721370295e-05	0.000457923176931166	1.33734676509719	Up
HNRNPUL2	6.53190263572813e-05	0.000465699494899606	1.6291844228489	Up
CDC6	6.54076810234462e-05	0.000466144512131395	3.04532018726758	Up
TEX264	6.58249740765779e-05	0.000468930358628131	1.15419054411299	Up
MFAP1	6.72974813426797e-05	0.000479036198323473	1.33144157675581	Up
MRM1	6.75179985594912e-05	0.000480413408252495	1.17396213930763	Up
MRE11	6.75637570644741e-05	0.000480546545942558	1.41660490318011	Up
ARHGAP11A	6.86385752983531e-05	0.00048799582526044	3.14511873660822	Up
FASTKD1	6.92343723225426e-05	0.000491445103098128	1.3633478362495	Up
CDK7	6.973386130146e-05	0.000494643589211553	1.13302606521147	Up
TAF1B	6.98037171220887e-05	0.000494893312892319	1.46467624914763	Up
CALM3	7.0126651417769e-05	0.000496984529612884	1.20652086682892	Up
MEAF6	7.03526244058373e-05	0.000498387192112644	1.29865486322337	Up
DARS2	7.07079163692836e-05	0.000500704483911145	2.04275617129583	Up
JMJD6	7.11087209176081e-05	0.000503141634624908	1.62552126696768	Up
DDX50	7.12533834055383e-05	0.000503964515512021	1.00301036003554	Up
ITFG1	7.20510409429237e-05	0.000509403439885764	1.29368988058605	Up
ATP5PD	7.21520064130478e-05	0.000509914358767152	2.24797190066195	Up
PPP1CC	7.25338782480481e-05	0.000512409310072791	2.44864962528088	Up
GTSF1	7.25857765190359e-05	0.000512572134902111	2.04144547667316	Up
DEPDC4	7.27124635295974e-05	0.00051326274911814	1.23581189205412	Up
PHF6	7.28412861823307e-05	0.000513967883876676	1.48256958961004	Up
EAF2	7.3034515895613e-05	0.000514922319014824	1.68416962465501	Up
DLGAP5	7.32130799532925e-05	0.000515839991997072	3.82590275344501	Up
MCM10	7.32227421521144e-05	0.000515839991997072	2.87440763273313	Up
CTPS1	7.34885880567767e-05	0.000517507627429549	1.37304735507623	Up
ZNF625	7.39586913453813e-05	0.000520611754807207	2.26331924922442	Up
HYLS1	7.48487463961193e-05	0.000526251554103622	2.11444829819656	Up
KCTD2	7.57566540418973e-05	0.00053221370991	1.59322581098219	Up
SPTY2D1	7.60969853481881e-05	0.000534182196239138	1.49301034846097	Up
TMEM187	7.66007017644279e-05	0.000537505793147153	1.13660530793701	Up
KIAA1586	7.67522865866598e-05	0.000538356840025734	2.91452223421957	Up
ZNF841	7.71088054628066e-05	0.000540644098917792	1.1551620508391	Up
UQCRB	7.72269322847653e-05	0.000541258740001351	1.46434246519998	Up
C4orf33	7.73917255802881e-05	0.000542199837691238	2.78998059340664	Up
SACM1L	7.88987782714057e-05	0.000551964362167229	2.03263860706712	Up
ZNF106	7.89097472789307e-05	0.000551964362167229	1.56697051873453	Up
CENPV	7.93317024598217e-05	0.000554479290953443	1.11700573122691	Up
KPNA3	7.95081936103633e-05	0.000555494327910076	1.9404310843187	Up
LRCH1	7.95439170087008e-05	0.000555525461278926	1.21514205072184	Up
FBXO3	7.96204214959737e-05	0.000555841268651852	1.71093445248719	Up
SSR3	7.98854760078009e-05	0.000557472604960958	1.79448519758284	Up
KMT2C	8.00236024138458e-05	0.000558217253273183	1.59790976901218	Up
TMEM86B	8.02839833247044e-05	0.000559613690785348	1.72866384810513	Up
IGIP	8.07428286539638e-05	0.000562571700664696	1.72368406479392	Up
TAF5	8.11921497663399e-05	0.000565480566404767	1.75727975387222	Up
ENPP4	8.12794351938488e-05	0.00056575688776613	2.6484207309371	Up
ASB7	8.15255257440705e-05	0.000567135479990173	1.38929910774418	Up
GLT1D1	8.2012616674934e-05	0.000570300649887887	1.04755941303456	Up
SCNM1	8.22638456752963e-05	0.00057160021357567	1.08722835028734	Up
CAND2	8.28295694928297e-05	0.000575306083338196	3.22407286171416	Up
IL31RA	8.31851613594158e-05	0.000577324516356539	5.02725648070775	Up
PA2G4	8.32425292727836e-05	0.000577497078324696	1.61477140526984	Up
PDIK1L	8.3356357385859e-05	0.000578061046711381	1.46871907833747	Up
SCML1	8.36278279113404e-05	0.00057971736968427	1.51894849442465	Up
KNL1	8.4228323241249e-05	0.0005831974353185	3.61462233254879	Up
PMS2	8.42855273249116e-05	0.000583366172178303	1.36084563384788	Up
NOSTRIN	8.46600653970545e-05	0.000585502289571611	1.73516779612897	Up
KAT14	8.47129234194289e-05	0.000585639887312449	1.41317619766498	Up
SNX8	8.49707980946988e-05	0.000587194153927854	1.18545058384683	Up
ZNF154	8.56635209560207e-05	0.000591521094763164	2.66808867171617	Up
RASA2	8.57566219880303e-05	0.000591933917195546	1.50967961768759	Up
RFTN2	8.59142850521618e-05	0.00059279188447447	3.74136557480506	Up
UQCRQ	8.59825105480619e-05	0.000592945065867806	1.17389239434144	Up
LYRM7	8.69702193667697e-05	0.000599146912558898	1.19858512556459	Up
NUBP1	8.78159770237049e-05	0.000604738939449676	1.2691934390824	Up
ERCC4	8.83431813783668e-05	0.000607898258539676	1.25332842494162	Up
PTN	9.02336456737421e-05	0.000620426154290006	2.04086406106796	Up
SIK2	9.07692041559399e-05	0.000623384789423496	1.31873241624906	Up
CINP	9.08308740124453e-05	0.000623567286931652	1.87871428915265	Up
COPRS	9.09959559374803e-05	0.000624459308281658	1.14461229697571	Up
SNX29	9.29357081002668e-05	0.000637278551068097	1.00201777473247	Up
XPO7	9.44185634843373e-05	0.000646947403558126	1.34145267522804	Up
CYP3A43	9.45461646584797e-05	0.000647571976672016	1.74712842325934	Up
SLC39A9	9.47437295977134e-05	0.00064867508430157	1.0798371466367	Up
B3GALNT1	9.48139914357418e-05	0.000648906080831597	1.26575958439536	Up
KCNA3	9.56809891144312e-05	0.000654587652520639	1.24744983813486	Up
DCLK2	9.63665530403028e-05	0.000659024075391478	2.21289664247898	Up
CEBPD	9.71752878886996e-05	0.000664299091927097	1.44007214949804	Up
MFSD14B	9.76238810375036e-05	0.000666852554553374	1.7232960686674	Up
APOC2	9.76034248436502e-05	0.000666852554553374	1.22451368009408	Up
MAPKAP1	9.76909104109421e-05	0.000667053960519296	1.13215238604316	Up
CNOT10	9.79221657406615e-05	0.00066837615010155	1.41399736406331	Up
TEX9	9.86589949929575e-05	0.000673146837188892	1.67839901480207	Up
TRAPPC5	9.87240058141016e-05	0.00067333182775399	1.08746042553855	Up
FAM167A	0.000100024160364327	0.000681152486564922	3.9717451799863	Up
SLC38A9	0.000100062362240921	0.000681152486564922	1.70673955947431	Up
AGBL2	0.000100260628819994	0.000681747260852279	2.12636951429774	Up
LRRC45	0.000100216561466519	0.000681747260852279	1.47732192612714	Up
RNF168	0.000100264850149547	0.000681747260852279	1.35733743214171	Up
NDUFA13	0.000100656601812281	0.000683887512198394	1.62420653084869	Up
LARP4B	0.000101183946566819	0.000686945043428609	1.53916240876925	Up
IL33	0.000101356698980237	0.000687855030856326	2.58839143623466	Up
FAM192A	0.000102920701970605	0.000697669634456977	1.14169795644365	Up
C16orf87	0.000103182764929367	0.000699179322845182	1.04965040632491	Up
C1orf112	0.000103763533846345	0.000702846628230278	1.67293091053618	Up
FBXO42	0.000103862134402241	0.000703246395550542	1.19207247967479	Up
RBMXL1	0.000104786174335853	0.00070923274644766	1.13144046932915	Up
STMP1	0.000105069363200827	0.000710878665647027	2.05170301831177	Up
HCFC2	0.000105619263409637	0.000714327161400463	1.6156658483462	Up
AASDHPPT	0.000105761887471096	0.000715019579413605	1.65868015647119	Up
SLC31A1	0.000105959932959983	0.000716086013275019	1.49105111012349	Up
DPY19L3	0.000107971659170513	0.000728572908652676	2.0355143254367	Up
ZNF160	0.000107945650500707	0.000728572908652676	1.58297326053611	Up
AP3B1	0.000108534074490035	0.000732089939811867	1.95685996844693	Up
FOXO1	0.000108631213385969	0.0007324670847167	2.41480058280145	Up
POLR2I	0.000109006088350746	0.000734715922506714	1.35869284193114	Up
IL17RB	0.000109873794597852	0.000740283545172558	2.5593742474843	Up
DNAJB5	0.000110268215730809	0.000742659358942111	1.11231803286099	Up
KAT8	0.000112108071445485	0.000754193148569455	1.37040287180304	Up
GINS2	0.000112248683871459	0.000754853280221123	3.08149239520707	Up
CCNT1	0.000113301463800338	0.000761356697178744	1.29732568624671	Up
KIF3A	0.000113704170076456	0.000763773909167635	1.20373359282095	Up
AKAP1	0.000114228989004488	0.000767009239471933	1.1625056473479	Up
SAMM50	0.000114701266395983	0.000769889459787467	1.17821437266752	Up
KPNA2	0.000114935627737401	0.000771171185049247	3.35899512644307	Up
MDH2	0.000115601300890096	0.000775344776487106	1.26116292960683	Up
NDUFA9	0.000115935528229398	0.000777293030208195	1.31036878041299	Up
B9D1	0.000116611424783881	0.000781529680926144	1.11673235559598	Up
FNTB	0.00011754233500098	0.000787471593500155	1.09273480971373	Up
PIGK	0.000118035956818322	0.000790480529510414	1.58865431033767	Up
FMC1	0.000120543484523117	0.000806057993798353	1.40910795975376	Up
FAM120A	0.000120634821267937	0.000806365263155545	1.43307894501923	Up
ZC3H12C	0.000121432230772078	0.000811390163267211	2.25559444540892	Up
TMEM245	0.000121892255371377	0.000814157782399721	1.45274198954682	Up
RCOR1	0.000124040774712335	0.000828197085424297	1.94729213111622	Up
DNAJA3	0.000124774220238677	0.000832781206228615	1.33041272119696	Up
PCM1	0.000125319296770008	0.00083583625103191	1.41748854296362	Up
MIA3	0.000125326041129566	0.00083583625103191	1.06242421780923	Up
SAV1	0.000125506240035232	0.000836723964992861	1.02507841309304	Up
USP37	0.000126825679523112	0.000845203243843635	1.15144303944601	Up
DEPDC1	0.000127241444407955	0.000847656071539606	4.19271995614462	Up
PDZD11	0.000127584247266004	0.000849621184848233	1.79565406971974	Up
INTU	0.000128169675997343	0.000853199937596404	2.65429147022378	Up
USP30	0.000128622578567761	0.000855894139855209	1.51632560404272	Up
ZNF35	0.000129125689369496	0.000858598848438564	1.56200555421927	Up
CEP97	0.000129909605463899	0.000863165280582311	1.61003216398776	Up
KMT2A	0.000130931023208442	0.000868977022541795	1.50129128778637	Up
PRRC2C	0.000130919620106777	0.000868977022541795	1.31980784499213	Up
ZNF808	0.000131729882111069	0.00087395250764278	2.11872530229681	Up
ZNF512	0.000135876040806018	0.000899779954155992	1.11521578502262	Up
DCLRE1C	0.000136430526203294	0.000903115185936631	1.89259298592368	Up
SLC31A2	0.000137663155409841	0.000910935300620727	1.78203926873675	Up
ZNF649	0.000138135232168086	0.000913718789996419	2.09430226033732	Up
CCDC73	0.000138282107295211	0.000914009747140632	2.41369880348982	Up
EIF2D	0.000138906362924697	0.000917794477531832	1.66183653422969	Up
DLC1	0.000140600939704362	0.000928645686144014	1.12606774098885	Up
HIGD1A	0.000140940272534631	0.000930540996701148	1.21831647078575	Up
C17orf80	0.000141446820975378	0.000932845459639768	1.93294136707527	Up
GNPAT	0.00014141095230918	0.000932845459639768	1.56754185432367	Up
PHF3	0.000141398114481478	0.000932845459639768	1.37694	Up
STAMBPL1	0.000142663649959633	0.000940113024432794	2.49757750574835	Up
LIN52	0.000143054391663276	0.000942048694099864	1.09306939555673	Up
SUB1	0.000144183077228183	0.000948778049301157	1.71878155542074	Up
LRRC57	0.00014423919384339	0.000948795911519999	1.10564568299384	Up
CNGA1	0.000144759818960699	0.000951868136001012	2.07694045900676	Up
DICER1	0.00014573305701007	0.000957913142396565	1.42400917488484	Up
SCAF4	0.000146388657236131	0.000961866595086666	1.30627207391111	Up
BAZ1B	0.00014654550289088	0.000962541201427822	1.52163948066881	Up
IFT46	0.000147032553778235	0.000965383363997745	1.13162024838231	Up
SMYD3	0.000147636516061016	0.0009686329323693	1.45759064021532	Up
PTGER3	0.000148672449443671	0.000975069549378256	1.96976259786306	Up
NDUFAF2	0.000149722224310278	0.000981592162110964	1.06923071206536	Up
SENP2	0.000149970097958906	0.00098285456674138	1.5541952669843	Up
CAPS2	0.000150666226575178	0.00098705267240457	2.42725400221208	Up
SPPL2A	0.000150852235263274	0.000987906990019383	2.34595837539688	Up
FLNB	0.000150999348929425	0.000988506054690159	1.24940003140958	Up
ORC5	0.000152430116635639	0.000997504929011197	1.84048272374746	Up
COPG2	0.000154392170564281	0.0010099726415374	1.64654827672159	Up
KRAS	0.000157993511250547	0.00103239084751323	1.41442385065697	Up
DNTTIP2	0.000158126535749623	0.0010328802061263	1.07237830793852	Up
HAUS1	0.000159103033232995	0.00103864923375042	2.98086377984574	Up
ZNF132	0.000159126651334982	0.00103864923375042	1.88768583638983	Up
MTMR1	0.000159676140105689	0.00104185309631207	2.36292677997605	Up
PSMA2	0.000159867054534048	0.00104271584357799	1.35816234812369	Up
UMPS	0.000163160648323865	0.00106341718223408	1.61658674942158	Up
RCL1	0.000163346181909057	0.00106423601539355	1.64740695707816	Up
RPP40	0.000164864896809021	0.00107373703138045	1.84022912466912	Up
DCUN1D5	0.000166607415946273	0.00108468814918191	2.56401357461389	Up
MTMR9	0.000167084397083425	0.00108739504871107	1.02295780145216	Up
PRDX5	0.000168338073858297	0.00109435146660826	1.81729819534669	Up
CDK13	0.000170257001573394	0.00110601687274387	1.22132124145703	Up
TF	0.000170695280872684	0.0011084587190296	1.49900324473354	Up
IKBKB	0.00017123088094809	0.00111112456603532	1.01912944415168	Up
AP4E1	0.000171691308794519	0.00111329908151541	2.0923875422259	Up
SETD5	0.000171648763064373	0.00111329908151541	1.0309030673946	Up
CCT3	0.000172080618493454	0.00111541639867683	1.91242980142779	Up
MTMR10	0.000172278437943694	0.00111629139567674	1.17705272373487	Up
HNRNPA2B1	0.000173300334646	0.00112250348000564	1.48562267234856	Up
MCCD1	0.000174159991468555	0.00112724975170193	5.12819327603477	Up
CAND1	0.000175413989956782	0.00113412676839961	1.94376075974111	Up
ITGB1BP2	0.0001766859896419	0.00114151999198823	1.48560683077032	Up
BANK1	0.000176889382249244	0.00114241863119677	5.06797141042111	Up
SAP30BP	0.000177337393709931	0.00114448001236627	1.28288016253882	Up
PHYH	0.000178372443576347	0.00115074190451015	1.41504452216635	Up
MTUS2	0.000180242318956039	0.00116238304206604	3.42786337584362	Up
SLC16A12	0.000180965109953226	0.00116577487619252	1.25064918400102	Up
SAA4	0.000180923147903535	0.00116577487619252	1.1203237688265	Up
LECT2	0.000181115657617472	0.00116632181547286	2.34723644861597	Up
ZNF253	0.000182305240692793	0.00117355696064814	1.80486459830067	Up
VCP	0.000184520880872272	0.00118738952932186	1.20709335313302	Up
EME1	0.000185218317924654	0.00119144600092952	2.47452402759756	Up
RCBTB1	0.000186558622047789	0.00119919936249026	1.64661151036098	Up
KLRB1	0.000187646891346665	0.00120553792139085	1.48366411403927	Up
METAP2	0.000187815105365739	0.0012059671040958	1.55960664177733	Up
ADGRL2	0.000188032597253833	0.00120692744053788	1.25024385956718	Up
CCNB2	0.000190093410882848	0.00121883422271944	3.5881372118831	Up
SPAAR	0.000190729247431947	0.00122202904404017	1.44942494125217	Up
LIN9	0.000191161998035793	0.00122436020876061	2.68156452181509	Up
SNRNP200	0.000191472128388814	0.00122590461444471	1.36774763092648	Up
KDM6A	0.000191794162919534	0.0012270820643109	1.37638169238452	Up
RGS18	0.000193108260198665	0.00123504480163776	1.93474329582698	Up
YTHDF3	0.000197504999451564	0.00126271008465489	2.73672307981866	Up
GINS3	0.000197828537931066	0.00126399951481133	2.29557944570089	Up
PHF14	0.000197848970039416	0.00126399951481133	1.45171900143159	Up
S100A16	0.00019876246925749	0.0012693791485614	1.20966937755622	Up
CCNK	0.00019944584432738	0.00127328577655931	1.48340940875109	Up
UNK	0.00019980721744296	0.00127513463804205	1.59193724645172	Up
KLC1	0.000200174641572558	0.00127702077444152	1.28072640991146	Up
ZFP14	0.000202160086691306	0.0012892240704395	1.37890589829888	Up
CCDC87	0.000203717669261362	0.00129775970948964	2.20091995210412	Up
PYGL	0.000205015237630928	0.00130555760823968	1.05648992727083	Up
CARD6	0.000206007635161983	0.00131140725686957	1.58999911807214	Up
LRBA	0.000206202418404505	0.00131217706582838	1.34764903122271	Up
GPR89B	0.000207873930121595	0.00132234017775524	1.3769655946759	Up
SUpT16H	0.000208564803040521	0.00132626014875481	1.65516965401736	Up
OXT	0.000212090559310363	0.00134819784159829	1.95019211097001	Up
CCDC77	0.000212674700269783	0.0013514275392322	1.06766820713042	Up
PWP1	0.00021295469297455	0.00135272292816547	1.59872244126785	Up
AAMDC	0.000214661571636905	0.00136307796400032	1.28522933900717	Up
RNASEH1	0.000215833470647989	0.00136954045464387	1.26675202057867	Up
HMGB3	0.000215987590329057	0.00137002910295479	1.29323011702347	Up
HNRNPU	0.000217011417860512	0.00137603207035251	1.85755246556206	Up
FAM205C	0.000217845313404528	0.00138082685810141	4.49716703444642	Up
AK6	0.000220416923364017	0.00139613100798877	1.89051836857908	Up
FBXO43	0.00022189163683145	0.00140497103050049	2.63745633071634	Up
EFHD2	0.000222489884991911	0.00140825713810163	1.20772143493343	Up
SLU7	0.000222823030031909	0.00140986352370973	1.61040038081716	Up
ATG3	0.000222904730118646	0.00140987836953292	1.90944803415641	Up
RMDN1	0.000223750144058342	0.00141472199625785	3.1275392388431	Up
TOP3A	0.000224121069938323	0.00141632520234876	1.50700238286296	Up
JRKL	0.000224924993321626	0.00142063361405806	1.40733422007258	Up
SRRM1	0.000227607973996903	0.00143655803694599	1.14249026945073	Up
TRIM45	0.000227560758910006	0.00143655803694599	1.06524171580307	Up
PTPMT1	0.000228737453382062	0.00144317412437468	2.75207056884843	Up
LIG1	0.000228977374972682	0.001444175016379	1.51689366903218	Up
TXLNG	0.000229153719904773	0.00144477435824986	1.08199126135776	Up
PDE1B	0.000229371876214453	0.00144563679485711	1.7838527381742	Up
PAIP2B	0.000230197651631091	0.00145032683564879	2.26584792424999	Up
SPATA33	0.000231108206674134	0.00145517451806635	1.55710817281969	Up
SSR2	0.000231671726619274	0.00145806290005124	1.77837335960249	Up
CTDSPL2	0.00023228268065402	0.00146092130761648	2.21733559786197	Up
EPB41L4B	0.000232290352564673	0.00146092130761648	2.08112245008121	Up
ATG12	0.000233277395799946	0.00146660986948961	1.4115144144518	Up
BCAP29	0.000234778059112199	0.00147552238282506	2.39088558572354	Up
ELF5	0.000235680165742042	0.00148066814170398	2.20942235590937	Up
ECT2	0.000235945515365989	0.00148136197199898	3.29221246656162	Up
ADAM17	0.000235957358065914	0.00148136197199898	1.61583031347853	Up
GPR160	0.000236041791650028	0.00148136860199437	3.46372321401832	Up
RAP2B	0.000240506394590912	0.00150725824081014	1.41480513459991	Up
SMARCAD1	0.000242301654488013	0.00151797372894518	1.34364887938011	Up
POLH	0.000244873119840315	0.00153354272830556	2.55704297108336	Up
CALHM5	0.000245185090449829	0.0015349554270691	1.52084980177268	Up
TMEM201	0.000246684800992563	0.00154325664057565	1.01869169000851	Up
FAM133B	0.000248250917979352	0.00155250758878534	2.05227736600362	Up
C7orf50	0.00024837222682522	0.00155271968824901	1.39291648240332	Up
ZBTB39	0.000249569188000862	0.00155965380345104	1.04605574752548	Up
SNAP23	0.000250057099501323	0.00156215347638538	1.02720255012374	Up
FBXO15	0.000251978137171851	0.00157360125241908	2.23767669441011	Up
CCDC51	0.000252110344460367	0.00157387367885711	1.45107513822765	Up
HNRNPK	0.00025266679981546	0.00157679347815991	1.5527	Up
PRC1	0.000254103742819829	0.00158409164865962	3.1224415800271	Up
GOLGA8O	0.000257313369173792	0.00160297567675693	1.56573745813088	Up
CPSF2	0.000257465439518622	0.00160336083558618	1.72922339400488	Up
AIDA	0.000259328450588493	0.00161383137709484	2.67746029026278	Up
MTHFD1	0.000262380770582968	0.00163111236912092	1.2510234486343	Up
HIPK3	0.000264130986556508	0.00164053483445351	1.69906611569751	Up
ZNF239	0.000266603244776987	0.00165504537035385	2.62150608845763	Up
CCDC32	0.000270596005359441	0.00167865894805209	1.09797676911738	Up
USP31	0.000277435617096993	0.00172048817066746	2.12966119603888	Up
CLSPN	0.00028145369713627	0.001744188293345	3.32109327535587	Up
TCTE1	0.000281441147649574	0.001744188293345	1.53671681120495	Up
ALYREF	0.000283012000555649	0.00175323368684526	1.91139934653319	Up
RC3H2	0.000285554590100564	0.00176708369873202	1.4857659274901	Up
TSPYL2	0.000285849233903412	0.00176772827663137	2.13974419543151	Up
POLR1C	0.000287645770175904	0.00177821934541242	1.71737985438328	Up
TRNT1	0.000288672089610174	0.0017833230236801	1.45380050389041	Up
ANKS1B	0.000288922798983755	0.0017842514318889	5.51145089680199	Up
RDH10	0.00029053258435412	0.00179282980707848	2.11763203387858	Up
HMCES	0.000290628815412423	0.00179282980707848	1.13655964758402	Up
TOMM34	0.000292754346670116	0.0018047767096766	1.66485033107585	Up
KIF4A	0.000293213538873284	0.00180698055676782	3.56350064507482	Up
KCNJ3	0.00029446484799732	0.00181406274423314	2.69168081483643	Up
TMEM126A	0.000295550230428574	0.00181948750659199	2.49863472903985	Up
CABLES2	0.000296529180211014	0.00182488186519192	2.59640511884717	Up
SASS6	0.000296830265483691	0.00182610225998917	1.15435124867564	Up
TENT2	0.000297266203588508	0.00182815113851056	1.73111124436559	Up
M6PR	0.000301842244266709	0.00185565091829987	1.64913013091416	Up
CMC2	0.000304108992602156	0.00186829338574084	2.24056312234567	Up
ALKBH5	0.000305139758957042	0.00187397791129961	1.06968663645165	Up
FAM183A	0.000305597163152869	0.00187549043099724	4.55825270275486	Up
UHRF2	0.000305570439089308	0.00187549043099724	1.22184920926357	Up
MTM1	0.000312676840413366	0.00191563083573251	1.5766480984743	Up
HBB	0.000313552214346637	0.00192033167607608	1.65262626014865	Up
CARNMT1	0.000314483021021187	0.00192470542007697	1.23876649669531	Up
ZNF772	0.000318787840268161	0.00194970862583285	1.84860811938925	Up
SSBP1	0.000319148641017795	0.00195124360115732	2.13320236347146	Up
SNX24	0.000320420913992702	0.00195767482080754	1.10163635374671	Up
LRMP	0.00032146017779971	0.00196334925368424	1.70725465698278	Up
RAD18	0.000322099971561341	0.00196590525411554	1.42237365019361	Up
RHOT1	0.000322646084812481	0.00196856215276901	1.4205704512896	Up
ZHX3	0.000323070291106769	0.00197047369107242	1.03864629817535	Up
IQGAP2	0.000323756529054511	0.00197353683594991	1.22014759363302	Up
MCRS1	0.000324759132305638	0.00197873645530667	1.17940306135221	Up
DHX30	0.000326643083703003	0.00198816980752013	1.3480757312075	Up
S100A8	0.00032702243481429	0.00198979712306353	1.47005138259774	Up
KIF2C	0.000327210960445154	0.00199026262726088	2.66011636597747	Up
ABCD2	0.000329014089281768	0.00200054528551307	1.91700128610432	Up
SAC3D1	0.000332718828197474	0.0020216879003367	1.45856741794843	Up
CFAP36	0.000333424028258856	0.002024609430628	1.0943630706312	Up
SHISAL2A	0.000334274569759958	0.00202767370465182	2.90993608081633	Up
NCAPD2	0.000334182492339953	0.00202767370465182	1.44314472237274	Up
CTCF	0.000335250941765145	0.00203290221240319	1.11091868190247	Up
AGK	0.000335798061263054	0.00203552512946458	1.06102869295797	Up
SHISA6	0.000337126426525664	0.00204079998458435	2.99540704674964	Up
STARD7	0.00033707847836297	0.00204079998458435	1.91388482896356	Up
MRRF	0.000340730529467017	0.00206120507900596	1.03970976615332	Up
ZDHHC16	0.00034224771407543	0.00206967839890339	1.15124779425941	Up
MAK16	0.000342398832690881	0.00206988773746815	1.83837220188259	Up
UNC80	0.000347506800635125	0.00209541779284288	2.9012646465952	Up
FAM122B	0.000347565499831596	0.00209541779284288	1.10319343773507	Up
SULT1A2	0.000348045390366952	0.00209759920306975	1.08403367207614	Up
DNAJC24	0.000349570720255428	0.00210536372433159	1.52692786146153	Up
NCAPD3	0.000352193234069833	0.00211972127022992	1.4484080966499	Up
TMEM106C	0.000353561824947254	0.00212723770532945	3.37348118554774	Up
RAB35	0.000354942195516941	0.00213481990106618	1.28819301027219	Up
WBP11	0.00035534443422181	0.00213651592650386	1.12388635405064	Up
PDZK1	0.000357562999618335	0.00214912781265865	1.05727765971792	Up
C1S	0.000360473707594016	0.00216515766153579	1.13375416953417	Up
SLC49A4	0.000360865408777199	0.00216677787014008	1.42137407626009	Up
LRRC28	0.000361538376015244	0.0021700852454942	1.65251791810181	Up
TBC1D31	0.000362788259807652	0.00217538272426681	2.24458818699393	Up
FKTN	0.000362716961953436	0.00217538272426681	1.45895886050533	Up
ZNF669	0.000363186200552077	0.00217703415155491	2.53632167656368	Up
COX20	0.000365666729808598	0.00219042508041448	2.49151988885607	Up
NME6	0.000368247111365584	0.00220513866789091	1.12522018882824	Up
PIAS2	0.000368911936146401	0.00220837546142625	1.41366425840994	Up
XK	0.000376259246331965	0.00225120634100378	5.94554782353676	Up
FMO1	0.000376320303527957	0.00225120634100378	4.49971485150276	Up
ENO3	0.00037914747368853	0.00226735549142515	1.71216096131045	Up
MESP1	0.000379506894788559	0.00226874125158423	1.43440482879952	Up
OIT3	0.000379691523224641	0.00226908149785812	2.13885892402177	Up
ZNF366	0.00038004362091621	0.00227042199489519	1.56495328260451	Up
CLEC4F	0.000382671522548324	0.00228441577479705	2.31391090577172	Up
UBA2	0.000382771754464503	0.00228441577479705	1.95111829672091	Up
BSG	0.000383241993218443	0.00228645416168975	1.25910361249136	Up
SLC17A1	0.000384398795049182	0.00229258589850246	1.7636225502983	Up
MRTO4	0.000385678069041025	0.00229867234238574	1.30678509694942	Up
GATC	0.000386765888348678	0.00230438280962138	1.0323916279778	Up
RNF34	0.0003880837457655	0.00230991085796169	1.34560144759861	Up
ATG7	0.00038898009277293	0.00231447063238334	1.38277473325614	Up
GOLGA1	0.000394305813877858	0.00234537375131165	1.35412446834889	Up
RNF212B	0.000394462771492726	0.00234552210880565	3.02077328664713	Up
EIF2B5	0.00039773930321205	0.00236421351628253	1.06758989991914	Up
TOX4	0.000399528104247125	0.00237325838453984	1.35808762198058	Up
EPHA4	0.000399685193982434	0.00237339800851802	2.17844747732778	Up
ARRB1	0.000401184545479921	0.00238150545256991	3.07717401002924	Up
MAGT1	0.000401456168670574	0.00238232189337679	1.46142228732854	Up
POLR3C	0.000403771100473101	0.0023952591459451	1.49554344354325	Up
C4BPB	0.000409360258714012	0.00242598522900996	1.27978007258734	Up
PDK3	0.000414131370598399	0.00245344183441873	1.34763604089197	Up
TOM1L2	0.00041523667416707	0.00245916999664211	1.69361031251033	Up
DENND1B	0.000420459911492465	0.00248927399116515	1.24231024547654	Up
SORD	0.000421220749364013	0.0024929477195038	1.99963485412913	Up
MFSD1	0.000422886440896091	0.00250047869093369	1.62922975996894	Up
TUBGCP3	0.000425975914971207	0.00251606186213212	1.75298129045666	Up
ARSK	0.000427159064439176	0.0025222117307713	1.25634026447615	Up
ADPGK	0.000430300905813031	0.00253991900118941	1.62477345974289	Up
OSER1	0.000430973542933258	0.00254304448266197	1.16318942484117	Up
DERA	0.000432331937431963	0.0025502129921493	1.77376825368702	Up
TCEAL8	0.000433607901735228	0.00255689067047122	3.75511104800686	Up
CTXND1	0.00043459868925472	0.00256188285069297	4.06630531610353	Up
RFC1	0.000437290549158121	0.0025760415075903	1.86674216557871	Up
DDB2	0.000438471677583089	0.00258214328658228	1.05579209546986	Up
MED20	0.000439510512742313	0.00258654630006382	2.20342493547836	Up
RIBC1	0.000439510224347336	0.00258654630006382	1.61602233151632	Up
TBK1	0.000442332497518878	0.00260198264052301	1.97045944914957	Up
FADS1	0.000443286174466325	0.00260617652605665	1.94384435726279	Up
ISG20L2	0.000443756764102953	0.00260760104920206	1.14619346524442	Up
MPI	0.000448081762429981	0.00263088852382468	1.30571661178488	Up
TNIP1	0.000451618790569882	0.00264990457465492	1.28522378548198	Up
HSPBAP1	0.000451769476725977	0.00264991359953464	1.02572492603423	Up
C2orf88	0.000453514458368489	0.00265839372544802	1.5468373342137	Up
TBCK	0.000453980671483196	0.00266024887540961	1.01840483081862	Up
SCIMP	0.00045570748324687	0.00266860740107025	1.49256356454899	Up
RO60	0.000461058950911885	0.00269639051377599	1.74276123353018	Up
TMEM63B	0.000461399245848011	0.00269749272819402	1.23508510365527	Up
ILF2	0.000464722948061734	0.00271513732923802	2.13059606601101	Up
DRC3	0.000465581355474436	0.00271925836381141	1.83291397258319	Up
DOCK10	0.000467780124436866	0.00273120258654939	1.82567344595182	Up
STEAP1	0.00046994832392781	0.00274296053588219	3.87859125604967	Up
DDX20	0.000471306537076532	0.00274998464507019	1.20793376175277	Up
CDK3	0.0004719571172944	0.00275287659322705	1.74453413564224	Up
PAK1IP1	0.000474190837747358	0.00276499790425248	2.08296352127392	Up
ATRAID	0.00047526196510919	0.00277033442719651	1.33038896737416	Up
SENP1	0.00047596152143092	0.00277332792638374	1.66296907961118	Up
KNOP1	0.000480257964019802	0.00279666450656472	1.43951476203051	Up
SMC3	0.000481067647421608	0.00279958365271527	2.03986445971649	Up
PPHLN1	0.000485625832785732	0.00282425995780822	1.81746424034777	Up
MSANTD3	0.000486453657229212	0.00282814860209143	1.79667095536091	Up
ARL14EP	0.000488001660224792	0.00283622031312198	1.31446248996211	Up
PIAS1	0.000490781359557394	0.00285144290884768	1.59363566020552	Up
CDC7	0.000493341082288473	0.00286537790422338	3.01374867140883	Up
NBPF11	0.000493725011679348	0.00286667068055783	1.68981669313753	Up
BOLA3	0.000494466577158421	0.00287003844376794	1.95930982616055	Up
FBXW10	0.000494776007459043	0.00287040077870539	6.33402450109438	Up
UBE2T	0.000494852118262768	0.00287040077870539	3.28219646142652	Up
RIF1	0.000496407975164757	0.00287848580115935	1.60509431934107	Up
MIS18BP1	0.000502891336921921	0.00291322803491743	2.02365584361805	Up
SF3B6	0.000504288414930952	0.00292036905739186	1.3831460651314	Up
SNUpN	0.000507187768608836	0.00293620237369605	1.22833687676825	Up
HIST1H2BG	0.000507720348879143	0.00293832815587483	3.39624864529408	Up
SOSTDC1	0.000508406776313491	0.00294038515454485	2.29124952009044	Up
BTBD10	0.000510891560631558	0.00295379445419489	1.65126208226635	Up
GTF2E2	0.000511833444963124	0.00295827742897196	1.50746316347371	Up
CLCN5	0.000519462247309365	0.00299921130894061	1.71790006630059	Up
CHIC1	0.000520580576262584	0.0030039477422726	2.74153337314603	Up
RPA1	0.00052327989680895	0.00301854348266384	1.04841731275538	Up
RPF1	0.00052691228520182	0.00303653927057435	1.11504441072191	Up
LRPPRC	0.000529247030418241	0.00304801685233092	1.98311784272971	Up
CDK4	0.000534516233967268	0.00307437679795936	1.55787199799893	Up
LARS2	0.000536186751349439	0.00308291898669478	1.88258367704165	Up
ELP4	0.000536348431804669	0.00308291898669478	1.10023956363679	Up
ZNF782	0.000538195802728707	0.00309253713683084	1.46742132344828	Up
POLR3K	0.000539322921299241	0.00309801174999147	1.79731606977607	Up
CDRT1	0.000544606801143846	0.00312735262958071	6.15229482473215	Up
DHFR	0.000544959664775576	0.0031283678074532	1.38905561361528	Up
VAMP4	0.000545530690371702	0.00313063429452004	1.55409453816899	Up
POLE	0.000547218955430547	0.00313930874431209	1.19460506052104	Up
MCM3	0.00055312856963729	0.00317218699055704	3.03668638608153	Up
AP002495.1	0.000555301160571493	0.00318361914161785	1.35528339049768	Up
AFTPH	0.000561736015875231	0.00321947219163072	1.72195595698219	Up
LEPR	0.000563135030098077	0.00322644955812723	2.47422104259624	Up
LARP7	0.000563994663253735	0.00323033306964188	1.0855339342187	Up
DNAJB11	0.00057004543981351	0.00326078471640909	1.83269921015085	Up
GLRX2	0.00057068783285001	0.00326340866631674	1.50711241036048	Up
MSH6	0.000570954118873767	0.00326388089769312	2.15749617447713	Up
UBAC1	0.000573892882555193	0.00327962523137926	1.06673484532042	Up
ZNF385D	0.00057422781530628	0.00328048411400215	5.04664906961665	Up
MC1R	0.000575748816672916	0.00328811611244864	1.80432106496337	Up
DNALI1	0.000576535696027533	0.00329155196379215	1.43321180387636	Up
NAALADL1	0.00057939993751865	0.00330684185348341	3.36933668022445	Up
DAXX	0.000585131272571064	0.00333740844936439	1.67375679862019	Up
GALNT1	0.000585938661445698	0.00333986916840094	2.82127736173877	Up
PCMT1	0.000588197798701363	0.00335059643780927	1.03726679715824	Up
SMARCA1	0.000588456193923113	0.00335099397353588	1.90137959587375	Up
KCNMB3	0.000589848160925499	0.00335784436884439	1.52250535721123	Up
ATP2B1	0.000594593069681464	0.00338377164286694	2.85281090561232	Up
NCK1	0.000595288585439184	0.00338664498799167	1.0172255925643	Up
TRPM7	0.00059568535783059	0.00338781746241232	1.19648906642456	Up
CBX5	0.000600242358433282	0.00341045922042985	1.7850303187917	Up
MNAT1	0.000603043428500059	0.00342527896232754	1.50011855733827	Up
TECPR2	0.000605803459354365	0.00343985620401055	1.00843995962879	Up
RASA1	0.000607508642797255	0.00344697953084487	1.44248817304001	Up
ACADSB	0.000607640000596957	0.00344697953084487	1.23534220103264	Up
KIF20B	0.000611191699643102	0.00346602072376604	2.22509760983999	Up
USP53	0.000613409668543869	0.00347748869847445	1.42829256069355	Up
POP1	0.000615666327412365	0.00348805600737739	1.71183639855007	Up
MADD	0.000617317665730287	0.00349416713190508	1.5264586573307	Up
WRN	0.000617334982104465	0.00349416713190508	1.17265480659925	Up
CDO1	0.00061979285010045	0.00350696164577538	1.84698484915108	Up
ANKLE2	0.000622030940299422	0.00351626589764551	1.27435959406136	Up
FAM228B	0.000623449492592303	0.00352316384697438	1.79672488552601	Up
C2orf15	0.000627095589090141	0.00354264144081543	2.31933191362939	Up
RBIS	0.000631099871809939	0.00356341982572722	3.4680111600361	Up
VANGL1	0.00063117477298157	0.00356341982572722	1.42235392764121	Up
SUV39H2	0.000631601418323985	0.00356469580665891	2.43613702524354	Up
TTC17	0.000637570580045591	0.0035949592179213	1.31512836183377	Up
ZNF286A	0.000641155078068076	0.00361402356346304	2.68205490687332	Up
METTL3	0.000642349356014842	0.00361845941925038	1.19707166357662	Up
EXOSC7	0.000649873717434483	0.00365852545553183	1.30611245121765	Up
CCNY	0.000650253803946868	0.00365950564926322	1.59889665650469	Up
PSMB5	0.000655332992884716	0.0036857553923972	1.61568529080415	Up
FANCF	0.000656565804061847	0.00369152045593887	1.0945414428912	Up
RAB3IP	0.000657163835971191	0.0036937139745967	1.97952762217357	Up
CLDND1	0.00065810631598568	0.00369550408221162	1.87639280973829	Up
KLHL5	0.000657993711333547	0.00369550408221162	1.86577263832586	Up
RPAP2	0.000657900157835034	0.00369550408221162	1.31027814871484	Up
LAGE3	0.000660209881043552	0.00370614500995286	1.83628982033274	Up
RPUSD1	0.000665024145425535	0.00372963509841398	1.05442195508844	Up
FIS1	0.000664831807683156	0.00372963509841398	1.02848190869032	Up
SRP9	0.000666966370427229	0.00373903903510137	2.30634142730347	Up
RAB37	0.000667121840562354	0.00373903903510137	1.65839982356396	Up
GEMIN2	0.000674213133928615	0.00377640124543181	2.12383821937549	Up
ABT1	0.000686479046528317	0.0038438932302769	1.46812191063408	Up
RNF8	0.000688687656974384	0.00385383105557918	1.96296901656543	Up
ARV1	0.000691021954625662	0.00386567602891503	1.51764291008091	Up
UBXN7	0.000691344937141509	0.00386626550147724	1.04402983540058	Up
TOMM6	0.000691751499099201	0.00386732186422137	2.66937735119267	Up
RAP2A	0.000692692489979031	0.00387136441316686	1.81220080938161	Up
TAF1D	0.000695872964795265	0.00388791665582311	1.43658870702171	Up
MASP1	0.000701897351294924	0.00392034273513263	1.10846207506676	Up
GALNTL6	0.000703195791693384	0.00392389435647499	3.13004164618927	Up
ALG14	0.00070311751782713	0.00392389435647499	1.14211013416012	Up
PCYT1A	0.000707648343632042	0.00394750019507394	1.36253841072264	Up
PHKG2	0.000709404705944561	0.00395481437418168	1.17817140627504	Up
CCZ1	0.000712855627255074	0.00397280612592249	2.74769444639679	Up
TAOK1	0.000713712332899904	0.0039763333391761	1.36952942952496	Up
NECTIN4	0.000715450129679479	0.00398476565956592	1.72729706969817	Up
SCGB2A1	0.000726979435505043	0.00404517495478174	3.8037154857995	Up
SMG7	0.000730432147214956	0.00406184286684448	1.07604923564204	Up
RSL1D1	0.000732647253433664	0.00407033888422636	1.90635843930332	Up
SLC38A11	0.00073243030887534	0.00407033888422636	1.51334066552914	Up
NQO1	0.000734643323139636	0.00407760322468663	5.81043009064806	Up
INSIG2	0.000744694187279679	0.00412951985811425	1.32162317504637	Up
TNFRSF6B	0.000744676634643578	0.00412951985811425	1.07099668321259	Up
TMEM30A	0.000761426519695029	0.00422098751183201	1.74132109866887	Up
TOB1	0.000762756282485236	0.00422704019679201	1.56771726517181	Up
EFCAB11	0.000763957714145221	0.00423237814381607	2.11060607102182	Up
ING2	0.000771003472916222	0.0042660911564318	1.83421459149205	Up
HTT	0.000771794627910584	0.00426913921360129	1.22411623459063	Up
MALL	0.000776980041203128	0.00429514760175979	1.50434711716599	Up
ZSCAN18	0.000778241208749366	0.00430078119933125	1.84222071400481	Up
ASPM	0.000781233544404466	0.00431597524360514	3.64014684640011	Up
KIF23	0.000781787002382344	0.00431769029261023	3.54893237873315	Up
ZNF830	0.000783527664094057	0.00432595898320669	1.06631693409143	Up
NDUFB9	0.000790459381986676	0.004357459460055	1.56185941548075	Up
GDAP1	0.000793995243308826	0.00437559351360667	2.04156879010569	Up
ATP2C1	0.000795614696617096	0.00438179984959576	1.6033876930387	Up
ANLN	0.000799151255672311	0.00439718809523999	2.85838110481928	Up
EMG1	0.000800570203316876	0.00440363182734704	1.3189819221772	Up
CSDE1	0.000801496536185147	0.00440736272312024	1.22199940384612	Up
PSMG4	0.0008017788508199	0.00440755100325407	1.19288885781471	Up
NEK2	0.000803173920068413	0.00441385432658691	3.56148304796426	Up
ALKBH3	0.000807826355986766	0.00443804912393842	1.56092356381949	Up
THAP12	0.000814348296067357	0.00447111439314856	2.39929462482354	Up
BSN	0.000818660692241792	0.00449340269356191	1.92404546465718	Up
TOMM5	0.000820230804788872	0.00449924072512624	1.78175782836905	Up
ZSCAN20	0.000821034641490285	0.00450226002325861	1.23089886063879	Up
ING3	0.000827992221411388	0.00453515557140827	1.50386390273419	Up
KLF12	0.000833720090871678	0.00456196638574595	1.43702195035084	Up
EIF2S1	0.000843457333219475	0.00460815081159607	2.02896169665287	Up
NPRL2	0.000847415901502302	0.00462835484844494	1.16342524790767	Up
ZNF786	0.000849847982200072	0.00464021177005184	1.15164424707314	Up
TK1	0.000859651026957006	0.00468941350811947	2.4208029836401	Up
RLIM	0.000867096871703479	0.00472712799004471	2.45409097610714	Up
TTLL11	0.000867378770658916	0.00472721430009109	1.67803205988457	Up
CRAMP1	0.000876055784381082	0.00477157667722216	1.07264156875247	Up
SLC25A33	0.000875963661615019	0.00477157667722216	1.01094575895545	Up
CYP2E1	0.000878246012302252	0.00478094210500218	3.82499651820873	Up
ZNF582	0.000878313448006254	0.00478094210500218	1.60881692715975	Up
EEF1AKMT4	0.000882359406476544	0.00480002436462607	1.43386	Up
SUZ12	0.000883757526849722	0.00480615854898654	1.74281985847398	Up
ZNF10	0.000884709158865979	0.00480986157453239	1.98067431427667	Up
STT3B	0.000889503638201058	0.00483296976755908	2.08990755946907	Up
VPS72	0.000891197461632414	0.00484025252097326	1.06283836552953	Up
ZNF778	0.000894308225905311	0.004854620913431	1.23826691953073	Up
CA2	0.000918953895507711	0.0049853599577055	1.40646032154049	Up
THUMPD2	0.000922047697061302	0.00500061704325035	1.05052672287808	Up
TRIM4	0.000923136034089425	0.00500499173563223	1.4097045867705	Up
BMI1	0.000925145204547221	0.00501435474349923	1.17001312079851	Up
RALGPS2	0.000926462604966965	0.00501996373969139	1.98985361110749	Up
LRP4	0.000937285666046524	0.00507551186487309	1.66438812451246	Up
C16orf72	0.000938813758123772	0.00508223767232939	1.16455631875703	Up
PTGR2	0.000942859662202528	0.00510103155248244	1.30903905411924	Up
KDM3A	0.00094281989287526	0.00510103155248244	1.11650937673718	Up
MARVELD2	0.000944666112711793	0.00510924895724518	1.06007401459877	Up
THNSL1	0.000947957059030647	0.00512237015443963	1.65419	Up
NCSTN	0.000962500997479931	0.0051993782980316	1.00512938146128	Up
SEC61A2	0.000968145414797361	0.00522510315452755	1.20723275334655	Up
NAP1L4	0.000971819279789409	0.00524333833708425	1.85488465362596	Up
RRP15	0.000975127082551141	0.00525799176803827	1.41968663989026	Up
PPP1R3G	0.000976489819493358	0.00526312197271471	1.97027201843206	Up
SEMA5A	0.000976670971128518	0.00526312197271471	1.27012254146471	Up
HRAS	0.000978871383270329	0.005273380189983	1.16264354036673	Up
NCAPG	0.000980771498854209	0.00528139040440032	3.27731698592596	Up
SPATA45	0.000981250054872824	0.00528139040440032	1.78545735213698	Up
GPATCH1	0.000981046804386063	0.00528139040440032	1.14071133411991	Up
C12orf74	0.000983573200373375	0.00529068878323759	1.68674	Up
SDR42E1	0.000994140241036723	0.0053440394634807	2.54939514965116	Up
SERINC5	0.000994393789962695	0.0053440394634807	1.32353136569195	Up
ASTN2	0.000994040870257569	0.0053440394634807	1.20667994300962	Up
PRKAR2A	0.00099808980338498	0.00536065947301721	1.6812578853181	Up
ATP6V0B	0.00100933464831524	0.00541941634832786	1.41034204444771	Up
UBXN2B	0.00101136121129872	0.00542865699128227	1.99879530411403	Up
RLN3	0.00101199567819011	0.00543042199166528	4.21979644211758	Up
PAH	0.00101564456019212	0.00544835655221416	1.53625970950902	Up
COA7	0.00103001001673714	0.00552041869302226	1.39523468628883	Up
HMGN1	0.00103495483485325	0.00554523221616794	1.42159934064078	Up
SDF2	0.00103575743235529	0.00554620322503207	1.40090771655763	Up
LRRC75A	0.00104682406384869	0.00560039841686227	2.67307599657857	Up
WDR48	0.0010479233978094	0.00560459211585779	1.06349579418413	Up
RBBP5	0.00105465179965964	0.00563888008563131	1.23773051909527	Up
LBX2	0.00105767665138313	0.00565165144815762	2.10315603266179	Up
HGS	0.00105766667723335	0.00565165144815762	1.1759567763518	Up
ASB9	0.00106194696046961	0.0056683280008679	3.36980355640637	Up
TMEM19	0.00106163333482485	0.0056683280008679	1.52710454700908	Up
ZC3H6	0.00106207372740976	0.0056683280008679	1.30231145039742	Up
RPRD2	0.0010667932297633	0.00569180640036173	1.4122580530749	Up
ALDH3A1	0.00107005393946676	0.00570748974557365	5.69489549629254	Up
CENPQ	0.00107703095995172	0.0057412568453232	2.5868603773592	Up
LRRC8A	0.00108082308862704	0.0057580161366227	1.12428199776519	Up
DCUN1D2	0.00108413402297315	0.00577392361695564	1.32632445011472	Up
GLB1L2	0.001084726255811	0.00577534653490983	2.70668429693787	Up
RNF41	0.00108552596651264	0.00577787293200421	1.13522060333392	Up
UBE2O	0.00109350046763716	0.00581683317620044	1.25694427188483	Up
UEVLD	0.0010938509565161	0.00581695598456196	1.76357487216368	Up
ATL2	0.00109534296140147	0.0058231473354937	1.46983875364275	Up
NCOA1	0.00110387713032797	0.00586500746846201	1.00398693470867	Up
CLASP2	0.00111142462981805	0.00590157842139188	1.2913497190371	Up
SLC25A51	0.00111320460202435	0.0059092638673937	1.66290758513278	Up
BACE1	0.00111533561582613	0.00591880761242022	1.45493008767439	Up
NT5M	0.00112632874894058	0.00597001279308689	2.53915559160627	Up
GPR19	0.00114577150138606	0.00606402212246832	4.17631027725793	Up
CPB2	0.00114564338266488	0.00606402212246832	1.4247038936133	Up
BEX2	0.0011482349433853	0.00607525022010918	5.13989354699103	Up
PSMD7	0.00114911154623839	0.00607807825007961	1.32209014556862	Up
NIFK	0.00115249669181604	0.00609416926294511	1.85187142935284	Up
SYCE2	0.00115391715064102	0.00609805056973199	1.6114684764529	Up
NUp85	0.00115457872932963	0.00609973246625023	1.87204993696487	Up
PEG10	0.00116541002204828	0.00615146757627209	2.08550535308388	Up
PSPN	0.00116532381080968	0.00615146757627209	1.39302092380316	Up
BMP2	0.00116589228408132	0.00615218539093343	2.37575038496815	Up
EDC3	0.00116651488648441	0.00615219012199156	1.25392842237084	Up
ZBTB21	0.00116658572189956	0.00615219012199156	1.12046896467455	Up
NSUN3	0.00117390025017262	0.00618624875363728	1.09963870438072	Up
CEP83	0.00118150588383307	0.00622348503944919	1.54455372480164	Up
HIST1H1C	0.00118400113252265	0.00623478011900708	2.72008670037644	Up
RFC2	0.0011883973254109	0.0062542225357155	1.99017014844785	Up
NUDT21	0.00119067033064798	0.00626432921664869	1.2028622280511	Up
SYT8	0.00119506308954112	0.00628371882565172	4.02746429681022	Up
TTC1	0.00119545746646626	0.0062839327830491	1.21049885817725	Up
NUpR1	0.00119838509153688	0.00629745871675118	1.27723230518286	Up
TCEAL4	0.00120117634077055	0.00630716810147543	1.48623546951603	Up
RAB5B	0.00120210843843115	0.00630956000756462	1.21252406481799	Up
VSNL1	0.00120505937315438	0.00632131381246941	2.97986375810142	Up
OPRPN	0.00121099315339138	0.00634869145951746	2.15004321883385	Up
TMEM126B	0.0012320390892148	0.00645712050090834	1.15584703532274	Up
SLBP	0.00123533185733957	0.00647056046855902	2.23638356299398	Up
CLEC2B	0.00123510407214911	0.00647056046855902	1.93176062223099	Up
POLR1A	0.00123775647994696	0.00647944000566225	1.23694874316753	Up
NANS	0.00124257229282398	0.00650273399899958	1.39939873931542	Up
LNX2	0.00124578680907736	0.00651650755624173	1.0187085881683	Up
PARP2	0.00125242132382763	0.00654849018847719	1.58531627008949	Up
NRF1	0.00125365466143863	0.00655301040593706	1.13557148411314	Up
NSMCE1	0.0012569912735094	0.00656851881071811	1.63351926189434	Up
PRELID3B	0.00126242654737296	0.00659498161340058	2.14033530032961	Up
ARID2	0.00126310440288322	0.00659658316461675	1.59481	Up
HIST1H3H	0.00127194643259014	0.00663690815501588	3.7905255104136	Up
DHRS13	0.00127960463401911	0.00667331242652964	1.77663514668197	Up
COPB1	0.00127967442095945	0.00667331242652964	1.75366300833216	Up
CNIH4	0.00128106833348548	0.00667395668177904	2.36352028658177	Up
OPN3	0.00128129520341526	0.00667395668177904	2.04373712674232	Up
MED17	0.00128153723856632	0.00667395668177904	1.37978411697756	Up
CASP8AP2	0.00128122797251036	0.00667395668177904	1.10915685427859	Up
ZNF189	0.00128891234885477	0.0067077052437325	2.70001378812645	Up
BTF3L4	0.00129326607545017	0.00672839190703462	1.3517407443892	Up
POLA1	0.00129412794373319	0.00672929112096102	1.86980337928561	Up
ANKRD50	0.00129419641809669	0.00672929112096102	1.48529547415674	Up
SLC47A1	0.00130653457836618	0.00678947056268846	1.6084058711202	Up
ARHGAP21	0.00130930355404709	0.00680187024700428	1.35878908874289	Up
UQCRC2	0.00131367091881332	0.00682256393293081	1.69178717532344	Up
UBE2Q1	0.00131592091165368	0.00683225214417032	1.20917112892775	Up
DCK	0.00131957400395925	0.0068492174491218	1.2455772627345	Up
RIPK1	0.00132310340071474	0.00686553099313631	1.26249267690551	Up
FEZ2	0.00133081166735159	0.00690149763392752	1.35694864273843	Up
SLAIN1	0.00133185695099687	0.00690288869555465	2.66892600575593	Up
ACO1	0.00133162973711822	0.00690288869555465	1.60026487098004	Up
GFM2	0.00133839315384558	0.00693474224682833	1.73324257459958	Up
AKT3	0.00134270971045651	0.00695136757188929	1.28298527944949	Up
ERAL1	0.00134277556744099	0.00695136757188929	1.2119383820777	Up
GSK3B	0.00134416238671639	0.00695651998974367	1.65831532487271	Up
PDGFRL	0.00134767025660669	0.00697264340394031	2.9129636429587	Up
ATP13A3	0.00134918832966892	0.00697846551767911	1.77467770751367	Up
ZDHHC13	0.00135669864463419	0.00701526915576709	3.27346214521505	Up
BLOC1S5	0.00135932878014554	0.0070268241014972	1.36775558568357	Up
ZNF26	0.00136131654927982	0.00703505268500713	1.67380335309386	Up
ARL2BP	0.00137047844149693	0.0070782821133942	1.2774614290916	Up
PABPC4L	0.00137999168021451	0.00712524684525307	1.79037111914222	Up
ZNF805	0.00138333293160569	0.00713844792211396	1.31481140218689	Up
CEP131	0.00138587178925491	0.00714947272929501	1.78396844116933	Up
SIK3	0.00139179721591924	0.00717795678816753	1.26292096724702	Up
KRIT1	0.00139997458389856	0.00721803494838239	1.17840720320563	Up
RFT1	0.00140668642499768	0.00725053603508378	1.81658106570219	Up
RAB11FIP4	0.00141757373225496	0.00729606967003876	2.99336696915996	Up
MFN1	0.00141872927729175	0.00729990242387563	1.54673562515212	Up
NEIL3	0.00142256639823235	0.00731752669293401	3.14020697742193	Up
ZNF773	0.00142494402798438	0.00732763546894313	1.35184189189732	Up
RRM2	0.00142555541973824	0.00732789139559856	2.56153520983636	Up
TNNI2	0.00143701833487143	0.0073811809065223	1.36642578616879	Up
ADGRG3	0.0014408712973675	0.00739883246830299	2.50070989379166	Up
PDCD6	0.00144326997459129	0.00740686817982769	1.4869737724745	Up
PINX1	0.00144472830035141	0.00741007151049178	1.54123481770992	Up
ELL2	0.00144564337590229	0.00741262506772177	2.05762474665625	Up
SCG5	0.00145202430324589	0.00743728464453286	1.82383823101891	Up
ATRN	0.00145212700128803	0.00743728464453286	1.14416902352567	Up
PLCL1	0.00146000979312877	0.00747334888923045	2.29895641470633	Up
TFCP2	0.00146134140038283	0.00747801055892907	1.14743637187311	Up
DBR1	0.00147170226573115	0.00752669376950069	1.4949503273984	Up
VPS54	0.00147259179774483	0.00752907581885825	1.52404786711635	Up
WDR44	0.00147344830170895	0.00753128768022522	1.08097748448245	Up
SP1	0.00147559065006174	0.00753790082796057	1.12900325097005	Up
FXR1	0.00147654713285534	0.00754061882996287	1.61370355213975	Up
ZNF550	0.00148415902345705	0.00757731418671307	1.70929902874125	Up
NDUFB6	0.00149414049245198	0.0076260827720179	1.0458579063527	Up
SF3B3	0.00149656835628451	0.00763408842552597	1.01066370965043	Up
RAD21	0.00149730809026712	0.00763566958661765	2.64949169392823	Up
LRRIQ3	0.00150001259034127	0.00764507277469688	2.07438651019159	Up
TMEM258	0.00150140987829524	0.0076490699056531	1.59386813954388	Up
TXNRD3	0.00151621460825359	0.00771216288143188	1.36658861781342	Up
RINT1	0.00151952395061337	0.00772457282705227	1.6116749030843	Up
PLCXD1	0.00152213578295755	0.00773563685806833	1.74634784160744	Up
NUDT5	0.00152453883062285	0.00774563380145157	1.24256983790649	Up
GAA	0.00153727886833093	0.00780812854592213	1.21616831697506	Up
XRCC3	0.00153940191746679	0.00781248990448483	2.18064197934076	Up
C3orf20	0.00153945669812582	0.00781248990448483	1.80200647731948	Up
ZWILCH	0.00153991590108609	0.00781258875345416	2.45089770308445	Up
LSM3	0.00155188765906981	0.00787107851518506	1.81948796734786	Up
PPP2R5A	0.00155657576753479	0.00789260321398134	1.59393819784873	Up
PLPBP	0.00155757299444119	0.00789540638865525	1.24723830543172	Up
EMC3	0.0015616398389328	0.00791376355342815	1.76142218823838	Up
FDXR	0.00156321352854843	0.00791947954426005	1.12817412405771	Up
LAMTOR3	0.00156373776298464	0.00791987709092022	1.98710309255191	Up
BBIP1	0.0015678748759809	0.00793856737576306	1.81670364634257	Up
ACOT12	0.00157134987397062	0.00795389550166266	1.40726642864414	Up
ITIH2	0.00157262844911474	0.00795810015819472	1.65711010704021	Up
BRICD5	0.00157582283343105	0.00796972510150001	1.79918686756771	Up
CTPS2	0.00157633058648253	0.00797002433979373	1.2003808010625	Up
PANO1	0.00157794133437753	0.0079758986309774	1.68732940302231	Up
GPATCH2	0.001580738329977	0.0079877639103246	1.08234662885508	Up
WDR73	0.00158746661654157	0.00801720277887836	1.02168586548843	Up
SLC25A19	0.00158990751127176	0.00802724829575602	1.55279431259012	Up
CSRP2	0.00159374056973073	0.0080443149722744	2.64859845921591	Up
IPO5	0.00159420089374179	0.00804435310397909	1.13674591428822	Up
ZNF260	0.00159739509399011	0.00805818246306711	1.6189971175247	Up
ZBED4	0.00160213230011943	0.00807749278553401	1.67317594072622	Up
RBP5	0.00160179964998664	0.00807749278553401	1.41091784413393	Up
CCNQ	0.00160311619962678	0.00808016043085646	2.13528939112891	Up
EBPL	0.00160607841356365	0.00809279500107356	1.26690759598481	Up
GGCT	0.00161729838263274	0.00814240305022268	1.7571729553565	Up
SMYD5	0.00162400623302135	0.00816922954192818	1.23703624979837	Up
CDK2AP1	0.00163352340126593	0.00821477788573215	1.89661600679241	Up
ACTR1A	0.00164684968397777	0.00827008997604099	1.24109265356777	Up
MAJIN	0.001665431362771	0.00835395793968164	2.11812870245778	Up
RUNDC3A	0.00168588865151949	0.00845091042474834	3.74384701030741	Up
NRN1	0.00169528164399732	0.00849409728395384	1.39238674619776	Up
DMGDH	0.00169618543866164	0.00849622968387407	1.90962662110058	Up
SESN3	0.00169930084239012	0.0085094357572563	1.27693745108911	Up
DENND6A	0.00170063369628619	0.00851371058943838	1.76976389819855	Up
ALDH7A1	0.00170395920943398	0.00852795585183479	1.7486765927925	Up
ZGRF1	0.00170694417515855	0.00854048920305322	1.61831603209025	Up
ARMC8	0.00171483503424088	0.00857755463213901	1.12456866581503	Up
CACNA1E	0.00171635331091775	0.00858273269774151	7.26194350471456	Up
PGK1	0.00172682927659995	0.008625407859812	1.50126230133414	Up
TMEM14A	0.00173037894035466	0.00863828115574074	2.46352809342404	Up
TMOD3	0.00173002686632919	0.00863828115574074	1.74067061309287	Up
TNFRSF10D	0.00173274107727046	0.00864764346063605	1.04804234707332	Up
SERPINB1	0.00173842034511478	0.00867111574162107	2.29533306272207	Up
FOXN2	0.00174613086191868	0.00870461113848742	1.7843299359201	Up
SNRPF	0.00174695186440923	0.00870461113848742	1.56703969682643	Up
THEM4	0.00174852219198661	0.00870927776423498	1.25951267911279	Up
DYNC2H1	0.00175362923321523	0.00872737551443558	2.4098785039104	Up
RPRD1A	0.00175539499052245	0.00873371682907097	2.04757075127644	Up
HSD17B12	0.00177253747359599	0.00881160416714602	1.02861698995345	Up
PLGLB2	0.00177345648264527	0.00881370666493942	1.14215586928697	Up
ANKIB1	0.00178250080321986	0.00885370192082953	1.30000585265778	Up
COX4I2	0.00179028034556401	0.0088898577137048	1.71230748258589	Up
TTI1	0.00179251476912584	0.00889598041984885	1.59119542328582	Up
PHTF2	0.00181811263137256	0.00902049905657532	1.65237187534556	Up
SULT1E1	0.00184961571581674	0.00916911897960826	2.57002009009872	Up
FAM83D	0.00185759088903824	0.00920608572539539	1.0745274803875	Up
NR5A2	0.00186969949679618	0.00926092861989899	1.22235668574563	Up
CALCA	0.00187287790244974	0.00927150228275968	4.85731745778829	Up
MTFR2	0.00187250694139305	0.00927150228275968	2.12597868964017	Up
SLC16A10	0.0018853694926939	0.00933074088487256	2.16649715893614	Up
NDRG4	0.00189223107258214	0.00935948481808655	2.68394077807904	Up
SENP5	0.00190376964524578	0.00941393690149786	1.5780342951928	Up
TNPO1	0.00191478514539874	0.00946313982706518	2.42802913710496	Up
SPAG16	0.00191431102175458	0.00946313982706518	1.69031566448245	Up
PIDD1	0.00192051980514663	0.00948884187375976	1.0655477364789	Up
RNF13	0.00193141159919974	0.00954000274756235	1.85602411434842	Up
EIF2A	0.00193283210692564	0.00954436577091382	1.58292817185503	Up
CDCA2	0.00193522043324964	0.00955350415047133	3.25684713593909	Up
IL6R	0.00195236980379207	0.00963013723042022	1.24567035985566	Up
RIDA	0.00195366545385063	0.00963385348836085	1.67630525169602	Up
SRP72	0.00195787945060081	0.00965195455017332	1.53854680576379	Up
HAUS2	0.00196422154361339	0.00967557302408018	1.74074467267931	Up
LACC1	0.00197432076589499	0.00971683020710702	1.17742917497594	Up
FZD6	0.00197902633852338	0.0097372918738701	4.49111284704921	Up
PFN3	0.00198226869429255	0.00975054482045839	1.58117535277761	Up
MFSD6	0.00198504120837536	0.00975877895661455	2.17816782520602	Up
GIMAP7	0.0019870550791391	0.00976597720361395	1.38191828905726	Up
KIF18A	0.00198891877923244	0.00977243361466339	3.50591733383509	Up
C8orf37	0.00199741468665239	0.00981146440081641	1.21624892936572	Up
SMC4	0.00200037307601698	0.00982328038739458	2.28213621880741	Up
MED13	0.00200693801540784	0.00985279572250651	1.18333712858836	Up
MTPAP	0.00201271951581416	0.00987844962361052	1.3149207417327	Up
HIST1H2AA	0.00201352790741232	0.00987968802292037	1.41022007540323	Up
SLC25A15	0.00201644986562273	0.00989129341869659	2.05360599663115	Up
RGP1	0.00202084498901978	0.00990464908135569	1.12318866676024	Up
PTAR1	0.00202508076710746	0.0099226723632648	1.12153272798467	Up
NDUFA12	0.00203688976303016	0.00997778340770798	2.04442682948636	Up
CCDC170	0.00203935175580046	0.0099843380119335	1.43693826362751	Up
ST8SIA3	0.00204265442995503	0.00999775241239975	3.44198527168152	Up
SLC6A11	0.00205684331680754	0.0100644272128118	6.82667898549224	Up
ZNF827	0.00206999987304819	0.0101176582515673	2.02039648696189	Up
DUS1L	0.00207746405517584	0.0101457679681993	1.35496096807297	Up
PNO1	0.00207862706917316	0.0101486581857652	1.80060129053845	Up
NABP2	0.00208071633198227	0.010156067876464	2.07149590701752	Up
DOCK4	0.00208296701871663	0.0101642611978957	1.43370615982269	Up
TMEM167A	0.00208451247413661	0.0101690096452458	2.05661616980047	Up
CCL27	0.00208666459300768	0.0101739214665114	1.49886257339499	Up
OGFRL1	0.00208726980933665	0.0101740803024648	1.23298213241631	Up
FXN	0.00208927737496493	0.0101810727155793	1.43816145615722	Up
GPATCH4	0.00209128947123202	0.0101880833658841	1.66194168060096	Up
CAPZA2	0.00209683229370411	0.0102122860093862	1.42413060865366	Up
BRIX1	0.0021020136933187	0.0102319115860804	1.99692426112475	Up
KMT5B	0.00211209534387204	0.0102781698095247	1.1505109042684	Up
FBXO21	0.002116660888303	0.0102975668133843	1.55401789963038	Up
PIEZO2	0.0021207968349175	0.0103148637738788	1.77970965509575	Up
DAD1	0.00212436010276261	0.0103265406144414	1.24879294997525	Up
POC5	0.00212672522115205	0.0103352097932737	1.20727095288337	Up
MYCT1	0.00213419466545981	0.0103658383327568	1.89595483977978	Up
SCAPER	0.00213716428920121	0.0103774249593435	1.32946467338713	Up
RECQL	0.00214091143577081	0.0103927796391639	1.92830728714488	Up
RGS5	0.00214162798580519	0.0103932435082874	2.20525368394051	Up
PRPF40A	0.0021421769419344	0.0103932435082874	1.41885004569211	Up
RASGRF2	0.00214937322279793	0.0104243178574228	1.70763187774906	Up
TMTC4	0.00215359161472348	0.0104400715467373	1.04337859126255	Up
SLC38A2	0.00215507021181173	0.0104443896490068	2.07441893697005	Up
ZNF300	0.00216211057038699	0.0104699423559732	4.15457317000951	Up
SUpT7L	0.00216210556364613	0.0104699423559732	1.17268572550784	Up
ADAR	0.00217053446442731	0.010505008398115	1.39629	Up
NUp210	0.00217233972786883	0.0105108823379753	1.84200822029231	Up
PXMP2	0.00218166330719596	0.0105531206041248	1.33212837601992	Up
OSR2	0.00218247890404216	0.010554192348426	2.49277887563189	Up
SENP8	0.00219026388634416	0.0105889574064426	1.44325021613616	Up
MPHOSPH6	0.0022130242256753	0.0106902668345767	1.69350102975692	Up
HOMEZ	0.00222106933146405	0.0107232985902505	1.09473630175222	Up
SNRPD2	0.00223715618887691	0.0107921678001021	1.77610473206012	Up
CMTM8	0.00225230725000439	0.0108623080648284	1.05890733017618	Up
FBXL17	0.00225311558340737	0.0108632576853185	1.70584867755564	Up
C1GALT1	0.00225547533329634	0.0108716848200424	1.20359270346014	Up
NCOA4	0.00225856997305165	0.0108836486876074	1.25562751240134	Up
KCTD13	0.00226457114645739	0.0109036952734711	1.28107046720926	Up
DHRSX	0.00227779674967834	0.0109644039153441	1.38865102028765	Up
GMFG	0.00228216728937863	0.0109792615879524	1.37649631675618	Up
PSMD9	0.00228333547224082	0.0109792615879524	1.03864674959089	Up
CASD1	0.00228335518475174	0.0109792615879524	1.01262667430754	Up
BMPR1A	0.00228433742041913	0.0109810127025397	1.41647684690623	Up
WDR36	0.00229265259709018	0.0110150239839105	1.49625292870314	Up
PRDM4	0.00230692658982809	0.0110776120868853	1.34270041905712	Up
CENPX	0.00230917943757643	0.0110854339549906	1.76861933383096	Up
FGFR1OP2	0.00231864604343281	0.0111278725698733	1.37164297452402	Up
STK32C	0.00233512737516931	0.0112039449296876	1.67616972956544	Up
CCT8	0.00234692847597845	0.0112575265207098	1.46358519907873	Up
CSTF3	0.00234848732430558	0.0112619633713731	1.41193698746618	Up
COPS9	0.00234940786757481	0.0112633377180793	1.29077856481514	Up
DAP3	0.00236024564749155	0.0113091921302541	1.16760194162833	Up
GIT2	0.00236854742566731	0.0113428523212483	1.11308713904639	Up
CLIP1	0.0023720274072881	0.0113564567354588	1.0657623576038	Up
ADCYAP1R1	0.002378845767497	0.0113860325299351	1.60066743600123	Up
KNSTRN	0.00239042293993992	0.0114352838917373	1.78892857588647	Up
DCUN1D4	0.00239459130382323	0.0114521409677059	1.28762684208201	Up
BUB1	0.00240282014339366	0.0114884029837662	2.81296974167718	Up
AFAP1L2	0.00240934065504687	0.011513382307213	1.68621267399212	Up
DUOXA2	0.00242660378618762	0.0115927586634029	5.03178295040547	Up
CARS2	0.00243672502508641	0.0116348544801694	1.18161373972576	Up
KDM1A	0.00245230791449607	0.0117029693034788	1.55777016817828	Up
XAGE3	0.00245341511138126	0.0117051090987945	1.74636272867348	Up
SMIM10L1	0.00246185673691848	0.0117422305086794	1.29802521216299	Up
GCH1	0.00247598287615833	0.0118001040130646	1.33981095743996	Up
C12orf43	0.00248870746270265	0.0118512102626207	1.24718255250553	Up
PFKFB2	0.00249400216836341	0.0118700606818411	1.53015371220929	Up
PIK3CA	0.00251336830966294	0.0119558272443859	1.25420675806346	Up
OPHN1	0.00252233952480204	0.0119920809037083	3.03378013716244	Up
KCNK2	0.00252536109416273	0.0120032344997296	4.05647546763624	Up
GTF2I	0.00252838689476944	0.0120144022357231	1.27714787132908	Up
PEX2	0.00253302249757809	0.0120332114209812	2.14260189071391	Up
ANKRD52	0.00254119928299239	0.0120688285648024	1.50433482090341	Up
GEMIN5	0.00254837833503571	0.0120996894384232	1.70642236411921	Up
PSPH	0.00255074910896754	0.012107710237517	2.55818803868648	Up
UBR7	0.00255487926051442	0.0121240758070405	1.89558606776791	Up
EFTUD2	0.00256218413051549	0.0121554941113134	1.26743163458015	Up
WDR61	0.00257091536535164	0.0121936607838234	1.57057548203638	Up
NECAP1	0.00258324276805577	0.0122455907844308	1.11910588423414	Up
MERTK	0.00258775161028357	0.0122636924139526	1.59702331676927	Up
MAP3K1	0.00259486826053378	0.0122941398359743	1.59027470670294	Up
APEX1	0.00264595131157413	0.0125228068600792	1.36984636844374	Up
KIF5B	0.00265114291444949	0.0125440362612581	1.37181645788443	Up
RBM12	0.00265421006188751	0.0125552050504674	1.27632692664357	Up
RAD51AP1	0.00266657077785438	0.0126087110109746	2.62269779398598	Up
FZD4	0.00266694073165095	0.0126087110109746	1.55638618828656	Up
ZNF17	0.00267640215035558	0.0126467119695127	1.25017796656661	Up
GABPB1	0.00269512806399824	0.0127318107718843	1.45207	Up
NAA50	0.0027107784855138	0.0127989373776571	1.56263945347406	Up
SCAMP1	0.00271611418547871	0.0128207228303401	1.27234936730561	Up
SSRP1	0.00272214081822067	0.0128457572157574	1.71915054217177	Up
POLR2C	0.0027401001034146	0.0129202119260529	1.31695155494096	Up
PPM1B	0.00274738896819285	0.0129477081691996	1.59605154634949	Up
RELCH	0.00274925121404682	0.012953048613092	1.30756129047753	Up
CDC27	0.00275004584243477	0.0129533574980219	1.66706217857748	Up
ARL13B	0.00275866740838922	0.012983640753603	1.49311404875171	Up
NOM1	0.00276501811496211	0.0130066393562435	1.36266337870583	Up
GTF2A2	0.00278060374604275	0.0130730316898496	1.81803805825742	Up
DGKI	0.00278554134006394	0.0130927812139989	1.77128473492597	Up
SPIRE2	0.00278757518286916	0.0130988755022577	1.72694622826891	Up
CYP2C9	0.00279359926801564	0.0131202427160544	2.47481453675678	Up
SMC1A	0.00279340177166278	0.0131202427160544	1.56182260577581	Up
PMF1	0.00280813142156918	0.0131850081836733	1.28027141558477	Up
CNKSR2	0.00283248505327288	0.0132916151068657	2.05071347577161	Up
RGCC	0.00283308079077506	0.0132916151068657	1.17405233032977	Up
TRUB1	0.00284022576789197	0.0133216185897932	1.50099315579176	Up
LDB2	0.00284352981834464	0.0133335957462468	1.37639318639389	Up
C3orf85	0.00284585223608415	0.0133409648228251	1.90378135670117	Up
GIMAP8	0.00285035570170339	0.0133585517679146	1.63284869387907	Up
PCYOX1	0.00286172958753251	0.0134002501827909	1.11903726480464	Up
HAUS4	0.00287118806127404	0.0134384610865795	1.61485208636435	Up
PAFAH1B3	0.00287409526184016	0.0134485252876255	2.18715793324616	Up
REXO5	0.00289089968178179	0.0135164775384782	1.90655688186033	Up
ARC	0.00289285714493522	0.0135220712691566	2.87046427981756	Up
FAM227B	0.0028960621449619	0.0135334918804677	1.52990701153222	Up
CXorf21	0.00292190660811022	0.0136470858849354	1.08045987085588	Up
BUB1B	0.00292967717327896	0.0136761887382153	2.85404151339097	Up
DYNLRB1	0.00293344143715609	0.0136901639122543	1.16522120737122	Up
SAMD9	0.00295403007504662	0.0137790108541227	1.67307612190255	Up
MIER1	0.00295580144474959	0.0137836546637443	1.09326745572129	Up
PIK3C3	0.00296185588445332	0.0138082638412706	1.0851611590786	Up
FBXO11	0.00296974200740996	0.0138377671769349	1.59441982529505	Up
POLR2B	0.00298135743670825	0.0138882479229144	1.61675644062019	Up
MT-ND4L	0.00298314117866957	0.0138929146320897	1.01461807792115	Up
OXCT1	0.00299984466288312	0.0139560723030753	3.17121710794377	Up
UGT3A2	0.00300265902063276	0.0139655085915137	1.93532110931676	Up
SLC25A40	0.00300720763265731	0.0139830039281399	2.18063772812719	Up
CERT1	0.00301250328796277	0.0140039628250221	1.34467086547035	Up
METTL23	0.00302315400331207	0.0140461237387148	1.92450335225269	Up
C17orf53	0.00302607084501067	0.0140560001838705	1.83306584161362	Up
ETFA	0.00304061515538473	0.0141124894111077	1.44553405024471	Up
GLOD5	0.00304212376836982	0.0141158038633133	2.1713314461207	Up
AP4S1	0.00306201335355019	0.0141969705773816	1.75303629898444	Up
COX17	0.00307383559075283	0.0142480659903223	1.41488699063616	Up
RNF5	0.00307665776066469	0.0142574278648225	1.01101138838921	Up
MTTP	0.00308416681061608	0.0142884984939285	1.39327054616016	Up
C4orf19	0.00309171933255059	0.0143197542704448	1.04126161687452	Up
SEPHS1	0.00312577718549517	0.0144661847498548	2.73888662648908	Up
FANCB	0.00314988932058708	0.0145733791598864	2.63450981309694	Up
DYNLL2	0.0031538350061229	0.0145846399150926	1.16590660932077	Up
PPP2R2A	0.00316011968519276	0.0146060994918886	1.80888516618394	Up
PRDM9	0.00316141842499328	0.0146083019913799	2.35700415405688	Up
SNX7	0.00317315595255824	0.0146587264194233	1.25387006338124	Up
TRIM59	0.00317483092515848	0.014662651688924	4.09840588550184	Up
RSRC2	0.00319382353969285	0.0147427027357035	1.03723654156591	Up
TRERF1	0.00320000738814092	0.0147674107182077	2.12406138761115	Up
HDLBP	0.00320668946956388	0.0147849016767703	1.32989367256889	Up
ZNF84	0.00320712619250704	0.0147849016767703	1.0200901849473	Up
DYNC1I2	0.0032134656482128	0.0148102838318539	1.12556615910398	Up
IARS2	0.00321657430760185	0.0148207665257163	1.66950290250768	Up
ARL6IP5	0.00322781742288457	0.0148648605890073	1.50277562659993	Up
CHMP1A	0.00323073394274695	0.0148744363723205	1.30112858633864	Up
CC2D2A	0.00329123962263206	0.0151333991654513	1.5083049751428	Up
ZNF662	0.003293547081635	0.0151400908148536	2.04980700396147	Up
EIF4E	0.00332482865665173	0.0152720348352459	1.69498486609748	Up
IPP	0.00333064302618607	0.0152947879674975	1.2593394139241	Up
TNFAIP8	0.00336048272733003	0.0154158782898199	2.36556285010939	Up
ZNF426	0.00335965910078169	0.0154158782898199	1.34951783426425	Up
COPB2	0.00336160218151823	0.0154170330302102	1.08845111418273	Up
IDE	0.00337627126915818	0.0154763187923461	1.40855163437749	Up
FBXO45	0.00337992381974288	0.0154845872566067	2.0400287379788	Up
EED	0.00337920552895087	0.0154845872566067	2.03885585738616	Up
HIST1H2AE	0.00340906483469312	0.0156024870989162	2.33845820791913	Up
ATP23	0.00341071424476834	0.0156060159636361	1.43842386606358	Up
SKIV2L	0.00342867630996442	0.0156801266407047	1.55508970294942	Up
CCDC189	0.00343439751342202	0.0157022492591274	1.43001593064801	Up
ODR4	0.0034376728623003	0.0157131807935398	1.74387985324517	Up
KIF14	0.00344743811802335	0.0157537636427266	2.9792941007202	Up
CENPL	0.00345792456842731	0.0157935593334828	2.51278692584548	Up
CRIM1	0.00345746033063178	0.0157935593334828	1.12049247223989	Up
CMSS1	0.00346110940394187	0.0158040428629749	1.86543477519939	Up
TMEM184C	0.00347923084579785	0.0158704735397408	1.6877687909878	Up
SLC29A4	0.00351809394046358	0.0160189582368571	4.16097537589064	Up
RAF1	0.00354808943931751	0.0161348618040323	1.52102451424188	Up
NFKB1	0.00354758224528034	0.0161348618040323	1.1448410227472	Up
CACNA2D4	0.00356828624641941	0.0162225541812011	1.54487196917333	Up
CEP41	0.00358221714946034	0.0162817222037508	1.74458955907757	Up
PPP1R12A	0.00358778946717452	0.016298710167039	1.42187142953959	Up
CFL2	0.00359231647105697	0.0163151039727171	1.6786099876992	Up
SDHA	0.00359990732334325	0.0163454008213237	1.1073782047566	Up
EFHC1	0.00360975863518251	0.0163859431965477	1.81349680244003	Up
RBM15B	0.00361308350920477	0.0163968466687206	1.4882809758769	Up
DCLRE1B	0.0036204230158639	0.0164259590712089	1.55477896874549	Up
UBE3C	0.00362676249196681	0.0164505206011678	1.58071834378547	Up
KBTBD3	0.00363364848781925	0.0164775479027781	1.36293797598886	Up
PLOD2	0.0036419037349847	0.0165003637809002	1.98694298577225	Up
KARS	0.0036423947064046	0.0165003637809002	1.84052334214084	Up
SGMS2	0.00364077896468269	0.0165003637809002	1.51178007920454	Up
LRTOMT	0.00364333463876551	0.0165004146130377	1.28738801236655	Up
NCBP2	0.00366355935201332	0.0165793324012279	1.22986015463384	Up
PARD3	0.00368137078502706	0.0166514548720916	1.41529204737843	Up
ART5	0.00370732553004492	0.0167645845488185	5.16114761127184	Up
PPP2R3C	0.00371432889507202	0.0167834388297926	1.3115050372751	Up
SEBOX	0.00371667197371336	0.0167897561548348	2.26886436074087	Up
RPE	0.00374766964798391	0.0169125848706452	1.03178880451635	Up
CENPI	0.0037988752617579	0.0171306133948357	2.83341851683474	Up
ARID3B	0.00380327040136862	0.0171460810000295	1.02239539890781	Up
CTDP1	0.00383006257942551	0.0172624865166548	1.2654100169153	Up
CYB5R1	0.00385142960779296	0.0173499872823675	1.37791636420205	Up
PPP2R5C	0.00395743738102438	0.0178049607365561	1.30472764830643	Up
CCDC150	0.00396632586691127	0.0178359179137971	1.03007411865266	Up
ZNF530	0.00397401141610343	0.017861437093324	1.72859978035447	Up
DCTN2	0.00397373009961389	0.017861437093324	1.40349824663681	Up
DOK6	0.00399331511311456	0.0179345878702493	3.18242117068043	Up
BLOC1S1	0.0040099150456037	0.0180000405798992	1.27794202587776	Up
MLANA	0.00401351834569364	0.0180116646749025	1.87521212970972	Up
KCTD5	0.00401525420110441	0.0180149043916723	1.29731436115842	Up
ABCF2	0.00402128702333144	0.0180310145559429	1.55088920946409	Up
ATP9B	0.00402188949654987	0.0180310145559429	1.17158368345764	Up
SEC22C	0.00404841447577957	0.0181453531763813	1.23063848075077	Up
TIGAR	0.00405585472837043	0.0181695337768425	1.87913397166005	Up
STARD10	0.00407379613689966	0.0182453077802612	1.14847823267613	Up
STRN	0.00409366999411272	0.0183204621625694	1.54815692736992	Up
ABCC4	0.00412147622684158	0.0184402589076541	1.9737709282481	Up
DPP8	0.00412946097080378	0.0184713325952343	1.38711044420347	Up
FFAR4	0.00413417322419015	0.018487756273392	2.29531206452864	Up
TMEM170B	0.00415214628685119	0.0185634582482348	1.86049244388141	Up
SRSF3	0.00416701548584038	0.0186205644207561	1.65582243320449	Up
TMEM145	0.00417819526969582	0.0186658273464133	3.76116882019807	Up
PPP6C	0.00420312413148972	0.0187583286722376	1.24790696120384	Up
UCK2	0.00421383174665489	0.0188013934311445	2.1297075264321	Up
FANCI	0.00421854557651936	0.0188177000396735	3.00977504850885	Up
TM2D3	0.00421982102916056	0.0188186647151345	1.81702042398473	Up
C8orf48	0.0042234847089822	0.0188280790247005	2.68296347262574	Up
JMJD4	0.00422986044522012	0.018849242671238	1.05811778163973	Up
LGR5	0.00424462442451537	0.0189102914118266	5.67151677150008	Up
METTL25	0.00425704129375889	0.0189608555192314	1.65168752488307	Up
PTCHD4	0.00436562646415842	0.019415290460251	2.45933025599022	Up
TOP2A	0.00438984311869338	0.0195105163885185	3.35715746785911	Up
GXYLT1	0.00439195860167608	0.0195128603340782	2.00736953226424	Up
DUSP9	0.00440954363986516	0.0195860904623711	4.17190850410441	Up
ZFP30	0.00441483882678727	0.019604709181587	2.48060584180683	Up
CALU	0.00441715200778489	0.0196100798906332	2.10701521478574	Up
MT-ND4	0.00441861290339871	0.0196115629287756	1.06265226754571	Up
HEATR5B	0.00442813130311504	0.0196440970942434	1.62319426194779	Up
BPNT1	0.00444567876763576	0.0197120974955289	1.4868468282051	Up
SCYL2	0.00445379463066609	0.0197382312803803	2.23990088264644	Up
SF3B2	0.00445276387218714	0.0197382312803803	1.0621641618096	Up
ZNF439	0.00447211783688192	0.0198095531308604	1.59276816603077	Up
DAPK1	0.00449024307875739	0.0198700246028101	1.69602383755357	Up
METTL1	0.00451377476340299	0.0199642111579241	1.42373030850602	Up
BRCA1	0.00452936598201753	0.0200281845202851	2.13352103779822	Up
BRCC3	0.00453954133165891	0.0200681838366718	1.46327259628459	Up
KIF11	0.00454241837604464	0.0200759072853695	2.58971182254756	Up
LTN1	0.00455130763054192	0.0201101921591242	1.3582271549853	Up
UGDH	0.00455853016254158	0.0201270888165697	2.85208154021334	Up
STK3	0.00457236063927668	0.020173807622528	1.7029893793202	Up
GREB1L	0.00457251777429617	0.020173807622528	1.41936509544881	Up
NRIP1	0.00458246567047667	0.0202026470390469	1.12566418515162	Up
ZNF404	0.00458507964055594	0.0202091565303293	1.97805206887425	Up
SNX12	0.00459968404741158	0.0202584497943385	1.11136765336575	Up
CEP295	0.0046190113126754	0.0203305603032039	1.5822923351273	Up
GREB1	0.00462463142303637	0.0203473023710061	2.33056015258374	Up
AKAP13	0.00462558418846702	0.0203473023710061	1.04683181883772	Up
ZDHHC17	0.00462988402034872	0.0203611755914692	1.14819656623027	Up
GTF3C1	0.0046391918231285	0.0203970604111665	1.07132965051518	Up
MAEA	0.00464404225579165	0.0204133346755691	1.21081834449069	Up
JAKMIP2	0.00465312603207021	0.0204380939954985	1.97306880450518	Up
MAP1LC3B	0.00469234772615826	0.020605274851867	1.86615122671283	Up
NAXD	0.00471370949799773	0.0206939650731222	1.40579392678435	Up
PTPN11	0.00471707931939865	0.0207036433467776	1.53147776707282	Up
NELFE	0.00474223812158439	0.0208031961362378	1.73608810967841	Up
VAV3	0.00474327390937689	0.0208031961362378	1.68374333215705	Up
NAT10	0.00474980270255433	0.0208266891945417	1.63127536945316	Up
GCN1	0.00478030371016078	0.0209552568513266	1.29752115177433	Up
DNAH14	0.00479753556425296	0.0210204227793051	1.5014406889097	Up
PGRMC1	0.00480148017868672	0.0210278619541156	1.07057730454879	Up
USP28	0.00480388422221954	0.0210326788999937	1.53180245391024	Up
PPARG	0.00480692809258209	0.0210408207491761	1.68079700475418	Up
RFC5	0.0048175032668521	0.0210789195316209	2.11164491789217	Up
SND1	0.00485772931637971	0.0212370267628244	1.36386353305962	Up
CXorf40A	0.00486455628191223	0.0212616411957527	1.40805094855663	Up
SS18L2	0.00489643148563456	0.0213799209155245	1.91528885977812	Up
ZNF222	0.00490699927403848	0.0214207699284668	1.20236381681684	Up
CHTF18	0.00491895561716405	0.0214624470653619	1.19887372546388	Up
HAT1	0.00492168765086124	0.0214690951369633	1.51673444913991	Up
PYROXD1	0.00496007433575116	0.0216312323817602	1.21704159914119	Up
NAE1	0.00496959508220825	0.021667434558428	1.36365730135782	Up
MAPK1IP1L	0.00501325779597267	0.0218470814964548	1.74879858904564	Up
BRK1	0.00502588349437128	0.0218913635804105	1.52004200071921	Up
PGD	0.00504273617205449	0.02195938567865	1.24278741201017	Up
ETNK2	0.0050461639979186	0.021968928142862	2.39762776739756	Up
CDH5	0.00505245824547925	0.0219909420988314	1.51052	Up
METTL8	0.00505687771837813	0.0220047872697586	1.12158905254955	Up
HDAC1	0.00506083408991716	0.0220166109881386	1.11312431653834	Up
CLDN15	0.00508362957817764	0.0220995465415909	1.76297610446725	Up
TUBA4B	0.00509251275515469	0.0221327480726109	2.75509066089047	Up
ADAM11	0.00509697141556258	0.0221467085204941	2.30976820031263	Up
ENY2	0.00510083227611773	0.0221526489977472	2.11898646287804	Up
SUV39H1	0.00509980847206121	0.0221526489977472	1.36946817912626	Up
DHX9	0.00510375110341361	0.0221599085665566	1.83677840155426	Up
ATP5PF	0.00511194513050178	0.0221900633114159	1.30315975251232	Up
MDP1	0.00512532066943984	0.0222426898715041	1.54194	Up
TOP2B	0.00519009209427004	0.0224963079382522	1.38861992796629	Up
CYREN	0.00519791205127878	0.0225192156583931	1.50233	Up
L3MBTL3	0.00521850820285335	0.0225809145738177	1.8247390024079	Up
TRMT6	0.00521825085814705	0.0225809145738177	1.43308033949107	Up
ATF1	0.00522765498207321	0.0226149856504735	1.63525586982486	Up
EVPL	0.00522911788087846	0.0226158075437117	4.64721458273414	Up
MMUT	0.00524095774471196	0.0226614982356528	1.68187066246862	Up
DNAJC2	0.00524663543061603	0.0226750113587339	1.36685	Up
SPOP	0.00528701983576872	0.0228273344889679	1.22216379217335	Up
PRKACB	0.00532086685499081	0.0229623127064906	1.00037576314784	Up
OXR1	0.00532823041267599	0.0229885064939326	2.01951582520562	Up
NEK4	0.00533658556598681	0.023018964736802	1.05955311778595	Up
AIF1	0.00535114534857573	0.0230705652531291	1.43302652119048	Up
CDH8	0.00535045871339622	0.0230705652531291	1.41956836353013	Up
ATP2A2	0.00539657319144691	0.0232551336144645	1.97392906861379	Up
SNRPD1	0.00540754212876823	0.0232911032731697	2.00583214791869	Up
TEX22	0.00541014210377076	0.0232966540857235	1.83387987069704	Up
CYCS	0.00542320583624783	0.0233472493560977	2.39152327198103	Up
BIRC6	0.00545041403538105	0.0234473380548705	1.17707406721137	Up
CCDC28B	0.00545279366757136	0.0234518966574051	1.60640796936642	Up
UBE2I	0.00546828116430034	0.0235128149676002	1.41135577102221	Up
NRAS	0.0054996358175172	0.0236361948644964	1.69262280119116	Up
HELLS	0.00556501269552021	0.0239056045844554	2.22176	Up
DDIAS	0.00559318461770306	0.0240150099329943	2.33898253793442	Up
BRD7	0.00560016883334652	0.0240391881280666	1.2184648766343	Up
ABL2	0.00560403533991139	0.0240499748512574	1.43619455762185	Up
SRP68	0.00560999851505607	0.0240697521412705	1.3637836954855	Up
ARL2	0.00562291757531588	0.0241193569678023	1.46511841739863	Up
PARM1	0.00563841377056415	0.0241799897324676	2.85200278460582	Up
HPR	0.00566102268849307	0.0242710883461526	1.06473084327508	Up
ZNF214	0.00567362904650317	0.0243192683399811	1.71817076474947	Up
TMEM104	0.00567843293880099	0.0243339889106795	1.34166439655825	Up
WSB2	0.00569601297495494	0.0243813276728654	1.33762457077372	Up
SMC6	0.00569313312878888	0.0243813276728654	1.00604631892061	Up
CWC27	0.00570024652766667	0.0243921676437991	1.61123853433057	Up
MIS18A	0.00570903352366512	0.0244176687739527	1.79596196561584	Up
ABCD3	0.00571032891066434	0.0244176687739527	1.01037410565581	Up
OARD1	0.00571438204140914	0.0244291207241858	1.87255624757255	Up
SLC39A8	0.00572214971926356	0.0244564431229626	1.2887629492346	Up
TTF1	0.00572365933138307	0.0244570118664461	1.02776477771588	Up
TBC1D4	0.00573191892676931	0.0244864158624454	1.16335460127203	Up
GOLGA3	0.00577517619585198	0.0246475031159506	1.26408364806197	Up
HIST1H2AK	0.00578942215296511	0.0246964377891311	1.93652138479702	Up
SLC4A10	0.00581021237283831	0.0247732285164911	3.99389778207019	Up
DGKE	0.00580900860361669	0.0247732285164911	1.03095144035771	Up
ESCO2	0.00582759024812616	0.0248354031994381	2.92633070539032	Up
ZFC3H1	0.00584341110498584	0.0248968549405956	1.10078842316906	Up
FAM193A	0.00585044625158256	0.0249148798062961	1.02905515741955	Up
MFSD5	0.00587125353183035	0.02499150970293	1.82325287245008	Up
CYLD	0.00587014925416415	0.02499150970293	1.47354975587827	Up
UTP4	0.00587266587400856	0.0249915340319785	1.21338644286876	Up
MOCOS	0.00589159556491408	0.025066086782047	1.71128817979927	Up
ZCCHC8	0.00592436668194514	0.0251934473044805	1.18060108235201	Up
MUC12	0.00594133280932498	0.0252474671186981	4.38833888619619	Up
CSRNP3	0.00594104145136759	0.0252474671186981	2.7772559269617	Up
DTL	0.00595543154139405	0.0252952790332173	3.11799671972745	Up
EZH2	0.00596722122499648	0.0253392972047114	2.31620802630785	Up
WDR43	0.00601691551770558	0.0255259164286234	1.56571340582362	Up
NKX2-3	0.00601920731189618	0.0255283465165351	4.56959639069097	Up
DDX58	0.00603355533980457	0.0255744184801982	1.23686918741383	Up
SNX17	0.00603410605442624	0.0255744184801982	1.03466085866491	Up
APPL1	0.00604156666954524	0.0255999320338207	1.45750538112553	Up
NIPBL	0.00606974531551663	0.0257132010063862	1.51823897598845	Up
EIF1B	0.0060734857531221	0.0257229133195996	1.4790126965727	Up
RALA	0.00607945538665833	0.0257420600225831	1.51208059575664	Up
CDK5R1	0.00609881628809181	0.0258178863451339	1.23214794747107	Up
TRPC6	0.00612793355909463	0.0259164474040548	2.08703172816908	Up
YIPF5	0.00613521142970034	0.0259410522302442	1.5920118149609	Up
NFAT5	0.00613952152679416	0.0259530999206642	1.13113378159899	Up
MZT1	0.00615616002825768	0.026017244343971	2.55037822551972	Up
NCAPH	0.00616682497359348	0.0260485312518368	2.45834040980309	Up
TERC	0.0061674752494645	0.0260485312518368	1.12368816216652	Up
CNNM3	0.00616796144405231	0.0260485312518368	1.07358790322279	Up
SAR1B	0.00618869299853346	0.0261298736941407	1.0732684162157	Up
FAN1	0.00619796198667005	0.0261627917835987	1.1125287123247	Up
ADM5	0.00624076364062205	0.0263309540733631	1.30177104788664	Up
BBS7	0.00625592376140374	0.0263823872463471	1.38119397287056	Up
FLNC	0.00627755933245307	0.0264610668231776	5.84671745079481	Up
GATAD2A	0.00629957480570467	0.026534979984105	1.03828386024487	Up
DAAM2	0.00630893499054778	0.0265681080770473	2.10159070649133	Up
NRG1	0.00634489507553587	0.0267068824465875	3.10555872773715	Up
SERPIND1	0.00636621342564936	0.0267839246823377	1.20783858255508	Up
CREM	0.00639481323439058	0.0268851506709459	1.25587159114397	Up
TXNL4B	0.0064025966304103	0.0269115056381594	1.79581937085979	Up
CMC1	0.00640549921152018	0.0269171339673405	1.45504738095561	Up
HSBP1	0.0064125934192871	0.0269344083405376	1.71090390384413	Up
HOMER1	0.00644014417808249	0.027037344426274	2.91998820855577	Up
TSPAN7	0.00645213943723376	0.0270813043660128	2.43189052576456	Up
GRSF1	0.00645370879123852	0.0270814936452373	1.38440976316463	Up
C9orf40	0.0065464929391302	0.0274578706443641	1.89123527891624	Up
AARS2	0.00656579923050536	0.0275294033987907	1.80004764207221	Up
TTN	0.00656819615058669	0.0275294033987907	1.69324642410607	Up
EXOC3	0.00658170948488192	0.0275795359476172	1.08979061163634	Up
NAA15	0.00660033198169952	0.0276433338007953	1.51909765783653	Up
MNS1	0.0066016021453692	0.0276433338007953	1.50987060130665	Up
GRB2	0.00660871113223396	0.0276600637659366	1.05181436694551	Up
ZNF526	0.00662636848334372	0.0277209062499571	1.26103827440112	Up
UBE3B	0.00663866309113688	0.0277650725265453	1.28604546005233	Up
SESTD1	0.00664005139670688	0.0277650725265453	1.21409887798132	Up
SGCE	0.00666559219364188	0.0278510202143737	1.91112632084083	Up
CNOT1	0.00670887684932277	0.0280198906868636	1.20339553616832	Up
LCT	0.00673474590218565	0.0281147157998432	3.9688032752674	Up
CUL5	0.00677240754741436	0.0282520227506248	1.56153159881794	Up
PXDNL	0.00679346083511253	0.0283331968679447	1.53019068615907	Up
ZNF275	0.00679901911783317	0.0283497236955039	1.52277658105612	Up
HAAO	0.0068086026357684	0.0283830227662358	1.68742223744032	Up
DCTPP1	0.00681124915352837	0.0283873947245458	1.76627945457858	Up
KCNC4	0.00681503967675175	0.0283965314110808	1.10355054512564	Up
GAN	0.00682225859232227	0.0284199456998335	1.45212281472594	Up
TTF2	0.00683239732648545	0.0284555094467105	1.51181691141453	Up
ZNF8	0.00684125714639973	0.0284857313616321	1.19805497604007	Up
DRC7	0.0068718679561981	0.0285997840191548	1.82862654084487	Up
CHCHD7	0.00688583490912095	0.0286512011312299	2.61410998773486	Up
MSTO1	0.0069507489695281	0.0289009962418923	1.32347037759976	Up
TMEM9B	0.00695619357228219	0.0289101032043831	2.02789328032258	Up
SDAD1	0.00698667693402547	0.0290300021250773	1.33207480205215	Up
PRLR	0.00701664222204413	0.0291068602285916	1.79337601976036	Up
NF1	0.00704502455558258	0.0292109571246291	1.23992928928464	Up
TFEC	0.00705528516124844	0.0292398533846282	1.9076178797207	Up
UGT2B11	0.00707713422773037	0.0293235643246468	5.63207431693825	Up
METTL6	0.00710483626078914	0.0294246214091936	1.2819750507406	Up
GEMIN7	0.00711272886810244	0.0294504436727048	1.20118203734589	Up
SYPL1	0.00715221456350663	0.0296001388655537	2.23271842881832	Up
MCM6	0.0071763688846681	0.0296931872319278	2.83332285722804	Up
SH3BGR	0.00717946016416565	0.0296990614055253	1.23271270985928	Up
ARMC1	0.00718506376140052	0.0297153230560528	2.46364123102442	Up
ZNF287	0.00719098510345009	0.0297328909315797	3.04529000263472	Up
FOXM1	0.00719404445342733	0.029738619777581	2.86172522494993	Up
UFC1	0.00722281883143027	0.029850621581303	1.58873388304978	Up
MAP10	0.00723695508092826	0.0299020885867099	1.90207495732057	Up
INHA	0.00724843499793845	0.0299425586162224	2.65703037788703	Up
SF3A3	0.00726764357333825	0.0300149287232684	1.61917511111639	Up
C3orf70	0.00730077367389092	0.0301447468891518	1.67747646186497	Up
TRIM16	0.00730630761577079	0.0301605872233735	3.77396818960351	Up
ARL6	0.00732281401187034	0.0302217041925436	1.1830288382484	Up
L2HGDH	0.00743342741679952	0.0306497342572005	1.38606927888449	Up
INKA1	0.00743667248283275	0.0306560000005776	1.47953588061349	Up
CCAR2	0.00743927347662821	0.0306596084108683	1.12269312085026	Up
NARS	0.00744530288420249	0.0306773414526034	1.42979929668406	Up
ZNF337	0.00745915607509962	0.0307272956147218	1.37986119812606	Up
DHX37	0.00748821908581627	0.0308398675238057	1.44689220798712	Up
ATP8B1	0.00749841851997878	0.0308747165340586	1.59016968270579	Up
SLC2A8	0.00750053683979383	0.0308762831400873	1.06418745720682	Up
BAALC	0.00751300655701888	0.0309204511231305	1.59202927801851	Up
NUp160	0.00752360080800099	0.0309568817868814	1.43436423288983	Up
DAB1	0.00753944117407135	0.031014876438927	1.70745703543097	Up
TENM3	0.00754588302282878	0.0310341906635646	3.36917335179946	Up
TAF9	0.00754827086967357	0.0310368267858112	1.7685524736779	Up
TRAM1	0.00757066577215082	0.0311001199477002	2.71599237512578	Up
ELP2	0.00757048531840446	0.0311001199477002	1.22947238731906	Up
ZNF280D	0.00757769384911051	0.031121795334523	1.02662377584404	Up
NSD1	0.00758061539886642	0.0311265989812017	1.10694063415603	Up
DEK	0.00762345043981135	0.0312610703288402	2.52170615060999	Up
WRNIP1	0.00762504073604907	0.0312610703288402	1.66799993409824	Up
UHMK1	0.0076325196748331	0.0312818862889872	1.21477902217906	Up
HEXB	0.00763843856568489	0.031287538177835	1.71440110298385	Up
ARPP19	0.00763604616010499	0.031287538177835	1.50594163496802	Up
CDCA8	0.00764519441039944	0.0312977348132642	2.16543807413081	Up
THADA	0.00764445010657769	0.0312977348132642	1.77607031758063	Up
METTL9	0.00766699781899557	0.0313797627850943	2.12638336202314	Up
PRUNE2	0.00770551828771767	0.0315301573970244	1.8358382727801	Up
PPP1R15B	0.00772687960398922	0.0316030087302202	1.34716015662072	Up
CEP19	0.00775846179453642	0.0317175772442542	3.02273413692598	Up
LRRC8C	0.00780019357878245	0.0318735141017083	1.40055729398022	Up
SLC22A10	0.00782468119044152	0.0319588760254194	2.83560793609775	Up
INTS13	0.00782328640793453	0.0319588760254194	1.6885613592022	Up
PRND	0.00782965947871558	0.031971859333105	4.79830861878961	Up
CPNE8	0.00783788880794079	0.0319981090189991	1.33524870053069	Up
FKBP14	0.00786253130175178	0.0320766001465497	1.42211950251438	Up
ZNF571	0.00789208580735627	0.0321823935137248	1.10688923085716	Up
NOL10	0.00790619890218746	0.0322251516162341	1.23406514226926	Up
RBBP4	0.00790908977354931	0.0322281858998581	1.69000486370144	Up
NUCB2	0.00795230309256896	0.0323759324119323	1.70839903340662	Up
HES5	0.00797103033810655	0.0324373101276086	1.94713746484227	Up
AGRP	0.00797550413229653	0.0324480837917363	1.72560982804219	Up
RRAGD	0.00799623038791411	0.0324952024936116	1.71516710345316	Up
ZC3H7A	0.00799459705030698	0.0324952024936116	1.08820657906228	Up
TICRR	0.00802714154796462	0.0326059039512317	3.01315688801028	Up
CAV1	0.00805739926223439	0.032706377128654	1.50609792438176	Up
TAF1A	0.00807428344717379	0.0327599438241463	1.67835379234351	Up
ZNF562	0.00807867298462627	0.0327702700725696	1.40741366692608	Up
RNF115	0.00810215795130133	0.0328580324859098	1.71929551188788	Up
COPS6	0.00811304726451083	0.0328946852461351	1.47140845174831	Up
MAML2	0.00814027578156434	0.0329975541435213	1.0969325186591	Up
ZNF548	0.0081560490699619	0.033053951602649	1.1165899656326	Up
WDR47	0.00817276550070514	0.0331141447322755	1.18438687528932	Up
RBMX	0.00819569829601984	0.0331767991855513	1.47477675988021	Up
FXYD2	0.00823739968507871	0.0333228324692153	4.96805971306376	Up
GTPBP4	0.00826462363023397	0.0334101406230641	1.2874062886433	Up
HCFC1	0.00826831733759292	0.0334174690939521	1.28195474831006	Up
CD1C	0.00828584035965041	0.0334730617712389	2.43903839035616	Up
MND1	0.00829745757044089	0.0335123729606782	1.70622885207051	Up
OSBPL11	0.00835553884874034	0.033716297689205	1.92235888308979	Up
GNG11	0.00835380386503117	0.033716297689205	1.7120217160481	Up
NIPA2	0.00837439273747082	0.0337847038525531	2.06986536978482	Up
CDKN3	0.00838249308820097	0.0338020323872144	3.1699877016911	Up
DECR1	0.00843413218444264	0.0339871232753442	1.37170759841232	Up
PDZD2	0.00844777467197035	0.0340343792736728	1.55919940169618	Up
FBF1	0.0084860075473509	0.0341729138925167	2.40771034237599	Up
GAS2L3	0.00861610368468941	0.0346575309408822	2.10321656469299	Up
SLC40A1	0.00861493473008159	0.0346575309408822	1.14562422261824	Up
SGO1	0.00865560914106571	0.0348006806085799	2.94465803317114	Up
PWWP2A	0.00865374209614648	0.0348006806085799	1.15185526819881	Up
NT5DC2	0.0086769897034993	0.0348629751384152	3.05144271658024	Up
CDKN2A	0.00867624077032438	0.0348629751384152	2.30668983501227	Up
C18orf32	0.00867525561801404	0.0348629751384152	1.27286719584939	Up
HRG	0.00869683676378032	0.0349348177214752	1.32378771874255	Up
TEX2	0.00870193614603604	0.0349474004309725	1.49309818466578	Up
RAB39A	0.00871660987831786	0.0349984198210335	1.57126689109992	Up
DYM	0.00872904133405956	0.035039299963385	1.43139004668063	Up
AKR1B10	0.00873925496365711	0.0350655697694887	4.97075213121257	Up
BTBD3	0.00875407128095496	0.0351012377451426	1.54750536292816	Up
HMGN3	0.00877718286764212	0.0351859675111456	1.37202048277064	Up
RBM34	0.00879230950075053	0.0352227650281476	1.95467740632408	Up
KDM3B	0.00879127216999609	0.0352227650281476	1.17130257664626	Up
MYCBP	0.00883220289557581	0.0353506980954484	2.36651138217117	Up
ZNF496	0.00883974886154277	0.035372931987169	1.78950886884776	Up
CBFA2T2	0.00884421265037288	0.0353828250752477	1.78423744505298	Up
DNAJA4	0.00884682503315427	0.0353853085015876	1.89463513839229	Up
METTL4	0.00885523779408724	0.0354109857950817	1.39072721714257	Up
RIOK1	0.00886324377190769	0.0354350252240063	1.54213927580296	Up
BBS12	0.0088858083185219	0.0355092569489831	1.97522418090035	Up
PAFAH1B2	0.00889918249392114	0.035546712088466	1.71804763612881	Up
TMEM220	0.00889885995020816	0.035546712088466	1.16636942076269	Up
TIMELESS	0.00890610254690432	0.0355663573726341	1.2964224676503	Up
BIN3	0.00892705009261777	0.0356419997742786	1.17192308532158	Up
G2E3	0.00893305995325364	0.0356579816197388	1.65255543824292	Up
TRUB2	0.00893568992602951	0.0356604678606843	1.19308543874789	Up
CNPY3	0.00895085326079866	0.0357055625569923	2.60599639774372	Up
BCL2L11	0.00895100892828523	0.0357055625569923	2.02863651929051	Up
DISC1	0.00900230615072272	0.0358940694299575	1.32369005271031	Up
ABCB10	0.00901042068261119	0.0359178706454511	1.54667302468072	Up
APRT	0.00901231875597573	0.0359178706454511	1.24759826470779	Up
CSPP1	0.00901696443190166	0.0359202706416136	2.29435417229332	Up
MYLK4	0.00910258213940978	0.0362369654651341	1.19793773801951	Up
TMCO3	0.00915028932101872	0.0364187254405331	1.90908531102095	Up
TESC	0.00915968449286629	0.0364479539495533	3.35168813317425	Up
STMND1	0.00919582689295422	0.0365785042102413	3.5278700095916	Up
DNA2	0.00922671646535722	0.0366900338943603	1.53347848501914	Up
FSD1L	0.00925485777783621	0.036793702872861	1.96347842079286	Up
TAF12	0.00926597790530714	0.0368214335592914	1.55336402540785	Up
TGS1	0.00929069537757301	0.0369114008884928	2.18929559208609	Up
TRMT10A	0.00932729100977942	0.0370236772499444	1.18138606665279	Up
EIF2AK4	0.00939614761476103	0.0372784347993045	1.10057108059839	Up
LRCH3	0.00939776605313698	0.0372784347993045	1.01646268418008	Up
RSAD2	0.00940024479581056	0.0372799440373139	1.35919362181573	Up
ARHGAP35	0.00942224980520751	0.037358873530266	1.48762105452977	Up
HEATR1	0.00943943218339388	0.0374154529894155	1.5792415980861	Up
ZMAT2	0.0094913531472746	0.0375741691995606	1.38364537161605	Up
CHUK	0.00955890415923224	0.0378331588766049	1.85323926553969	Up
TMEM192	0.00957648405795028	0.0378858588861284	1.16283222374288	Up
CYP4Z1	0.00959481792732067	0.0379499399186791	1.95574584649434	Up
CDKL4	0.0096123912628866	0.0380109849916996	2.16374130058652	Up
SHMT1	0.00962020140902416	0.0380334041909507	1.21081102904723	Up
C7orf25	0.00963500555899654	0.0380834580126121	1.08824	Up
C16orf96	0.00964242880591368	0.038104322196323	1.5686913273806	Up
AC118549.1	0.00964596026180912	0.0381098011944769	1.0317291573733	Up
AMDHD1	0.00969730138814231	0.0382871008362499	1.42767546667315	Up
DSTYK	0.00970950082612698	0.0383267498728722	1.30064499447382	Up
WDR20	0.00971305095804625	0.0383312702617503	1.16990863053807	Up
HSD17B8	0.00974447036874937	0.0384391663058548	1.16807859538339	Up
ARPC1A	0.00975746061172263	0.0384733250529241	1.71688496281137	Up
PIR	0.00978088004196955	0.0385485571662983	1.75325482838079	Up
LCLAT1	0.00978573205203424	0.0385585378903963	1.99594763497508	Up
CLEC1B	0.00978775290626934	0.0385585378903963	1.16161798479838	Up
PRPSAP2	0.00982691797801314	0.0386956674901063	1.00161919348133	Up
MCMBP	0.00984749296979117	0.0387680938609084	1.5512110631364	Up
ENDOV	0.009850440144487	0.0387711054601463	1.24006799493898	Up
KNTC1	0.00986252106327239	0.0388100579692493	2.9378573131101	Up
FAM49B	0.0098672545481616	0.0388196531864138	2.51354094630635	Up
LTBP1	0.00986932928705077	0.0388196531864138	2.12201059903997	Up
STXBP4	0.00987491141122564	0.0388330126257738	2.00235223731403	Up
THAP9	0.00988427742054457	0.0388612429587996	1.16483680609403	Up
RUVBL1	0.00989651053118233	0.0389007306653798	1.32219776604097	Up
FHOD3	0.00991064602664214	0.0389431357080319	2.92063287653827	Up
CD109	0.00991168231393709	0.0389431357080319	2.13302232781777	Up
ASPH	0.00991520642579856	0.0389456582739984	3.85253614794987	Up
HSD11B2	0.00991670839373944	0.0389456582739984	1.95850042969304	Up
DHX8	0.00996198215157871	0.0391061725336056	1.17528810846422	Up
NUDT19	0.0099842908028498	0.0391850882911934	1.05423304637122	Up
RFWD3	0.0100462008081302	0.0394136334932159	1.93257835778635	Up
VOPP1	0.010056393278535	0.0394332243168683	1.50759769342651	Up
AC011195.2	0.010113935364669	0.0396413610465639	1.79468634313934	Up
HSPA13	0.0101626470838154	0.0397897693035191	1.78155212702109	Up
DIP2B	0.0101652368361948	0.0397897693035191	1.6597681258835	Up
TRRAP	0.0101646042732812	0.0397897693035191	1.09038338948727	Up
MKKS	0.0101703933641607	0.0398011847799653	1.79875995461742	Up
MAD2L1BP	0.010174519826343	0.0398085650197393	1.96084429256274	Up
BCL10	0.0101851330037008	0.0398413161771801	1.63916776083662	Up
LMBR1	0.0102109924460346	0.0399161062241356	1.98874324715333	Up
WASHC4	0.0102449163034861	0.0400399093629649	1.38880483558614	Up
TMEM87B	0.0102871261865832	0.0401871967803481	1.7167693887262	Up
CLN8	0.0102951494052457	0.0401920280120852	1.15562364684997	Up
AHCTF1	0.0103046392723495	0.0402202385658684	1.85471019722171	Up
PPP2R1B	0.0103168227780576	0.0402589480118053	1.12475656732491	Up
FBXO38	0.0103298582291223	0.0402921166096194	1.18432154971164	Up
WDR31	0.0103802469707394	0.0404620113929632	1.14553886132479	Up
GPKOW	0.0104060821358497	0.0405538191067432	1.11254298257632	Up
ZNF711	0.0104304860261143	0.0406400099179767	2.39639124991813	Up
TMX2	0.0104388656003147	0.0406637415305398	1.3381898411712	Up
GPC3	0.0104432886183979	0.0406720536788856	3.79727	Up
SLC7A2	0.010492147081882	0.0408444297116121	1.19005520622538	Up
ZNF552	0.0105449092531493	0.0410318446563082	1.34316924804104	Up
CHDH	0.0105518083666725	0.0410496998578213	1.63732003311769	Up
ANO3	0.0105739251025899	0.0411267353979235	1.39273492769642	Up
CHFR	0.0105769185368658	0.0411293744023843	1.42389310067227	Up
PUS1	0.0106020969237708	0.0412182617165504	1.10790292571426	Up
VAMP3	0.0106093933999416	0.041237605017887	1.01499670153402	Up
ORC6	0.0106287276369739	0.0412946870601609	2.4021847256265	Up
MOB1A	0.0106724486482238	0.0414464251656814	1.77054022913721	Up
DPF2	0.0106858515785712	0.0414894066862923	1.06094419183565	Up
RHOBTB2	0.010693831855728	0.0415113197685644	1.6590608340994	Up
ZNF646	0.0107619628574014	0.0417575440243397	1.5292430000217	Up
BZW2	0.010768548077674	0.0417739724227148	2.3290141870522	Up
CENPO	0.0107923939962769	0.0418573377279745	1.66982712395592	Up
TULP3	0.0108343413733006	0.0419834099359008	1.50328451596824	Up
HCN3	0.0108343521447687	0.0419834099359008	1.12284810838474	Up
WIPI1	0.0108535188882892	0.0420485107039326	1.12901667787691	Up
PHYHIPL	0.0109360905147439	0.0423407104326554	3.38602091413906	Up
RGMB	0.0109669736238998	0.0424510284043196	1.47193693050187	Up
COPZ2	0.0109867244292228	0.0425023980648509	1.42673762060928	Up
TBC1D5	0.0110114571196396	0.0425768353960035	1.37094483277254	Up
AURKB	0.0110206030562975	0.0425843963682552	2.05281261094235	Up
ZNF678	0.0110355058989897	0.0426234420233369	2.35608858988521	Up
SHQ1	0.0110342869323108	0.0426234420233369	1.36047734411826	Up
ZNF436	0.0110440386681943	0.0426471278021753	1.3840325857091	Up
ETNK1	0.0110664601171046	0.0427151416251568	1.21913310771984	Up
RNF139	0.0110813173359677	0.0427631983293089	1.78053194197143	Up
QSER1	0.0111024628079835	0.0428354954852212	1.56472247399339	Up
PCGF6	0.0111436549617168	0.0429757581299811	1.83773549398968	Up
FREM1	0.0112035123966519	0.0431972232533233	3.49761269429196	Up
CXorf38	0.0112835014491368	0.0434518643887047	1.31543171226415	Up
METTL17	0.0113251042836974	0.0435714871824277	1.03228120107701	Up
PPP2CA	0.0113575114463309	0.043677480505383	1.5637855030478	Up
AEBP2	0.0113580496102319	0.043677480505383	1.21903411549819	Up
CH25H	0.0113816154231087	0.0437415447160659	2.07288870634611	Up
KLRG1	0.0114017033587018	0.0438092698040775	1.6309873875595	Up
RP2	0.0114500435250748	0.0439759886100311	1.21520657113693	Up
DSCAML1	0.0115189939283858	0.0442121333172675	3.74697678929224	Up
DPY19L4	0.011522627191905	0.0442165264186991	2.57199131428126	Up
ZNF367	0.011565234863879	0.0443512902712147	2.23949805575412	Up
LMBRD2	0.0116032097493373	0.0444585351771566	1.38127700130317	Up
STAU2	0.0116199948738079	0.0445132490131404	2.02295351911839	Up
KLHL18	0.011637668956147	0.0445617380051432	1.15868632445768	Up
ZMPSTE24	0.011641598902697	0.0445671811472136	1.29504708755396	Up
IQCB1	0.011647914010824	0.0445817510190242	1.15648078798288	Up
CFAP74	0.0116561046070876	0.044603491396538	2.02173337262196	Up
PPIF	0.0116638833926616	0.0446236469072822	1.07863575628884	Up
XRCC5	0.0116898912294587	0.0446942753332886	1.60232278382801	Up
MEOX2	0.0116996463292595	0.0447219484363067	3.25945339755874	Up
SLC43A1	0.0117091858059043	0.0447487855912029	1.1721597925706	Up
MCMDC2	0.011761833589026	0.0449210011556803	2.91456993116069	Up
REELD1	0.0118324254906284	0.0451711868697884	1.50580157974838	Up
SALL1	0.0118789921497819	0.0453392166541729	1.06135100674692	Up
MBNL1	0.0119296756161108	0.0455228837352752	1.28199204093306	Up
RELN	0.0119537850008677	0.0456050887074117	4.77287149255182	Up
ATF7IP	0.0120222264974579	0.0458465117364958	1.0763007389254	Up
IDH3B	0.0120206021607289	0.0458465117364958	1.05060807840596	Up
MAP9	0.0120387041035602	0.0458994969544965	2.73868740730775	Up
ANKRD17	0.0120442826503209	0.0459109139344027	1.34696474107771	Up
ARID4B	0.0120513219332287	0.045927892918849	1.31251938013107	Up
FAM20B	0.0120986041112288	0.0460981984225182	1.57867675914555	Up
TAF11	0.0121495542093537	0.0462724822374251	1.75162588835532	Up
CDRT4	0.0121698112139448	0.046339699065186	1.17574331278536	Up
PANK3	0.0122100119014037	0.0464821129683835	1.12869771487022	Up
NRP1	0.0122305217876211	0.046540946798172	1.51886682142339	Up
LARP4	0.012249916895626	0.0465947920112584	1.34963883086131	Up
GSTM3	0.0122584622662864	0.0466173157288335	2.44508	Up
TRPC1	0.0123326538101644	0.0468793881568657	3.07575559812528	Up
SDCBP	0.0123746634420344	0.0470189575223748	2.08144068282764	Up
CKLF	0.0123723185602826	0.0470189575223748	1.45608161903412	Up
SLC5A3	0.0123957926485275	0.0470891699778465	1.59978445205097	Up
NFYB	0.012412452236997	0.0471423768479535	1.3886679272332	Up
SLC15A4	0.0124267223333315	0.0471864876461427	1.40174735386264	Up
PEX11A	0.0124475850960605	0.0472556077781426	1.04288245369104	Up
TBL1XR1	0.0124556339466801	0.0472760624504733	1.56722	Up
TIFA	0.0124974010791003	0.0473940928436234	1.65756210730948	Up
CMAS	0.0125236297330435	0.0474732941043276	1.99615946254804	Up
HECTD2	0.0125584835385105	0.0475952596051017	1.49912822659154	Up
TMEM123	0.012589572201539	0.0477029066548824	1.63604391453835	Up
RBM3	0.0126161974774008	0.0477834109104626	1.19846888870151	Up
COX18	0.0126560952778574	0.0479140943536528	1.11919026979985	Up
NOP2	0.0127000835723759	0.0480703844973164	1.14128988890417	Up
HIST1H1D	0.0127040287265084	0.0480750752681308	2.97895762095173	Up
GPSM2	0.0127168661722501	0.0481055941916765	2.4256721673528	Up
CDCA5	0.0127175086350146	0.0481055941916765	2.38663237395571	Up
ACKR2	0.0127666040915316	0.0482604797647323	1.35045636474624	Up
SMC1B	0.0128305752133088	0.0484816737164734	3.9532449319848	Up
ABCB1	0.0128390826694155	0.048500658080534	3.45969933953876	Up
KIF27	0.0128410590201402	0.048500658080534	1.22427963112087	Up
ARHGAP11B	0.0128499263581602	0.0485238345601343	2.82445944504044	Up
ERICH5	0.0128556116331799	0.04852765304788	1.81214516243783	Up
CTNND2	0.0128626427190009	0.0485409033960258	4.11983292104511	Up
FBLN7	0.0128804253727244	0.0485976890204278	1.20021620665464	Up
OSGEP	0.0128906221334769	0.0486155133613848	1.02920439874344	Up
CDKL3	0.0129215912842778	0.0486909676241281	1.02435382827887	Up
ARFGEF1	0.0129245856351884	0.0486919238720086	2.30884334196431	Up
MTHFS	0.0129462977366312	0.0487530461820107	1.06645301610369	Up
CTSV	0.0129546165363648	0.0487740351772821	3.79420117017922	Up
MELK	0.0129757700522512	0.0488329816814969	2.96297569562151	Up
GOSR2	0.0129733325909979	0.0488329816814969	1.00618616952486	Up
C14orf93	0.0129975438403923	0.0489045661610016	1.37417	Up
EPRS	0.0130410859015503	0.0490476234574185	2.0490002234077	Up
SLC26A5	0.013084350091048	0.049199925516963	6.33236658880314	Up
TEFM	0.0131365619169032	0.0493858010109223	1.39489840019112	Up
SLC9A6	0.0131394318280477	0.0493861403192139	1.29449458651817	Up
CENPH	0.0131838122523272	0.0495424687578463	2.69880785421575	Up
MED30	0.0131873609059035	0.0495453248499024	1.46717181502176	Up
TTC13	0.013231954194839	0.0496990057096252	1.70515081046712	Up
STK19	0.0132338603034973	0.0496990057096252	1.40781822327046	Up
ONECUT1	0.0132402931407488	0.0497126560083861	1.22908867349895	Up
C12orf76	0.0132690986145616	0.0497787320702949	2.30136527936227	Up
CYSLTR1	0.0133145855047174	0.0499282905576856	1.79210746337102	Up
HESX1	0.0133188482898744	0.0499337365617637	1.02034167863449	Up
ARPC5L	8.48982636049865e-08	1.00092066985388e-06	1.52250455296391	Up
TMEM147	8.50382097697063e-08	1.00190575131192e-06	1.67687776787805	Up
HJV	3.68790016442555e-16	1.00243071320239e-14	1.00625832112492	Up
RAPGEF6	8.52187586317612e-08	1.00336758423492e-06	1.11217199779941	Up
MYO1E	8.53014954296457e-08	1.00367660218445e-06	1.59050293141856	Up
SEPTIN6	9.95292467096996e-07	1.00416588659355e-05	1.30363880402323	Up
MPDU1	8.54447682780087e-08	1.00469702051316e-06	1.57330045900585	Up
STRBP	4.72800524768209e-13	1.00601759563554e-11	2.2879076301183	Up
SMIM27	9.9791114151285e-07	1.00623650688188e-05	1.3242237416961	Up
EBF2	1.00137551931023e-06	1.00915705340811e-05	2.57524090462668	Up
TLE1	1.00689379238161e-06	1.01414297104558e-05	1.71932679490601	Up
TP53BP2	4.7742891587801e-13	1.01465066368476e-11	1.77650243491987	Up
DARS	2.66413684311288e-22	1.01574504917568e-20	2.43735095302494	Up
MIEN1	2.05165517493513e-29	1.01820551656627e-27	1.27466682400234	Up
COX7A2	2.19175180861695e-27	1.01939409381407e-25	1.98416061932271	Up
THAP5	5.76435146375398e-11	1.02007203641949e-09	1.96644140423952	Up
ZPR1	3.77572266315019e-16	1.02261074018581e-14	1.88130223090588	Up
MT-CO3	2.93901059710701e-185	1.02387061330981e-182	1.92436920407175	Up
ZNF169	8.71911139028427e-08	1.02387608771435e-06	1.07693831105586	Up
DNAJC13	3.49238187844655e-17	1.02391334710165e-15	1.73073841753805	Up
TGFBR1	1.17651471122759e-50	1.02466357227356e-48	2.42698698690746	Up
MARC2	7.52423235097641e-09	1.02517665782054e-07	1.70020742998807	Up
DMTF1	4.41550115134543e-14	1.02549292752881e-12	1.45736074730765	Up
DDX28	2.07349396117603e-29	1.0261773595603e-27	1.26052307443724	Up
RAP1GDS1	1.02147315338146e-06	1.02816285335524e-05	2.12026895196358	Up
LILRA2	1.02240887946277e-06	1.02816285335524e-05	1.89766946618465	Up
TIMMDC1	1.0225495367134e-06	1.02816285335524e-05	1.73711447102687	Up
ACP1	1.60339017695871e-38	1.02842719400814e-36	2.18999334400276	Up
SUDS3	5.82538970531035e-11	1.02892285044238e-09	1.1327730314158	Up
CYP2R1	6.71804776886184e-85	1.02896167852904e-82	2.06589869787274	Up
TAF5L	6.60970723698808e-10	1.0301286708734e-08	1.35373849884738	Up
PRPF18	3.29432019571793e-18	1.03046103727677e-16	1.21300276895633	Up
RSRC1	2.94807814634746e-20	1.03310659617663e-18	1.66968801180754	Up
RFC3	6.63644885790305e-10	1.03338989358776e-08	2.50252574224092	Up
DNAI1	5.30262072811397e-12	1.03529299424616e-10	4.8032721837191	Up
PRPS1	4.46668585002878e-14	1.03602620753866e-12	1.56353475182329	Up
SCCPDH	1.03347725741817e-06	1.03797571693322e-05	1.13917456975117	Up
PIBF1	8.85586337092033e-08	1.03924785013964e-06	1.78339511084217	Up
NR3C1	7.65291749953716e-09	1.04111320991024e-07	1.49191302883861	Up
APTX	7.64764530787686e-09	1.04111320991024e-07	1.0365484309477	Up
HAVCR1	1.03751410417841e-06	1.04144141745412e-05	4.72052425942269	Up
AP1S1	7.66219932926492e-09	1.04157838931178e-07	1.02072728763595	Up
CYP7A1	1.04399530929369e-06	1.04735542971321e-05	3.54935503635904	Up
NARF	1.04641925990531e-06	1.04860298876128e-05	1.22149956442733	Up
COPS3	7.76950824360634e-77	1.05374696919201e-74	2.01546014198594	Up
ZNF660	4.9752051879341e-13	1.05608686468369e-11	3.46471302385511	Up
KBTBD4	6.79654593417324e-10	1.05739257103727e-08	1.55108286774809	Up
MINDY3	1.05676113214062e-06	1.0583695059043e-05	1.20470379706785	Up
DST	3.39143414797964e-18	1.05897382262134e-16	2.52949471383484	Up
JTB	8.46444948959245e-71	1.05906953578584e-68	1.36187276485549	Up
MED7	7.82881049564634e-09	1.06341342565863e-07	1.94784033642511	Up
SFMBT1	6.84237894853844e-10	1.06359183533405e-08	1.3411272207411	Up
HELZ	8.87405946459538e-69	1.06530685478018e-66	1.93488982467063	Up
DDHD1	1.06824058736792e-06	1.06866162813997e-05	1.21328460158297	Up
MYO5C	2.6137276926927e-24	1.07247343917023e-22	1.38217824117857	Up
ZFP91	7.91432880402298e-09	1.07420840230005e-07	1.43214680234355	Up
VPS35L	4.25724464851213e-15	1.08209536008748e-13	1.97798758561305	Up
SCAI	4.68261966916291e-14	1.08469496299892e-12	1.75631324629459	Up
PIP5K1A	1.08787058604236e-06	1.08768692753036e-05	1.02781575360904	Up
TRPM1	1.09735785386671e-06	1.0965555112289e-05	4.90459454364347	Up
CCDC137	1.09834700235403e-06	1.09692699217673e-05	1.09586286485953	Up
AVEN	3.21318238000943e-183	1.09785791049284e-180	1.03903251918296	Up
UBL3	8.12277966450988e-09	1.09998038337917e-07	2.03828525778235	Up
COX19	8.11975749766594e-09	1.09998038337917e-07	1.35640179554163	Up
RHOA	5.07781776582461e-127	1.10021449079763e-124	2.13240636868557	Up
CEP152	1.10345928419416e-06	1.10141354507177e-05	2.42285598689156	Up
ZNF665	4.07311306654825e-16	1.10147640568284e-14	3.56240190490511	Up
RRM1	9.40324026280084e-08	1.10275491583619e-06	2.58877924213941	Up
ZNF281	6.25112848881196e-11	1.10291757557817e-09	1.75460021275937	Up
EXOG	7.11250903715852e-10	1.10365020142529e-08	1.62850874950487	Up
PSMB4	1.77720289009338e-37	1.11181562493976e-35	1.46679185960705	Up
TAF9B	2.04031416545925e-32	1.11539267008352e-30	1.90879042180109	Up
CNST	1.78929519734401e-37	1.11545290425302e-35	1.25574165013921	Up
FAM98A	2.73069002831892e-24	1.11788409523369e-22	1.71418519024698	Up
AMER1	5.74352991050676e-12	1.11891771842076e-10	1.35204963276956	Up
DNAJC27	9.55879636349681e-08	1.12025814637367e-06	1.03749736149587	Up
ERAP2	3.39907473492285e-19	1.12043341030379e-17	2.08638230397735	Up
UQCRFS1	8.28960100666633e-09	1.12171623065835e-07	2.18082885039518	Up
PHAX	9.6063973691273e-08	1.12509467407571e-06	1.49640356733559	Up
CASP3	5.82928872486095e-112	1.12574970407179e-109	1.4782187673773	Up
BUD31	2.88297327198803e-23	1.12823317452448e-21	1.65960711533232	Up
DUSP12	1.13209368493391e-06	1.12936038743519e-05	1.35587500930758	Up
LZIC	9.65058806801257e-08	1.12952567987075e-06	1.14567455620165	Up
ZNF569	9.66071127871221e-08	1.12996614410059e-06	1.87146664658138	Up
NUBPL	7.29603060439365e-10	1.1311394044351e-08	1.27729680920309	Up
ANKRD26	1.66803302353777e-39	1.13114285225937e-37	1.97244836312321	Up
CCNB3	1.33931922504836e-48	1.13312784149687e-46	1.91881117399663	Up
RAB3GAP2	6.43593334010676e-11	1.13439709973886e-09	1.92971233810316	Up
SLC35F5	1.13820758267768e-06	1.13482234127016e-05	1.44911221850236	Up
IFT20	5.35352117164012e-13	1.1350359266889e-11	1.15108747689821	Up
AGMO	1.14132637391107e-06	1.13665614827791e-05	1.87564788001614	Up
EXOSC8	3.47380805403684e-181	1.1429471795569e-178	2.09581228402191	Up
C15orf40	1.0686430362757e-60	1.14376992924761e-58	1.33248091743474	Up
PPP1R1A	6.49629704820104e-11	1.14390197874517e-09	3.38698856757432	Up
ATP5MC1	4.51607810769019e-15	1.14460998201614e-13	1.99082066300743	Up
TXNDC17	3.69520660363885e-18	1.15180238117283e-16	1.93999498154444	Up
DAAM1	5.45471967226502e-13	1.15511328268334e-11	2.06415057329079	Up
TRIP4	5.46546918651515e-13	1.15601179805732e-11	1.10344085244127	Up
ALKBH8	1.16382715604233e-06	1.15841552276774e-05	1.58899706422306	Up
COA8	1.16462561283248e-06	1.15845847986178e-05	1.84818608653863	Up
STXBP3	1.16517437018799e-06	1.15845847986178e-05	1.32788268693292	Up
CKAP2	8.57794513744949e-09	1.15985046618771e-07	3.14805132714651	Up
PLAA	2.50104391041088e-27	1.1602101085188e-25	1.51545379738114	Up
ERCC6L2	8.59255049148826e-09	1.1609417838956e-07	1.44163275978789	Up
NIPSNAP3A	3.6624669833897e-167	1.16198305167652e-164	1.87022395754245	Up
LRRC42	3.97009183514641e-17	1.16205307471246e-15	1.57361809919712	Up
GABPA	1.17338739107e-06	1.16597168775955e-05	2.01029077707697	Up
IMMT	3.9928414137057e-17	1.16678969403469e-15	1.69879849866772	Up
IMMP1L	1.82952331088785e-38	1.16924966419224e-36	2.11690330927763	Up
RNF20	5.5978567334234e-119	1.17008377156157e-116	1.65697358631984	Up
ZNF266	1.00114195989193e-07	1.17021639482895e-06	2.01466518970084	Up
ZFY	1.06313333000545e-62	1.17321055119297e-60	1.87940021661369	Up
SERPINI1	1.00961639779046e-07	1.17934612357285e-06	3.25808970237477	Up
SAP130	3.79281302948997e-18	1.18015602618123e-16	1.29091580476198	Up
C3orf67	6.33138672447638e-111	1.18410260982918e-108	2.59152107484088	Up
MIS12	2.9079242545226e-24	1.18497913371796e-22	1.46758445127996	Up
ZSCAN5A	3.38861042604761e-20	1.18514648503126e-18	1.58742688216679	Up
ZNF24	1.26981465943908e-53	1.18741037127654e-51	1.25094761503093	Up
ZNF813	5.14008630608177e-14	1.18911345573118e-12	2.4283100577769	Up
STAG2	1.20029136974597e-06	1.19137300370261e-05	1.83926261410274	Up
LGR4	1.02265496434925e-07	1.19379177080112e-06	1.50304863234042	Up
NUFIP1	1.54589899053951e-45	1.19417336369197e-43	3.03278699850877	Up
ANAPC1	3.56860208356803e-183	1.1962896833727e-180	1.91317482585892	Up
OSTC	4.10141164199408e-17	1.19654812222182e-15	1.49607190416869	Up
C1orf131	6.80942758090352e-11	1.19666765410398e-09	1.57801319519339	Up
LCORL	3.25628694264556e-21	1.20029979481294e-19	1.90840497094277	Up
ZBTB34	4.76641782772155e-15	1.20462226948974e-13	1.51578337604089	Up
MBTD1	5.21780177744605e-14	1.20552255110382e-12	1.1051168751868	Up
CEP85	1.21645838773427e-06	1.20607233118721e-05	1.36689087147296	Up
RBM28	7.81622408478007e-10	1.20967642259832e-08	1.45756282260915	Up
FANCD2	8.9952822429334e-09	1.21350933644797e-07	3.36963950934182	Up
DEPDC1B	7.84849042734834e-10	1.2136129627737e-08	2.85221165397969	Up
MBNL3	1.0432572883417e-07	1.21704216953165e-06	1.70154540737215	Up
UTP6	8.01642203700683e-85	1.2173313703547e-82	1.43202936163548	Up
TAOK3	4.51010913659201e-16	1.21779800957189e-14	1.64618991551931	Up
FAM111A	4.83929197766261e-15	1.21957022081038e-13	1.68678273785396	Up
ZNF529	2.86264396780774e-25	1.21967854618801e-23	1.3510974479995	Up
THAP4	7.89577012963712e-10	1.21986215559359e-08	1.18902415761214	Up
CLCN1	1.23638368025961e-06	1.22377876585919e-05	3.56740103012352	Up
RBAK	1.23578101304748e-06	1.22377876585919e-05	1.11661094212995	Up
TAF13	9.10009099312472e-09	1.22578708623842e-07	1.68295502660598	Up
TRMT5	7.94283866669332e-10	1.22606789392824e-08	1.38333421337421	Up
SMIM14	1.05289995978225e-07	1.22748514340231e-06	1.63942637008963	Up
LRRFIP2	1.24294629284098e-06	1.2295894646384e-05	1.7976995418533	Up
PIK3R4	5.8347514233551e-13	1.23118798739608e-11	1.71398105954015	Up
GTF2F2	4.23549805251455e-17	1.23364088359059e-15	1.49906319345482	Up
HAUS3	3.97488158150671e-18	1.23464547305297e-16	1.96948493359977	Up
TMEM106B	1.25293536142144e-06	1.23809246754031e-05	1.32787173176712	Up
TMEM218	1.25464435440766e-06	1.2390920647449e-05	1.0500172587118	Up
EIF2B2	6.38472658776531e-12	1.24110981712064e-10	1.30914602889379	Up
NAPEPLD	4.96481892920281e-147	1.24239349176262e-144	1.37938951163805	Up
LSM8	1.25982569436334e-06	1.24351795065297e-05	2.48912898808311	Up
ITGA1	5.90754420574452e-13	1.24506925152388e-11	1.74889869834334	Up
TMX1	3.19286062558946e-23	1.24675944472193e-21	1.36169834526606	Up
GKAP1	4.96434164928552e-15	1.24931243743422e-13	1.22136661830652	Up
ANXA9	4.03690352377741e-18	1.25172190064491e-16	1.75885914651589	Up
BMS1	7.15451001398598e-11	1.25606896658586e-09	1.47328103111934	Up
PIGF	3.42578005215514e-21	1.25755855757522e-19	2.22808688565702	Up
SNX2	8.15518308721463e-10	1.25775293325124e-08	2.01426444357584	Up
EFL1	8.17715895294968e-10	1.26004842252435e-08	1.44567	Up
CEBPZOS	1.28008286647172e-06	1.26281134306514e-05	2.14826136943505	Up
MAPK6	3.45121015956777e-21	1.2642814619596e-19	1.34580255181956	Up
SSC4D	3.34642828823813e-209	1.26502109355589e-206	5.6912116377443	Up
DDX5	2.1696894784268e-34	1.2680550316845e-32	1.40380740659938	Up
FAR1	1.28649106669858e-06	1.26842878923605e-05	1.57911799862256	Up
ZNF586	9.45319714481455e-09	1.27046107164841e-07	1.14155984108269	Up
BROX	1.29148242802349e-06	1.27264383242892e-05	2.40465165176644	Up
MORF4L2	1.39388692970903e-52	1.27655613815156e-50	1.56463995638449	Up
CYB5R2	7.27873443993791e-11	1.27661673044795e-09	1.28730677669304	Up
GFM1	1.09725171609681e-07	1.27667788080498e-06	2.07520632989649	Up
ZNF672	4.12494695242757e-18	1.27679324919478e-16	1.29450729122153	Up
ZNF124	3.88488415177296e-19	1.27819882823241e-17	1.73626024463003	Up
ATP5F1A	6.60309777333788e-12	1.28215560807535e-10	1.85601729336224	Up
BRD1	1.27733521269334e-56	1.28217032338546e-54	1.17586473651152	Up
MT-CO2	3.29145247517246e-23	1.2824393887366e-21	1.52262808271782	Up
CAPRIN1	1.30423293771188e-06	1.28447178680383e-05	1.71659892918753	Up
MAPKAPK3	1.30493137568578e-06	1.28447178680383e-05	1.56508542525082	Up
IWS1	1.3074711417471e-06	1.28625912377745e-05	1.11538261732684	Up
USP34	1.34914611414621e-54	1.28872467795891e-52	1.21006307470291	Up
ZNF700	8.41238259280611e-10	1.29517159034997e-08	1.31128068852746	Up
ZNF577	8.45567622307056e-10	1.30070995199389e-08	2.75924118685275	Up
VPS33A	1.12065910576375e-07	1.30305957670842e-06	1.70031783379181	Up
MTMR6	1.33030092247241e-06	1.30654817521101e-05	2.25793066850017	Up
SPDL1	7.45707196429843e-11	1.30660549891213e-09	2.33910049420323	Up
TWISTNB	1.61178366841454e-47	1.30760549939366e-45	1.26702470839791	Up
ALDH9A1	1.128154784223e-07	1.31091733494375e-06	1.01303557571454	Up
SNRPG	5.68638197828138e-14	1.31207725465098e-12	2.79677169725774	Up
MS4A14	3.99595608838099e-19	1.31231334237089e-17	2.29733031971617	Up
RPA3	2.94346122873871e-26	1.3139818002764e-24	2.74496236442608	Up
HMG20A	4.44735034519762e-164	1.31693455971877e-161	1.15015319356421	Up
DHX36	2.26104615581263e-34	1.31711498525649e-32	1.66100516733673	Up
COA1	6.26431182575709e-13	1.31869701668514e-11	1.32792157768138	Up
TALDO1	8.61116143964089e-10	1.32348187974135e-08	1.42489692495999	Up
SLC35A5	1.14044932745897e-07	1.32433746411527e-06	1.86964710833466	Up
MEX3C	6.31448184135545e-13	1.32697992085436e-11	1.17936130179923	Up
PCCB	3.81867665179362e-20	1.33032211906701e-18	1.54805550107159	Up
SDHAF3	2.21384272236123e-35	1.33333368298956e-33	2.13434402533791	Up
NDUFV2	1.09279550792554e-69	1.33901364064228e-67	1.46993357135832	Up
ANAPC13	3.66677506677243e-21	1.3404854446779e-19	1.61367453924422	Up
PPM1E	8.73817238816876e-10	1.34184190856175e-08	3.88576742479947	Up
TCEAL5	1.02789223365579e-73	1.34283539083547e-71	25.0693739224307	Up
SPTLC1	1.26313076173076e-60	1.34383498465092e-58	1.33537956115186	Up
TSTD1	2.73541634520274e-29	1.34626432701432e-27	1.33145430698275	Up
ESM1	1.16168573494046e-07	1.34723697471848e-06	2.9962189820467	Up
PPP1R3F	1.16264650151614e-07	1.34747164986544e-06	1.85347671900758	Up
MANSC1	2.91459872670408e-27	1.34853321816019e-25	1.8697187934738	Up
ZNF131	4.85899138701036e-155	1.34890156207833e-152	1.42676370470537	Up
IREB2	5.89139875527557e-14	1.35761973651078e-12	1.70600318098809	Up
BORA	2.34576257724596e-34	1.36199881404996e-32	3.13770434784539	Up
CHD1	1.0167650973998e-08	1.36544712664416e-07	1.67655953655525	Up
USH2A	7.04956607734708e-12	1.36586303703626e-10	5.60794425226374	Up
SCG3	1.18160998309799e-07	1.36855701236649e-06	6.31591354184293	Up
EPC1	1.39880559637449e-06	1.37155513414931e-05	1.14033983931441	Up
SMIM19	1.400452492257e-06	1.37241254439769e-05	2.05253610019921	Up
SPRYD7	2.28736839961112e-35	1.37296197148279e-33	1.53219170366776	Up
ST3GAL6	6.5687316841228e-13	1.37788259541688e-11	1.08600779839541	Up
ANKRD13A	1.19123340516115e-07	1.37880416348522e-06	1.60741070205851	Up
[truncated: 1,771 more rows]
