# Supplementary material for: Spatial transcriptomic-metabolic features of tumor foci and tumor capsule in microvascular invasion with hepatocellular carcinoma: A spatial multi-omics study
Source: PLoS Med. 2026 May 15;23(5):e1004703. doi: 10.1371/journal.pmed.1004703 (PMC13178920; doi:10.1371/journal.pmed.1004703)
Supplement: S6 Table — (XLSX) [file pmed.1004703.s025.xlsx]

## Sheet: Sheet1
S6 Table. KEGG pathway enrichment for DEGs of T region between HCC MVI+ and MVI- tumors.
Cluster	ID	Description	GeneRatio	BgRatio	Pvalue	P.adjust	Qvalue	GeneID	Count
T_MVI+	hsa05014	Amyotrophic lateral sclerosis	116/1519	371/8875	6.06117206857926e-12	2.03655381504263e-09	1.79921107719932e-09	PSMB2/DNALI1/UQCRH/NDC1/ATP5PB/PSMD4/PSMB4/ATF6/TPR/DNAH14/NUP133/PFN4/SRSF7/RAB1A/EIF2AK3/COX5B/TUBA3E/HNRNPA3/NDUFB3/NUP210/CHMP2B/PIK3R4/PFN2/NDUFB5/PSMD2/NUP54/CASP3/SDHA/NDUFS4/COX7C/UQCRQ/NDUFA2/DCTN4/PFN3/DAXX/SRSF3/COX7A2/RAC1/NDUFA4/CYCS/HNRNPA2B1/PSMA2/SEM1/PSMC2/NDUFA5/NDUFB2/DCTN6/NRG1/UQCRB/COX6C/NDUFB9/NDUFB6/DNAI1/VCP/NCBP1/NDUFA8/PSMB7/HSPA5/GLE1/NUP188/NUP214/ATP5F1C/KIF5B/ACTR1A…	116
T_MVI+	hsa00190	Oxidative phosphorylation	55/1519	138/8875	1.5669734731857e-10	2.63251543495197e-08	2.32571852335982e-08	ATP6V0B/UQCRH/ATP5PB/COX5B/NDUFB3/ATP6V1A/COX17/NDUFB5/ATP5ME/PPA2/SDHA/NDUFS4/COX7C/UQCRQ/NDUFA2/COX7A2/NDUFA4/CYCS/ATP5MF/NDUFA5/NDUFB2/UQCRB/COX6C/NDUFB9/NDUFB6/ATP6V1G1/NDUFA8/ATP5F1C/NDUFS3/COX8A/ATP5MG/NDUFA9/ATP5MC2/ATP5F1B/NDUFA12/COX6A1/ATP6V1D/NDUFB1/NDUFB10/UQCRC2/NDUFAB1/COX10/ATP5MC1/ATP5PD/NDUFV2/ATP5F1A/UQCR11/NDUFA13/UQCRFS1/COX4I2/ATP5F1E/ATP5PF/UQCR10/COX7B/NDUFA1	55
T_MVI+	hsa03460	Fanconi anemia pathway	30/1519	55/8875	2.87966827024049e-10	2.7704849855946e-08	2.44760891584485e-08	CENPS/RPA2/USP1/UBE2T/FANCD2/MLH1/WDR48/ATRIP/POLK/POLH/PMS2/RPA3/RMI1/FANCC/FANCF/BRCA2/FANCM/FAN1/FANCI/ERCC4/PALB2/RPA1/TOP3A/BRCA1/EME1/RAD51C/BRIP1/CENPX/FAAP24/FANCB	30
T_MVI+	hsa04714	Thermogenesis	79/1519	235/8875	3.75494901386334e-10	2.7704849855946e-08	2.44760891584485e-08	KDM1A/UQCRH/COA7/PRKACB/ATP5PB/NRAS/ADCY10/COA6/COX20/NDUFAF7/KDM3A/COX5B/NDUFB3/PPARG/COX17/ACTL6A/NDUFB5/ATP5ME/KLB/COX18/SDHA/NDUFS4/NDUFAF2/COX7C/UQCRQ/KDM3B/NDUFA2/COX7A2/COX19/NDUFA4/COA1/ATP5MF/NDUFA5/NDUFB2/RHEB/UQCRB/COX6C/NDUFB9/SMARCA2/NDUFB6/NDUFA8/ATP5F1C/HRAS/NDUFS3/COX8A/CPT1A/ATP5MG/NDUFA9/KRAS/COX14/ATP5MC2/ATP5F1B/FRS2/NDUFA12/COX6A1/COX16/NDUFB1/NDUFB10/UQCRC2/NDUFAB1/COX10/SMA…	79
T_MVI+	hsa05016	Huntington disease	97/1519	311/8875	4.12274551427767e-10	2.7704849855946e-08	2.44760891584485e-08	HDAC1/PSMB2/DNALI1/UQCRH/ATP5PB/PSMD4/PSMB4/DNAH14/COX5B/POLR2D/TUBA3E/NDUFB3/PPARG/IFT57/PIK3R4/NDUFB5/AP2M1/PSMD2/HTT/POLR2B/CASP3/SDHA/NDUFS4/COX7C/UQCRQ/NDUFA2/DCTN4/COX7A2/NDUFA4/CYCS/PSMA2/SEM1/PSMC2/NDUFA5/NRF1/NDUFB2/DCTN6/VDAC3/UQCRB/COX6C/NDUFB9/NDUFB6/DNAI1/GNAQ/NDUFA8/PSMB7/ATP5F1C/KIF5B/PPIF/ACTR1A/SLC1A2/NDUFS3/POLR2G/COX8A/NDUFA9/TUBA1C/SP1/ATP5MC2/ATP5F1B/DCTN2/NDUFA12/COX6A1/PSMD…	97
T_MVI+	hsa03013	Nucleocytoplasmic transport	45/1519	108/8875	1.36225338382659e-09	7.6286189494289e-08	6.73956937261576e-08	SRRM1/MAGOH/NDC1/RBM8A/TPR/IPO9/NUP133/AHCTF1/XPO1/NUP210/THOC7/KPNA1/SENP2/NCBP2/NUP54/IPO11/TNPO1/PHAX/NUP42/XPO7/NCBP1/GLE1/NUP188/NUP214/NUP160/MAGOHB/IPO8/NUP37/XPO4/SAP18/NUP58/KPNA3/IPO5/UPF3A/SNUPN/UBE2I/DDX19A/KPNA2/NUP85/EIF4A3/ALYREF/THOC1/NXT2/UPF3B/THOC2	45
T_MVI+	hsa05012	Parkinson disease	86/1519	271/8875	1.63199035140154e-09	7.83355368672738e-08	6.92062073827419e-08	UBE2J2/PSMB2/UQCRH/PRKACB/GNAI3/ATP5PB/PSMD4/PSMB4/ATF6/CALM2/EIF2AK3/COX5B/TUBA3E/NDUFB3/MFN1/NDUFB5/PSMD2/SLC39A8/CAMK2D/CASP3/SDHA/NDUFS4/COX7C/UQCRQ/NDUFA2/DAXX/COX7A2/NDUFA4/CYCS/PSMA2/SEM1/PSMC2/NDUFA5/NDUFB2/VDAC3/UQCRB/COX6C/NDUFB9/NDUFB6/NDUFA8/PSMB7/HSPA5/ATP5F1C/KIF5B/PPIF/NDUFS3/COX8A/NDUFA9/TUBA1C/ATP5MC2/SLC39A5/ATP5F1B/NDUFA12/COX6A1/PSMD9/PSMB5/PSMC6/PSMA3/EIF2S1/SLC39A9/PSMC1/NDU…	86
T_MVI+	hsa04110	Cell cycle	57/1519	158/8875	6.14092791988877e-09	2.57918972635328e-07	2.27860746501136e-07	HDAC1/CDKN2C/ORC1/CDC7/PPP2R5A/BUB1/ANAPC1/MCM6/ORC4/SGO1/GSK3B/ANAPC13/STAG1/TFDP2/ANAPC4/MAD2L1/SKP2/NIPBL/CDK7/PPP2CA/MAD2L1BP/MCM3/ORC5/CUL1/ESCO2/PRKDC/MCM4/RAD21/MTBP/CDKN2A/CDC26/ABL1/SMC3/CDCA5/ANAPC15/PPP2R1B/CDK4/ANAPC5/PDS5B/PPP2R5C/BUB1B/KNL1/CCNB2/TICRR/ORC6/YWHAE/AURKB/CDC6/CDC27/ANAPC11/NDC80/SMAD2/RBX1/SMC1B/CCNB3/SMC1A/STAG2	57
T_MVI+	hsa03030	DNA replication	21/1519	36/8875	2.83278522972925e-08	1.05757315243225e-06	9.34322145945787e-07	RPA2/RNASEH1/POLE4/MCM6/RFC1/MCM3/PRIM2/RPA3/RFC2/SSBP1/MCM4/POLE3/DNA2/POLD3/RFC5/POLE/RFC3/RNASEH2B/RPA1/LIG1/POLA1	21
T_MVI+	hsa05208	Chemical carcinogenesis - reactive oxygen species	72/1519	227/8875	3.6412201441774e-08	1.22344996844361e-06	1.08086745332424e-06	UQCRH/GSTM3/ATP5PB/NRAS/ABL2/AKT3/ACP1/COX5B/NDUFB3/RAF1/PIK3CA/NDUFB5/NFKB1/SDHA/NDUFS4/PIK3R1/COX7C/UQCRQ/NDUFA2/GSTA2/GSTA1/GSTA4/COX7A2/RAC1/NDUFA4/NDUFA5/NDUFB2/BRAF/IKBKB/VDAC3/UQCRB/COX6C/NDUFB9/NDUFB6/NDUFA8/ABL1/AKR1C3/ATP5F1C/PPIF/CHUK/CYP2E1/HRAS/NDUFS3/COX8A/NDUFA9/KRAS/ATP5MC2/ATP5F1B/NDUFA12/PTPN11/COX6A1/NDUFB1/CYP1A1/NDUFB10/UQCRC2/NDUFAB1/NQO1/MAP2K4/ATP5MC1/ATP5PD/GRB2/NDUFV2/AT…	72
T_MVI+	hsa05415	Diabetic cardiomyopathy	66/1519	205/8875	7.18003674729964e-08	2.13591440486732e-06	1.88699204941286e-06	UQCRH/ATP5PB/MPC2/AKT3/COX5B/NDUFB3/TGFBR2/PDHB/GSK3B/PIK3CA/NDUFB5/NFKB1/CAMK2D/SDHA/NDUFS4/PIK3R1/COX7C/UQCRQ/NDUFA2/COX7A2/RAC1/NDUFA4/CD36/PDK4/NDUFA5/NDUFB2/VDAC3/UQCRB/COX6C/NDUFB9/NDUFB6/TGFBR1/NDUFA8/ATP5F1C/PPIF/NDUFS3/COX8A/NDUFA9/SP1/ATP5MC2/ATP5F1B/NDUFA12/ATP2A2/PPP1CC/COX6A1/TBC1D4/NDUFB1/NDUFB10/UQCRC2/NDUFAB1/ATP5MC1/ATP5PD/NDUFV2/ATP5F1A/SMAD2/UQCR11/NDUFA13/UQCRFS1/COX4I2/ATP5F1…	66
T_MVI+	hsa05010	Alzheimer disease	108/1519	391/8875	7.628265731669e-08	2.13591440486732e-06	1.88699204941286e-06	PSMB2/UQCRH/ATP5PB/NRAS/PSMD4/PSMB4/NCSTN/ATF6/CHRM3/AKT3/ADAM17/EIF2AK2/CALM2/EIF2AK3/COX5B/TUBA3E/NDUFB3/RAF1/GSK3B/PIK3R4/PIK3CA/NDUFB5/PSMD2/SLC39A8/NFKB1/CASP3/SDHA/NDUFS4/PIK3R1/COX7C/UQCRQ/NDUFA2/COX7A2/NDUFA4/CYCS/PSMA2/SEM1/PSMC2/NDUFA5/NDUFB2/BRAF/IKBKB/VDAC3/UQCRB/COX6C/FZD6/NDUFB9/NDUFB6/GNAQ/NDUFA8/PSMB7/ATP5F1C/KIF5B/PPIF/IDE/CHUK/HRAS/NDUFS3/COX8A/FZD4/BACE1/NDUFA9/KRAS/TUBA1C/ATP5…	108
T_MVI+	hsa03420	Nucleotide excision repair	29/1519	63/8875	8.59660352457867e-08	2.22189137250649e-06	1.96294914488355e-06	RPA2/POLE4/POLR2D/RFC1/POLR2B/ERCC8/CDK7/RPA3/RFC2/XPA/RAD23B/POLE3/GTF2H1/DDB2/DDB1/POLR2G/POLD3/RFC5/GTF2H3/POLE/RFC3/MNAT1/ERCC4/POLR2C/RPA1/POLR2I/LIG1/RBX1/CETN2	29
T_MVI+	hsa05020	Prion disease	82/1519	278/8875	1.51189965699288e-07	3.62855917678292e-06	3.20568197948867e-06	PSMB2/UQCRH/PRKACB/ATP5PB/PSMD4/PSMB4/EIF2AK3/COX5B/TUBA3E/NDUFB3/GSK3B/PIK3CA/NDUFB5/PSMD2/CASP3/SDHA/NDUFS4/PIK3R1/COX7C/UQCRQ/NDUFA2/COX7A2/RAC1/NDUFA4/CYCS/PSMA2/SEM1/PSMC2/CAV1/NDUFA5/NDUFB2/VDAC3/UQCRB/COX6C/NDUFB9/NDUFB6/GRIN3A/NDUFA8/PSMB7/HSPA5/ATP5F1C/KIF5B/PPIF/NDUFS3/COX8A/HSPA8/NDUFA9/TUBA1C/ATP5MC2/ATP5F1B/NDUFA12/COX6A1/PSMD9/PSMB5/PSMC6/PSMA3/EIF2S1/PSMC1/NDUFB1/KLC1/PSMA4/NDUFB10…	82
T_MVI+	hsa03430	Mismatch repair	15/1519	23/8875	3.67838518192515e-07	8.23958280751234e-06	7.27933067580978e-06	RPA2/EXO1/MSH6/MLH1/RFC1/MSH3/PMS2/RPA3/RFC2/SSBP1/POLD3/RFC5/RFC3/RPA1/LIG1	15
T_MVI+	hsa04932	Non-alcoholic fatty liver disease	52/1519	157/8875	6.56637892064022e-07	1.37893957333445e-05	1.21823608922404e-05	UQCRH/LEPR/IL6R/ADIPOR1/AKT3/EIF2AK3/COX5B/BCL2L11/NDUFB3/PPARG/GSK3B/PIK3CA/NDUFB5/NFKB1/CASP3/SDHA/NDUFS4/PIK3R1/COX7C/UQCRQ/NDUFA2/COX7A2/RAC1/NDUFA4/CYCS/NDUFA5/NDUFB2/IKBKB/UQCRB/COX6C/NDUFB9/NDUFB6/NDUFA8/CYP2E1/NDUFS3/COX8A/NDUFA9/NDUFA12/COX6A1/EIF2S1/NDUFB1/NDUFB10/UQCRC2/NDUFAB1/NDUFV2/UQCR11/NDUFA13/UQCRFS1/COX4I2/UQCR10/COX7B/NDUFA1	52
T_MVI+	hsa00020	Citrate cycle (TCA cycle)	17/1519	30/8875	1.07554710472211e-06	2.12578721874488e-05	1.87804509926709e-05	FH/MDH1/SUCLG1/PDHB/SUCLG2/SDHA/OGDH/MDH2/DLD/ACO1/DLAT/SUCLA2/DLST/IDH3A/ACLY/IDH3B/PDHA1	17
T_MVI+	hsa03018	RNA degradation	29/1519	78/8875	1.69262665673781e-05	0.00031595697592439	0.000279134922339217	ENO1/HSPD1/LSM3/CNOT10/EXOSC7/DHX36/PABPC4L/MTREX/TTC37/CNOT8/SKIV2L/LSM5/LSM8/LSM1/EXOSC2/PATL1/DDX6/CNOT2/PAN3/EXOSC8/DIS3/DIS3L/EDC3/WDR61/PARN/CNOT1/MPHOSPH6/ENO3/TOB1	29
T_MVI+	hsa03050	Proteasome	20/1519	46/8875	2.49401774788811e-05	0.000441047349100214	0.000389647094129888	PSMB2/PSMD4/PSMB4/PSME4/PSMD2/PSMA2/SEM1/PSMC2/PSMB7/PSMD9/POMP/PSMB5/PSMC6/PSMA3/PSMC1/PSMA4/PSMD7/PSMB3/PSMC4/PSMA7	20
T_MVI+	hsa05022	Pathways of neurodegeneration - multiple diseases	117/1519	483/8875	2.74956676532642e-05	0.000461927216574838	0.000408093593590552	UBE2J2/PSMB2/DNALI1/UQCRH/ATP5PB/NRAS/PSMD4/PSMB4/ATF6/DNAH14/CHRM3/CALM2/RAB1A/EIF2AK3/COX5B/TUBA3E/NDUFB3/RAF1/CHMP2B/IFT57/GSK3B/PIK3R4/MFN1/NDUFB5/PSMD2/HTT/NFKB1/CAMK2D/CASP3/SDHA/NDUFS4/COX7C/UQCRQ/NDUFA2/DCTN4/DAXX/COX7A2/RAC1/NDUFA4/CYCS/PSMA2/SEM1/PSMC2/NDUFA5/NDUFB2/BRAF/DCTN6/VDAC3/UQCRB/COX6C/FZD6/NDUFB9/NDUFB6/DNAI1/VCP/GNAQ/NDUFA8/PSMB7/HSPA5/ATP5F1C/KIF5B/PPIF/ACTR1A/HRAS/NDUFS3/CO…	117
T_MVI+	hsa03440	Homologous recombination	18/1519	41/8875	5.40170534889631e-05	0.00086427285582341	0.000763549327513163	RPA2/TOPBP1/RPA3/SEM1/SSBP1/POLD3/MRE11/BRCA2/XRCC3/PALB2/RPA1/TOP3A/BRCA1/EME1/RAD51C/BRIP1/RBBP8/BRCC3	18
T_MVI+	hsa04120	Ubiquitin mediated proteolysis	43/1519	142/8875	6.99814809081613e-05	0.00106880807205192	0.000944247732827822	UBE2J2/UBE2Q1/COP1/BIRC6/ANAPC1/UBA3/ANAPC13/RNF7/ANAPC4/UBA6/RCHY1/SKP2/FBXO4/MAP3K1/ERCC8/SMURF1/CUL1/UBE3C/RHOBTB2/CDC26/TRIM32/CUL2/TRAF6/DDB2/DDB1/ANAPC15/CUL5/UBE4A/UBE3B/FBXW8/ANAPC5/UBE3A/HERC2/PIAS1/UBE2I/BRCA1/CDC27/UBE2O/ANAPC11/PIAS2/UBA2/RBX1/XIAP	43
T_MVI+	hsa03015	mRNA surveillance pathway	33/1519	103/8875	0.00014604291412416	0.00213349648459642	0.0018848559168427	SRRM1/MAGOH/RBM8A/SMG7/PPP2R5A/WDR33/WDR82/NCBP2/PABPC4L/PPP2CA/PPP2R2A/NCBP1/GLE1/CSTF3/PCF11/PPP2R1B/MAGOHB/CPSF6/PPP1CC/SAP18/UPF3A/PPP2R3C/CPSF2/PAPOLA/PPP2R5C/NUDT21/DDX19A/EIF4A3/ALYREF/RNMT/CSTF1/NXT2/UPF3B	33
T_MVI+	hsa03040	Spliceosome	57/1519	217/8875	0.000393917413834361	0.00551484379368105	0.0048721364342671	SRSF10/SNRNP40/SF3A3/PPIE/PRPF38A/MAGOH/BCAS2/RBM8A/SF3B4/SNRPE/HNRNPU/SF3B6/SRSF7/SNRPG/SNRNP200/PRPF40A/HNRNPA3/LSM3/ISY1/U2SURP/NCBP2/DHX15/PLRG1/ZMAT2/SLU7/SRSF3/CDC5L/LSM5/RP9/BUD31/LSM8/HNRNPK/NCBP1/PRPF4/PRPF18/SF3B2/CWC15/HSPA8/MAGOHB/WBP11/SNRPF/HNRNPC/SNW1/AQR/SNRPA1/SF3B3/DHX8/EFTUD2/DDX5/EIF4A3/ALYREF/THOC1/SNRPD1/TXNL4A/SNRPD2/THOC2/RBMX	57
T_MVI+	hsa00310	Lysine degradation	22/1519	63/8875	0.00048290074135151	0.0064901859637643	0.00573381090783688	SETDB1/ASH1L/ALDH9A1/SMYD3/HADHA/SETMAR/PLOD2/HADH/PRDM9/ALDH7A1/NSD1/DLD/EZH2/KMT2C/SUV39H2/KMT5B/ACAT1/KMT2A/SETDB2/DLST/ALDH3A2/SUV39H1	22
T_MVI+	hsa03022	Basal transcription factors	17/1519	44/8875	0.000552645917683018	0.00687737142005534	0.00607587324704137	TAF12/TAF13/TAF5L/GTF2E1/CDK7/TAF9/TAF7/TAF11/GTF2I/GTF2E2/TAF5/GTF2H1/GTF2H3/GTF2F2/MNAT1/GTF2A2/TAF9B	17
T_MVI+	hsa03410	Base excision repair	17/1519	44/8875	0.000552645917683018	0.00687737142005534	0.00607587324704137	POLE4/MBD4/RFC1/NEIL3/RFC2/POLB/APTX/POLE3/POLD3/RFC5/POLE/PARP4/RFC3/PARP2/APEX1/POLG2/LIG1	17
T_MVI+	hsa01200	Carbon metabolism	33/1519	116/8875	0.00154998497058376	0.0185998196470051	0.0164321714926549	ENO1/PGD/FH/MDH1/SUCLG1/RPE/PDHB/SUCLG2/PCCB/SDHA/MMUT/OGDH/PSPH/MDH2/DLD/ACO1/TALDO1/ACAT1/DLAT/SDSL/ESD/SUCLA2/ALDH6A1/DLST/ADPGK/IDH3A/ENO3/SHMT1/ME2/IDH3B/PDHA1/PGK1/PRPS1	33
T_MVI+	hsa00280	Valine, leucine and isoleucine degradation	17/1519	48/8875	0.001725282480199	0.0199894797705815	0.0176598787446867	DBT/ALDH9A1/HADHA/HADHB/PCCB/MCCC1/HADH/OXCT1/MCCC2/ALDH7A1/MMUT/HIBADH/DLD/ACADSB/ACAT1/ALDH6A1/ALDH3A2	17
T_MVI+	hsa05210	Colorectal cancer	26/1519	87/8875	0.00221405779651516	0.0247974473209698	0.021907519249729	NRAS/AKT3/MSH6/BCL2L11/RAF1/TGFBR2/MLH1/RHOA/APPL1/GSK3B/PIK3CA/CASP3/PIK3R1/POLK/MSH3/RAC1/CYCS/RALA/BRAF/TGFBR1/HRAS/DDB2/KRAS/GRB2/RAC3/SMAD2	26
T_MVI+	hsa04136	Autophagy - other	12/1519	32/8875	0.00471833951926932	0.0511407122088546	0.0451807043950407	ATG4C/ATG4B/ATG7/ATG3/PIK3R4/ATG10/ATG12/PPP2CA/WIPI1/PIK3C3/IGBP1/ATG4A	12
T_MVI+	hsa04130	SNARE interactions in vesicular transport	12/1519	33/8875	0.00628086494728511	0.0659490819464937	0.0582632866820527	VAMP3/VAMP4/YKT6/VTI1A/STX2/VTI1B/SNAP23/STX4/STX8/GOSR1/GOSR2/VAMP7	12
T_MVI+	hsa04137	Mitophagy - animal	28/1519	105/8875	0.00891228584750377	0.0907432740836748	0.0801679301115172	NRAS/EIF2AK3/TOMM70/MFN1/OPA1/CCZ1/TOMM7/TAX1BP1/SMURF1/FIS1/VCP/HRAS/RRAS2/KRAS/SP1/RAB5B/USP15/TBK1/TBC1D15/USP30/EIF2S1/USP8/ARIH1/CSNK2A2/MAP1LC3B/RHOT1/SAMM50/FUNDC1	28
T_MVI+	hsa00900	Terpenoid backbone biosynthesis	9/1519	23/8875	0.0101503330484657	0.100309173655426	0.0886190068008464	ICMT/ZMPSTE24/PCYOX1/NUS1/FNTA/IDI1/PDSS1/ACAT1/FNTB	9
T_MVI+	hsa03060	Protein export	11/1519	31/8875	0.0107313878357237	0.103021323222947	0.0910150787871902	SRP9/SEC62/SRP72/SEC61G/HSPA5/SEC61A2/IMMP1L/SRP54/TMEM208/SRP68/GET1	11
T_MVI+	hsa04141	Protein processing in endoplasmic reticulum	41/1519	170/8875	0.0118126844849259	0.110251721859308	0.097402836980968	UBE2J2/SSR2/ATF6/YOD1/UBXN2A/EIF2AK3/UGGT1/UBXN4/NGLY1/STT3B/SSR3/SEC62/DNAJB11/OSTC/SAR1B/RNF5/BAG2/SEC61G/CUL1/TRAM1/PLAA/DNAJA1/BAG1/VCP/RAD23B/HSPA5/SEC61A2/SVIP/TMEM258/HSPA8/HSPH1/DNAJC3/UGGT2/DAD1/EIF2S1/HSP90AA1/SELENOS/DNAJA2/NPLOC4/RBX1/MAGT1	41
T_MVI+	hsa01524	Platinum drug resistance	21/1519	75/8875	0.0124646710513591	0.111894191230964	0.0988538907491599	GSTM3/AKT3/MSH6/TOP2B/MLH1/PIK3CA/CASP3/PIK3R1/MSH3/POLH/GSTA2/GSTA1/GSTA4/CYCS/CDKN2A/XPA/SLC31A1/ATP7B/TOP2A/BRCA1/XIAP	21
T_MVI+	hsa05132	Salmonella infection	57/1519	251/8875	0.01265470019874	0.111894191230964	0.0988538907491599	AKT3/ROCK2/PFN4/DYNC2LI1/GCC2/ACTR3/TUBA3E/DYNC1I2/BRK1/RAF1/RHOA/KPNA1/PFN2/ARHGEF26/TNFSF10/PIK3CA/TLR6/NFKB1/CASP3/DCTN4/PFN3/RIPK1/RAC1/CYCS/RALA/ARPC1A/EXOC4/DCTN6/IKBKB/ARPC5L/KIF5B/CHUK/ACTR1A/HRAS/PIK3C2A/TRAF6/DYNC2H1/M6PR/IRAK4/TUBA1C/RAB5B/DCTN2/ARPC3/VPS33A/KPNA3/HSP90AA1/KLC1/VPS39/MAP2K4/DYNLL2/MYL12A/PIK3C3/DYNLRB1/RAB9A/TAB3/DYNLT3/PAK3	57
T_MVI+	hsa00785	Lipoic acid metabolism	8/1519	20/8875	0.013084554342689	0.112728468183167	0.0995909399362562	DBT/PDHB/LIAS/OGDH/DLD/DLAT/DLST/PDHA1	8
T_MVI+	hsa00790	Folate biosynthesis	10/1519	28/8875	0.0140317541021729	0.117481755946165	0.103790273110334	DHFR2/QDPR/MOCS2/DHFR/AKR1B10/AKR1C3/PAH/GCH1/GPHN/MOCOS	10
T_MVI+	hsa03450	Non-homologous end-joining	6/1519	13/8875	0.0143355714100975	0.117481755946165	0.103790273110334	XRCC5/XRCC4/PRKDC/DCLRE1C/MRE11/LIG4	6
T_MVI+	hsa05220	Chronic myeloid leukemia	21/1519	77/8875	0.0168424956111676	0.131971422346635	0.116591294178418	HDAC1/NRAS/AKT3/RAF1/TGFBR2/PIK3CA/NFKB1/PIK3R1/POLK/BRAF/IKBKB/CDKN2A/TGFBR1/ABL1/CHUK/HRAS/DDB2/KRAS/CDK4/PTPN11/GRB2	21
T_MVI+	hsa05017	Spinocerebellar ataxia	35/1519	144/8875	0.0168891998836467	0.131971422346635	0.116591294178418	PSMB2/DAB1/PSMD4/PSMB4/AKT3/PIK3R4/PIK3CA/PSMD2/OPA1/PIK3R1/CYCS/PSMA2/SEM1/PSMC2/RELN/VDAC3/GNAQ/GRIN3A/PSMB7/PPIF/SP1/ATP2A2/PSMD9/PSMB5/PSMC6/PSMA3/PSMC1/PSMA4/PSMD7/PSMB3/WIPI1/AFG3L2/PIK3C3/PSMC4/PSMA7	35
T_MVI+	hsa03082	ATP-dependent chromatin remodeling	29/1519	117/8875	0.0216504913766914	0.162460299641667	0.143526956450345	HDAC1/RBBP4/MEAF6/VPS72/PBRM1/ACTR8/RUVBL1/ACTL6A/BAZ1B/TRRAP/ING3/SMARCA2/POLE3/EPC1/DPF2/ARID2/MCRS1/YEATS4/CDK2AP1/BAZ1A/INO80/BCL7C/BRD7/SMARCE1/BPTF/GATAD2A/MORF4L2/SMARCA1/PHF6	29
T_MVI+	hsa03020	RNA polymerase	11/1519	34/8875	0.0222036226591854	0.162460299641667	0.143526956450345	POLR3C/POLR3GL/POLR1A/POLR1B/POLR2D/POLR2B/POLR1C/POLR2G/POLR3K/POLR2C/POLR2I	11
T_MVI+	hsa00620	Pyruvate metabolism	14/1519	47/8875	0.0222415886414187	0.162460299641667	0.143526956450345	ALDH9A1/FH/MDH1/PDHB/ACOT12/ALDH7A1/MDH2/DLD/LDHC/ACAT1/DLAT/ALDH3A2/ME2/PDHA1	14
T_MVI+	hsa01232	Nucleotide metabolism	22/1519	85/8875	0.0264448828779819	0.189052779723445	0.16702031291357	CTPS1/UCK2/RRM2/DGUOK/DTYMK/NME6/DCK/AK6/GMPR/GDA/RRM1/LACC1/PNP/GMPR2/DUT/DCTPP1/APRT/NT5M/NT5C3B/NT5C/TK1/CTPS2	22
T_MVI+	hsa04140	Autophagy - animal	39/1519	169/8875	0.0273821684307726	0.191675179015408	0.169337094242936	ATG4C/PRKACB/NRAS/AKT3/BIRC6/RAB1A/EIF2AK3/ATG4B/ATG7/RAF1/ATG3/PIK3R4/PIK3CA/PIK3R1/ATG10/ATG12/PPP2CA/RRAGD/TAX1BP1/YKT6/RHEB/DAPK1/HRAS/RRAS2/TRAF6/KRAS/TBK1/VPS33A/SUPT20H/EIF2S1/EIF2AK4/VPS39/MAP1LC3B/SMCR8/WIPI1/WDR45B/PIK3C3/IGBP1/ATG4A	39
T_MVI+	hsa00240	Pyrimidine metabolism	16/1519	58/8875	0.0309042618688512	0.211914938529266	0.187218084790893	CTPS1/UCK2/RRM2/DTYMK/NME6/UMPS/DCK/NUDT2/RRM1/DUT/DCTPP1/NT5M/NT5C3B/NT5C/TK1/CTPS2	16
T_MVI+	hsa05212	Pancreatic cancer	20/1519	77/8875	0.0320966314658025	0.215689363450193	0.190552633123291	AKT3/RAF1/TGFBR2/PIK3CA/NFKB1/PIK3R1/POLK/RAC1/RALA/BRAF/IKBKB/CDKN2A/TGFBR1/CHUK/DDB2/KRAS/CDK4/BRCA2/RAC3/SMAD2	20
T_MVI+	hsa04260	Cardiac muscle contraction	22/1519	87/8875	0.0338641137597392	0.223104749475929	0.197103820025727	UQCRH/ATP1B1/COX5B/COX7C/UQCRQ/COX7A2/ASPH/UQCRB/COX6C/CACNB2/COX8A/FXYD2/CACNA2D4/ATP2A2/COX6A1/UQCRC2/UQCR11/UQCRFS1/COX4I2/UQCR10/COX7B/SLC9A6	22
T_MVI+	hsa00640	Propanoate metabolism	10/1519	32/8875	0.0361503641184687	0.233586968150106	0.206364426749154	DBT/HADHA/SUCLG1/SUCLG2/PCCB/MMUT/DLD/LDHC/SUCLA2/ALDH6A1	10
T_MVI+	hsa03083	Polycomb repressive complex	21/1519	83/8875	0.0373620105254094	0.236861047859199	0.209256940777864	HDAC1/RBBP4/MTF2/E2F6/SFMBT1/RYBP/WDR5B/PHC3/L3MBTL3/EZH2/TEX10/BMI1/PCGF6/KDM2A/EED/AEBP2/AURKB/SUZ12/SCML1/SCML2/HCFC1	21
T_MVI+	hsa01210	2-Oxocarboxylic acid metabolism	10/1519	33/8875	0.0441804410209023	0.274900521907837	0.242863243038878	DBT/PDHB/OGDH/DLD/ACO1/DLAT/DLST/IDH3A/IDH3B/PDHA1	10
T_MVI-	hsa00982	Drug metabolism - cytochrome P450	5/124	73/8875	0.00345709152982076	0.565482555204381	0.562923810610696	GSTM1/ADH1B/CYP2C8/CYP2A6/CYP2D6	5
T_MVI-	hsa04820	Cytoskeleton in muscle cells	9/124	232/8875	0.00511748918736997	0.565482555204381	0.562923810610696	FHL2/COL4A4/SGCD/COL27A1/DCN/TCAP/COL5A3/TNNI3/COL9A3	9
T_MVI-	hsa04080	Neuroactive ligand-receptor interaction	11/124	370/8875	0.0142564255200715	0.674519948344275	0.671467821881179	HTR1D/PTH2R/GPR35/F2RL2/GRIK2/ADRA1A/MTNR1B/GRIK4/AVPR1A/SSTR2/CHRNA4	11
T_MVI-	hsa00830	Retinol metabolism	4/124	68/8875	0.0148668699978423	0.674519948344275	0.671467821881179	ADH1B/CYP26A1/CYP2C8/CYP2A6	4
T_MVI-	hsa04974	Protein digestion and absorption	5/124	105/8875	0.0156338836448468	0.674519948344275	0.671467821881179	SLC3A1/COL4A4/COL27A1/COL5A3/COL9A3	5
T_MVI-	hsa04261	Adrenergic signaling in cardiomyocytes	6/124	154/8875	0.020711814367561	0.674519948344275	0.671467821881179	CACNB4/RAPGEF4/CAMK2B/ADRA1A/CACNG3/TNNI3	6
T_MVI-	hsa05214	Glioma	4/124	76/8875	0.0215201843270537	0.674519948344275	0.671467821881179	GADD45A/CAMK2B/SHC4/GADD45B	4
T_MVI-	hsa00980	Metabolism of xenobiotics by cytochrome P450	4/124	79/8875	0.0244170117047702	0.674519948344275	0.671467821881179	GSTM1/ADH1B/CYP2A6/CYP2D6	4
T_MVI-	hsa04610	Complement and coagulation cascades	4/124	88/8875	0.0344710795885331	0.753274197522338	0.749865716990563	C7/F2RL2/C4B/SERPING1	4
T_MVI-	hsa05222	Small cell lung cancer	4/124	93/8875	0.0409560797701187	0.753274197522338	0.749865716990563	GADD45A/LAMB3/COL4A4/GADD45B	4
T_MVI-	hsa04713	Circadian entrainment	4/124	97/8875	0.0466102891836305	0.753274197522338	0.749865716990563	NOS1AP/CAMK2B/MTNR1B/GNAO1	4
T_MVI-	hsa05410	Hypertrophic cardiomyopathy	4/124	99/8875	0.0495926503042742	0.753274197522338	0.749865716990563	CACNB4/SGCD/CACNG3/TNNI3	4
