# Supplementary material for: Spatial transcriptomic-metabolic features of tumor foci and tumor capsule in microvascular invasion with hepatocellular carcinoma: A spatial multi-omics study
Source: PLoS Med. 2026 May 15;23(5):e1004703. doi: 10.1371/journal.pmed.1004703 (PMC13178920; doi:10.1371/journal.pmed.1004703)
Supplement: S7 Table — (XLSX) [file pmed.1004703.s026.xlsx]

## Sheet: Tumor_Cluster67_vs_Other_Marker
S7 Table. DEGs of Scissor positive clusters SC_C6 and SC_C7 versus Scissor negative clusters in 79 scRNA-Seq malignant cells.
Gene	P_val	Log2FC	Pct.1	Pct.2	P-adjust
TUBA1B	0	3.01777	0.926	0.507	0
STMN1	0	2.91713	0.858	0.262	0
H2AFZ	0	2.83583	0.905	0.498	0
MGP	6.47154e-103	2.69775	0.162	0.035	1.12404e-98
UBE2C	0	2.5903	0.593	0.013	0
PTTG1	0	2.30144	0.576	0.042	0
JPT1	0	2.29709	0.695	0.318	0
BIRC5	0	2.1883	0.585	0.024	0
HMGB2	0	2.12256	0.703	0.204	0
TOP2A	0	2.1118	0.54	0.023	0
CKS2	0	2.08474	0.65	0.247	0
TUBB	0	2.07482	0.89	0.631	0
TMSB10	9.18538e-295	2.06844	0.869	0.714	1.59541e-290
UBE2S	0	2.03452	0.663	0.245	0
FABP5	0	2.00019	0.445	0.082	0
CDKN3	0	1.98828	0.6	0.075	0
HMGN2	0	1.97046	0.873	0.701	0
NUSAP1	0	1.96648	0.602	0.064	0
KRT19	1.74852e-155	1.95628	0.19	0.029	3.037e-151
HIST1H4C	3.66078e-168	1.94033	0.547	0.315	6.35841e-164
GSTP1	2.65104e-230	1.91858	0.292	0.052	4.60459e-226
CCNB1	0	1.905	0.465	0.03	0
KPNA2	0	1.88455	0.573	0.157	0
S100A6	2.81503e-224	1.86361	0.396	0.111	4.88942e-220
S100A11	3.89565e-116	1.75843	0.385	0.181	6.76635e-112
RAN	0	1.75377	0.857	0.677	0
CENPF	0	1.72347	0.415	0.052	0
TUBA1C	3.69973e-251	1.70782	0.616	0.337	6.42607e-247
TUBB4B	4.41444e-250	1.67384	0.74	0.546	7.66744e-246
PCLAF	0	1.65523	0.516	0.029	0
PTMA	0	1.64744	0.98	0.944	0
S100A2	1.50608e-176	1.62421	0.135	0.006	2.61591e-172
TPX2	0	1.56929	0.5	0.048	0
CALM2	0	1.56215	0.9	0.829	0
TYMS	0	1.55384	0.537	0.088	0
NQO1	1.50535e-164	1.54418	0.339	0.108	2.61464e-160
LDHB	5.02986e-195	1.53651	0.355	0.106	8.73637e-191
TK1	0	1.53126	0.49	0.051	0
CKS1B	7.20634e-305	1.5269	0.733	0.487	1.25167e-300
CDK1	0	1.52261	0.481	0.011	0
CRABP2	1.23901e-198	1.50981	0.145	0.005	2.15203e-194
RANBP1	4.79923e-272	1.50958	0.754	0.577	8.33578e-268
HMGB1	0	1.50328	0.929	0.873	0
ASPM	2.07275e-269	1.49733	0.363	0.076	3.60016e-265
CENPW	0	1.46512	0.54	0.069	0
CCNB2	0	1.44917	0.44	0.01	0
SUMO2	0	1.40033	0.868	0.799	0
DEK	2.0285e-264	1.39386	0.768	0.604	3.52331e-260
H2AFV	2.42277e-278	1.38591	0.742	0.55	4.2081e-274
CDC20	0	1.37876	0.395	0.011	0
ANXA2	4.02931e-219	1.37008	0.746	0.52	6.99851e-215
SFRP1	5.47482e-166	1.36218	0.121	0.004	9.50922e-162
HMGN1	5.53982e-197	1.36081	0.762	0.629	9.62212e-193
GAPDH	0	1.34442	0.969	0.931	0
SNRPB	1.39539e-283	1.33482	0.792	0.632	2.42365e-279
CD24	3.15364e-70	1.31659	0.51	0.362	5.47756e-66
CLIC1	1.27461e-255	1.31391	0.758	0.543	2.21387e-251
PPIA	0	1.31088	0.962	0.882	0
HMGB3	2.90905e-226	1.29638	0.616	0.318	5.05274e-222
SPINT2	4.05147e-52	1.28842	0.211	0.097	7.03699e-48
YBX1	3.71843e-226	1.27426	0.853	0.771	6.45854e-222
PKM	9.72526e-247	1.26365	0.41	0.114	1.68918e-242
DYNLL1	8.96297e-260	1.26234	0.876	0.808	1.55678e-255
MDK	3.90587e-170	1.26218	0.644	0.394	6.7841e-166
HMMR	0	1.24424	0.372	0.013	0
UBE2T	0	1.23385	0.494	0.055	0
CFL1	0	1.23055	0.883	0.804	0
NPM1	2.11674e-252	1.22033	0.875	0.822	3.67656e-248
PCNA	1.59659e-168	1.2199	0.497	0.256	2.77312e-164
RRM2	0	1.21515	0.373	0.014	0
DUT	1.25007e-123	1.21433	0.626	0.502	2.17125e-119
PFN1	2.99725e-238	1.20667	0.848	0.775	5.20593e-234
ZWINT	0	1.20648	0.505	0.033	0
MARCKSL1	1.33547e-177	1.19789	0.459	0.198	2.31958e-173
SNRPD1	2.72518e-207	1.19488	0.688	0.497	4.73337e-203
TMEM106C	2.0514e-210	1.18281	0.586	0.316	3.56307e-206
MKI67	0	1.17883	0.348	0.016	0
DKK1	4.28971e-101	1.17804	0.131	0.021	7.4508e-97
TAGLN2	2.15459e-155	1.17431	0.691	0.532	3.74231e-151
SMC4	2.78964e-221	1.17077	0.512	0.222	4.84533e-217
RPA3	2.29046e-192	1.17039	0.687	0.519	3.9783e-188
SNRPG	3.20231e-189	1.1647	0.751	0.655	5.56209e-185
ENO1	6.75146e-180	1.15038	0.831	0.761	1.17266e-175
ANP32B	3.67953e-203	1.14701	0.702	0.535	6.39097e-199
S100A9	5.26432e-100	1.14596	0.185	0.047	9.1436e-96
MAD2L1	0	1.13968	0.428	0.023	0
DTYMK	1.05603e-305	1.1356	0.556	0.204	1.83423e-301
RAD21	1.9196e-152	1.13277	0.625	0.448	3.33415e-148
CDCA3	0	1.12833	0.368	0.007	0
LSM4	1.51393e-175	1.12548	0.705	0.556	2.62955e-171
AURKA	0	1.12384	0.362	0.051	0
H2AFX	0	1.11884	0.405	0.086	0
HSBP1	2.46152e-59	1.10507	0.613	0.581	4.27542e-55
NAP1L1	1.26862e-155	1.09334	0.705	0.578	2.20347e-151
GNAS	5.47928e-70	1.09077	0.744	0.702	9.51696e-66
CCT5	2.19092e-143	1.08729	0.652	0.511	3.8054e-139
SUB1	4.1992e-169	1.08447	0.869	0.843	7.29358e-165
CD9	1.8283e-24	1.07517	0.41	0.346	3.17558e-20
SNRPD2	7.06976e-142	1.07358	0.727	0.641	1.22795e-137
H1FX	1.18731e-90	1.07142	0.558	0.426	2.06224e-86
TPI1	8.04048e-199	1.05965	0.862	0.809	1.39655e-194
YWHAQ	5.73311e-181	1.05952	0.694	0.531	9.95784e-177
SELENOW	5.88132e-74	1.05621	0.424	0.267	1.02153e-69
LGALS1	1.52726e-41	1.0426	0.52	0.433	2.6527e-37
HMGA1	5.10836e-148	1.03667	0.432	0.198	8.87271e-144
CENPA	0	1.0287	0.315	0.005	0
S100A10	1.86014e-117	1.02394	0.827	0.773	3.23088e-113
DSTN	1.231e-36	1.01671	0.688	0.707	2.13812e-32
CENPN	0	1.01372	0.415	0.059	0
ACTG1	3.06959e-173	1.01185	0.898	0.858	5.33157e-169
SNRPF	4.20077e-132	1.00729	0.716	0.655	7.29631e-128
LSM5	1.25301e-145	1.0059	0.691	0.569	2.17635e-141
CHCHD2	1.22354e-263	1.00307	0.91	0.852	2.12516e-259
MZT2A	6.08159e-152	1.00215	0.67	0.53	1.05631e-147
ALYREF	7.32716e-122	1.00088	0.433	0.23	1.27265e-117
TMSB4X	2.20399e-69	1.00056	0.84	0.796	3.82811e-65
SKA2	1.11465e-212	0.997522	0.464	0.18	1.93604e-208
ARL6IP1	5.21836e-30	0.991976	0.563	0.581	9.06377e-26
SET	5.07309e-119	0.986153	0.707	0.631	8.81145e-115
LY6E	4.82586e-92	0.983081	0.327	0.149	8.38203e-88
ANXA5	3.09635e-109	0.982778	0.559	0.383	5.37806e-105
SMS	9.36541e-149	0.977145	0.503	0.273	1.62668e-144
ILF2	2.88267e-142	0.973398	0.653	0.513	5.00692e-138
MZT2B	5.19786e-204	0.971384	0.823	0.743	9.02816e-200
LSM3	1.53351e-133	0.970837	0.737	0.673	2.66356e-129
PGK1	1.98056e-93	0.969101	0.676	0.597	3.44003e-89
ACTB	3.08812e-291	0.967035	0.979	0.953	5.36375e-287
RHOA	9.18259e-146	0.966894	0.765	0.696	1.59492e-141
PTGES3	1.56642e-227	0.965793	0.862	0.816	2.72071e-223
EIF4EBP1	2.98475e-118	0.958517	0.548	0.363	5.18421e-114
AP2S1	3.71144e-103	0.957008	0.713	0.659	6.44639e-99
PPDPF	4.01667e-65	0.948691	0.622	0.517	6.97655e-61
EIF5A	3.14946e-90	0.947314	0.645	0.561	5.4703e-86
NUF2	0	0.946746	0.355	0.009	0
PGAM1	2.47029e-107	0.946185	0.634	0.516	4.29064e-103
SLC25A5	6.92394e-174	0.945615	0.85	0.796	1.20262e-169
CENPX	9.77291e-109	0.945231	0.712	0.61	1.69746e-104
CENPM	0	0.944831	0.379	0.013	0
PA2G4	2.60093e-135	0.944507	0.717	0.633	4.51756e-131
PLP2	1.85865e-175	0.941735	0.396	0.143	3.22829e-171
HNRNPA1	2.09923e-181	0.938706	0.814	0.754	3.64615e-177
PBK	0	0.933854	0.363	0.005	0
CBX3	2.41998e-137	0.932656	0.677	0.54	4.20326e-133
WFDC2	2.2679e-55	0.930436	0.169	0.064	3.93911e-51
ID1	4.65642e-67	0.924334	0.255	0.112	8.08773e-63
CSTB	5.50077e-76	0.923845	0.732	0.71	9.55428e-72
MARCKS	2.23228e-108	0.92197	0.48	0.277	3.87724e-104
CALM3	7.23994e-86	0.91576	0.602	0.502	1.2575e-81
ERH	1.15168e-125	0.912749	0.735	0.698	2.00035e-121
PSIP1	5.7278e-83	0.912714	0.45	0.275	9.94862e-79
TKT	5.48096e-70	0.900488	0.651	0.558	9.51989e-66
UBALD2	6.62887e-77	0.899148	0.342	0.186	1.15137e-72
CALM1	4.95304e-123	0.898744	0.795	0.757	8.60293e-119
VPS29	6.38675e-130	0.898238	0.719	0.623	1.10931e-125
POLR2K	1.59724e-96	0.897579	0.705	0.66	2.77425e-92
H3F3B	7.1e-125	0.89749	0.903	0.893	1.2332e-120
NME1	2.58001e-100	0.897203	0.651	0.549	4.48121e-96
AKR1C3	4.87057e-55	0.896298	0.749	0.827	8.4597e-51
LSM2	4.10744e-134	0.895656	0.619	0.457	7.13421e-130
RHEB	9.44286e-119	0.887271	0.74	0.682	1.64013e-114
ANAPC11	1.59099e-162	0.885597	0.805	0.763	2.76338e-158
DDAH2	5.38275e-143	0.879982	0.545	0.318	9.3493e-139
ANP32E	6.38586e-103	0.876243	0.543	0.382	1.10916e-98
CCT6A	6.0423e-113	0.873067	0.681	0.578	1.04949e-108
CDC42	1.74695e-68	0.868844	0.683	0.656	3.03428e-64
VDAC3	1.36983e-86	0.866539	0.557	0.421	2.37925e-82
CCDC34	1.0105e-177	0.865461	0.449	0.186	1.75515e-173
BEX3	5.02637e-57	0.857858	0.549	0.45	8.73031e-53
GSN	9.3677e-31	0.857616	0.301	0.205	1.62708e-26
FKBP1A	1.44028e-80	0.853492	0.604	0.502	2.50162e-76
PDCD5	6.36069e-97	0.850846	0.712	0.659	1.10479e-92
GPX2	3.28879e-31	0.849735	0.442	0.364	5.71229e-27
SRSF9	1.21579e-56	0.84748	0.603	0.552	2.11171e-52
GGCT	4.40176e-84	0.837735	0.521	0.381	7.64541e-80
UCHL1	2.51234e-182	0.837143	0.161	0.012	4.36369e-178
ARPC3	7.33122e-127	0.835603	0.789	0.754	1.27336e-122
BOLA3	5.44553e-91	0.834435	0.578	0.441	9.45834e-87
BANF1	1.38587e-103	0.833783	0.714	0.671	2.40712e-99
ELOC	3.61611e-100	0.831529	0.696	0.606	6.28083e-96
NUDT1	8.54418e-226	0.829301	0.434	0.143	1.48404e-221
SRSF3	1.16216e-130	0.828997	0.741	0.679	2.01856e-126
RAD51AP1	0	0.826617	0.337	0.024	0
DDX39A	1.42631e-141	0.826258	0.461	0.231	2.47736e-137
CKLF	5.67757e-128	0.825971	0.463	0.251	9.86138e-124
TACC3	0	0.824352	0.329	0.011	0
NASP	5.42896e-95	0.822454	0.556	0.415	9.42955e-91
CYCS	2.31305e-105	0.819979	0.758	0.697	4.01754e-101
CCNA2	0	0.818924	0.346	0.035	0
NDUFA4L2	5.26063e-70	0.818412	0.116	0.025	9.1372e-66
SNRPD3	1.46908e-109	0.816048	0.73	0.683	2.55165e-105
SLBP	2.68079e-77	0.81524	0.413	0.256	4.65626e-73
VDAC2	1.02071e-84	0.814903	0.652	0.578	1.77288e-80
SPC25	0	0.813597	0.298	0.003	0
UQCRH	6.68058e-126	0.813337	0.834	0.808	1.16035e-121
HNRNPD	7.0863e-88	0.812122	0.58	0.461	1.23082e-83
PHGDH	2.42395e-123	0.809336	0.46	0.238	4.21016e-119
DBI	1.13916e-114	0.8072	0.897	0.86	1.97861e-110
PSMA7	6.18345e-127	0.806086	0.851	0.83	1.074e-122
PAFAH1B3	2.23928e-198	0.802769	0.401	0.133	3.8894e-194
BUB3	5.81483e-104	0.801815	0.526	0.355	1.00998e-99
UQCC2	7.83533e-79	0.800668	0.655	0.589	1.36092e-74
SIVA1	1.84226e-56	0.798495	0.592	0.566	3.19983e-52
FAM111B	2.31513e-275	0.795877	0.243	0.02	4.02115e-271
SFN	2.86456e-129	0.795597	0.288	0.094	4.97546e-125
TMA7	1.07105e-103	0.79466	0.812	0.809	1.86032e-99
TXN	3.9665e-111	0.789511	0.901	0.868	6.88941e-107
CRIP2	3.42426e-20	0.789176	0.214	0.15	5.9476e-16
RBBP7	1.06346e-97	0.7888	0.535	0.373	1.84712e-93
SGO1	0	0.787316	0.316	0.01	0
YWHAH	1.96248e-100	0.785602	0.482	0.299	3.40863e-96
SNRPC	1.58112e-71	0.783453	0.65	0.604	2.74625e-67
KNSTRN	1.13e-195	0.778153	0.331	0.089	1.9627e-191
TM4SF1	6.70887e-98	0.777735	0.327	0.141	1.16526e-93
IGKC	0.000197567	0.77771	0.222	0.196	1
FTH1	7.10659e-153	0.77766	0.998	0.99	1.23434e-148
MCM7	9.01599e-145	0.777424	0.403	0.172	1.56599e-140
LDHA	6.2276e-84	0.775418	0.8	0.754	1.08167e-79
NCAPG	0	0.773519	0.307	0.005	0
NCL	4.02833e-71	0.773303	0.742	0.717	6.99681e-67
HNRNPA3	6.95969e-126	0.77186	0.764	0.733	1.20883e-121
COMTD1	5.41016e-54	0.76924	0.382	0.254	9.39691e-50
SMC2	1.4802e-170	0.767306	0.384	0.138	2.57096e-166
CKAP2	8.31101e-249	0.765206	0.328	0.063	1.44354e-244
YWHAB	2.96256e-76	0.762972	0.72	0.7	5.14567e-72
EIF3H	5.22275e-65	0.762349	0.678	0.645	9.07139e-61
MYL6	2.64455e-149	0.760702	0.919	0.9	4.59332e-145
DYNLT1	3.48056e-73	0.759977	0.568	0.453	6.04539e-69
NEK2	0	0.759124	0.278	0.005	0
PSMB5	2.85498e-59	0.758951	0.68	0.652	4.95881e-55
TROAP	0	0.75803	0.299	0.015	0
YWHAZ	4.04574e-66	0.757328	0.585	0.488	7.02705e-62
CENPU	0	0.745713	0.322	0.026	0
H2AFY	4.31686e-95	0.745268	0.591	0.444	7.49795e-91
SNRPA1	3.69877e-81	0.741688	0.47	0.312	6.4244e-77
CDK4	2.98763e-87	0.740494	0.472	0.308	5.18921e-83
POLR2I	1.22276e-41	0.739574	0.618	0.612	2.12381e-37
CYBA	4.26095e-43	0.738737	0.231	0.121	7.40085e-39
NDC80	0	0.737948	0.29	0.015	0
APRT	1.81989e-37	0.736622	0.664	0.677	3.16097e-33
H3F3A	7.11724e-199	0.734563	0.957	0.922	1.23619e-194
MYBL2	0	0.734456	0.27	0.004	0
RACK1	7.59187e-149	0.734301	0.923	0.893	1.31863e-144
DHFR	2.11528e-89	0.733257	0.415	0.239	3.67403e-85
RBX1	4.63917e-62	0.732186	0.621	0.567	8.05778e-58
DEPDC1	0	0.73202	0.288	0.007	0
NUTF2	4.93458e-85	0.731934	0.447	0.287	8.57088e-81
KRT5	1.30192e-139	0.731228	0.1	0.003	2.26131e-135
EIF2S2	6.32383e-75	0.730317	0.699	0.665	1.09839e-70
HNRNPAB	2.43272e-57	0.72975	0.534	0.446	4.22539e-53
H2AFJ	2.52462e-22	0.729195	0.624	0.644	4.38502e-18
TALDO1	1.04325e-80	0.72676	0.738	0.698	1.81203e-76
DLGAP5	0	0.726119	0.265	0.005	0
TPM4	1.22818e-131	0.724909	0.337	0.123	2.13323e-127
YWHAE	5.44167e-57	0.72445	0.674	0.656	9.45163e-53
C4orf48	2.83012e-146	0.723941	0.222	0.047	4.91563e-142
COMMD4	4.44335e-71	0.721358	0.6	0.523	7.71766e-67
HNRNPA2B1	4.99644e-184	0.721062	0.9	0.887	8.67832e-180
TPM3	2.67249e-86	0.720574	0.702	0.656	4.64184e-82
TUBG1	2.16778e-154	0.718684	0.392	0.154	3.76522e-150
TRMT112	1.17337e-92	0.717987	0.751	0.725	2.03802e-88
CCT2	2.02556e-65	0.717597	0.572	0.487	3.5182e-61
AP2M1	5.48371e-54	0.716637	0.573	0.509	9.52466e-50
TBCB	2.17433e-71	0.714579	0.466	0.318	3.7766e-67
GLO1	2.84561e-68	0.709358	0.609	0.519	4.94255e-64
MIF	1.57463e-59	0.708188	0.666	0.622	2.73498e-55
SSB	8.46935e-44	0.705323	0.592	0.558	1.47104e-39
CBX1	2.45003e-115	0.704922	0.411	0.204	4.25545e-111
EEF1B2	3.04012e-92	0.704537	0.874	0.861	5.28038e-88
EIF1AX	1.66549e-68	0.704203	0.705	0.697	2.89279e-64
ECT2	0	0.703037	0.3	0.024	0
OLA1	1.17787e-85	0.701227	0.522	0.362	2.04584e-81
TPGS2	5.3628e-125	0.700715	0.399	0.185	9.31466e-121
RALY	1.47053e-80	0.699918	0.485	0.326	2.55417e-76
HIST1H1C	0.616022	0.698791	0.52	0.576	1
PRELID1	4.35631e-58	0.698497	0.706	0.696	7.56647e-54
NEDD8	1.90861e-80	0.694333	0.751	0.744	3.31506e-76
HSPB11	1.38203e-58	0.694288	0.524	0.422	2.40046e-54
BCL7C	9.60585e-72	0.69321	0.41	0.26	1.66844e-67
AARD	1.52002e-162	0.692628	0.113	0.002	2.64012e-158
LMNB1	2.74243e-245	0.692002	0.307	0.054	4.76332e-241
PRDX1	1.268e-105	0.68959	0.919	0.896	2.20238e-101
RBM8A	2.97321e-70	0.689452	0.707	0.677	5.16417e-66
SNRPE	7.82403e-65	0.689338	0.721	0.716	1.35896e-60
MZT1	9.76019e-142	0.688195	0.337	0.121	1.69525e-137
C12orf75	4.60148e-130	0.687105	0.303	0.101	7.99231e-126
NDUFB11	1.91448e-110	0.686087	0.81	0.787	3.32526e-106
YBX3	1.21257e-146	0.684761	0.261	0.066	2.1061e-142
PPM1G	6.54758e-60	0.682618	0.529	0.432	1.13725e-55
RBP1	7.87946e-33	0.681377	0.253	0.15	1.36858e-28
KIF23	0	0.680465	0.268	0.003	0
RAC1	1.61291e-53	0.679138	0.728	0.715	2.80146e-49
ATP5MC3	2.07027e-101	0.678874	0.855	0.821	3.59586e-97
SELENOM	1.43074e-55	0.677437	0.328	0.189	2.48506e-51
ATP6V1F	3.59245e-54	0.675064	0.593	0.525	6.23973e-50
SF3B6	1.51669e-46	0.674424	0.703	0.727	2.63434e-42
PSMD8	9.65767e-70	0.67422	0.716	0.695	1.67744e-65
ZNF706	2.52898e-50	0.674022	0.676	0.668	4.39259e-46
CCT7	9.00253e-54	0.673331	0.582	0.528	1.56365e-49
SEC61G	3.51185e-41	0.673247	0.707	0.72	6.09973e-37
CMC2	1.11574e-46	0.671821	0.479	0.388	1.93792e-42
MYL9	3.13844e-107	0.670946	0.146	0.026	5.45116e-103
NDUFS6	4.37224e-67	0.670537	0.772	0.782	7.59415e-63
CNIH4	6.95412e-39	0.6699	0.536	0.482	1.20786e-34
SUMO3	1.69582e-32	0.669868	0.439	0.364	2.94547e-28
GTSE1	0	0.668883	0.264	0.004	0
UBE2N	4.79161e-63	0.668775	0.529	0.42	8.32255e-59
LAPTM4B	1.10375e-52	0.668216	0.446	0.323	1.9171e-48
PSMA4	1.20316e-56	0.667273	0.662	0.65	2.08978e-52
EPCAM	1.18544e-44	0.665839	0.275	0.151	2.05899e-40
DYNLRB1	3.5227e-62	0.665549	0.685	0.644	6.11857e-58
MXD3	1.15677e-247	0.665548	0.242	0.025	2.00919e-243
PPA1	4.98973e-45	0.664971	0.673	0.641	8.66666e-41
POLE4	3.17537e-61	0.663225	0.448	0.322	5.5153e-57
ATP1B3	1.69613e-157	0.662625	0.349	0.117	2.946e-153
SGO2	4.08857e-307	0.662483	0.276	0.025	7.10144e-303
HMGN3	1.09904e-54	0.662202	0.589	0.526	1.90892e-50
XRCC6	3.27933e-65	0.65902	0.605	0.535	5.69588e-61
TPRKB	3.00252e-59	0.658041	0.492	0.381	5.21508e-55
NUCKS1	4.30399e-74	0.657222	0.849	0.854	7.4756e-70
PLK1	0	0.654691	0.226	0.005	0
SLC25A6	6.68572e-41	0.654381	0.621	0.59	1.16124e-36
MORF4L1	2.60723e-54	0.652223	0.685	0.68	4.5285e-50
UBA52	1.40255e-122	0.652056	0.938	0.913	2.43609e-118
KIF20B	1.33611e-145	0.650427	0.288	0.084	2.32069e-141
GTF3C6	5.14071e-40	0.649839	0.525	0.462	8.92889e-36
BTF3	6.97683e-107	0.647001	0.865	0.834	1.21181e-102
KDELR1	4.58151e-40	0.64587	0.61	0.598	7.95763e-36
HEBP2	3.43007e-14	0.643526	0.545	0.563	5.95768e-10
KRT7	6.40748e-22	0.642936	0.198	0.124	1.11291e-17
AURKB	0	0.642251	0.266	0.005	0
SNU13	1.13599e-40	0.641012	0.637	0.642	1.9731e-36
COX5A	7.95873e-81	0.640186	0.796	0.772	1.38235e-76
HNRNPF	1.70188e-43	0.638945	0.647	0.632	2.956e-39
TUBB2A	1.77023e-70	0.638579	0.48	0.312	3.07472e-66
FKBP3	5.79658e-45	0.638301	0.544	0.475	1.00681e-40
S100A16	4.77882e-26	0.637423	0.557	0.521	8.30034e-22
CDCA8	0	0.636987	0.255	0.012	0
RBMX	5.95279e-60	0.634494	0.533	0.433	1.03394e-55
GMNN	1.53947e-52	0.634168	0.494	0.373	2.6739e-48
PPP1CA	2.96836e-58	0.63252	0.611	0.545	5.15574e-54
MCM3	3.3561e-104	0.632386	0.312	0.13	5.82922e-100
MORF4L2	1.36352e-50	0.632104	0.658	0.635	2.3683e-46
ENY2	1.13657e-73	0.632043	0.779	0.777	1.97411e-69
PPP1CC	7.9009e-56	0.630905	0.565	0.482	1.37231e-51
SCOC	3.13028e-46	0.630484	0.449	0.344	5.43699e-42
ORC6	0	0.629113	0.285	0.023	0
EIF4A3	3.37014e-48	0.628709	0.452	0.341	5.8536e-44
GNG5	1.44076e-65	0.628258	0.777	0.779	2.50246e-61
NME4	4.30506e-53	0.626485	0.49	0.377	7.47745e-49
KIFC1	0	0.625614	0.266	0.007	0
PSMB3	6.14414e-69	0.625425	0.756	0.753	1.06718e-64
CLTA	2.51365e-60	0.625424	0.73	0.715	4.36596e-56
COX7B	5.54276e-45	0.624413	0.804	0.815	9.62723e-41
VBP1	2.70697e-60	0.623346	0.458	0.326	4.70173e-56
UXT	3.80175e-51	0.621071	0.651	0.621	6.60326e-47
MAGOH	6.65145e-49	0.620135	0.561	0.498	1.15529e-44
CKAP2L	0	0.620027	0.25	0.005	0
RAD51C	2.60182e-119	0.619571	0.372	0.165	4.5191e-115
NOL7	3.44195e-46	0.618725	0.597	0.55	5.97832e-42
PRDX2	1.98183e-66	0.618259	0.791	0.796	3.44224e-62
SDCBP	2.22801e-19	0.616591	0.569	0.544	3.86983e-15
PPP1R14B	1.99808e-19	0.615706	0.512	0.509	3.47046e-15
CENPK	0	0.615472	0.271	0.013	0
TMPO	1.02394e-51	0.6143	0.55	0.455	1.77847e-47
RFC4	3.63176e-156	0.612949	0.311	0.094	6.308e-152
TXNL4A	1.20457e-37	0.612911	0.578	0.531	2.09222e-33
HPRT1	8.73022e-62	0.61185	0.396	0.249	1.51635e-57
HNRNPM	3.34557e-51	0.611014	0.586	0.528	5.81091e-47
CSNK2B	2.09338e-58	0.61083	0.666	0.635	3.63598e-54
POMP	1.02694e-51	0.610817	0.724	0.719	1.7837e-47
DMAC1	1.42021e-23	0.609699	0.326	0.252	2.46676e-19
HSPD1	3.94358e-127	0.609226	0.922	0.918	6.84961e-123
IMPDH2	2.13738e-50	0.608716	0.441	0.325	3.71241e-46
PFN2	1.89901e-204	0.608655	0.212	0.025	3.29839e-200
ATP5F1E	2.4666e-78	0.608374	0.904	0.907	4.28424e-74
SH3BGRL3	6.22458e-22	0.608025	0.503	0.469	1.08115e-17
EEF1D	6.75177e-53	0.607752	0.862	0.861	1.17271e-48
COPRS	1.43959e-34	0.607037	0.529	0.475	2.50043e-30
TMEM14C	1.23418e-54	0.606407	0.685	0.668	2.14365e-50
UQCR10	2.6242e-57	0.60526	0.806	0.809	4.55798e-53
ATP5MG	1.01136e-91	0.6042	0.84	0.838	1.75663e-87
PHB	8.64211e-51	0.603388	0.672	0.657	1.50105e-46
BRK1	7.53739e-43	0.602862	0.664	0.663	1.30917e-38
SSBP1	2.76379e-42	0.602482	0.697	0.694	4.80042e-38
PERP	2.25515e-16	0.601302	0.599	0.612	3.91698e-12
DBF4	1.49143e-139	0.600416	0.272	0.078	2.59046e-135
DNAJC9	2.71235e-130	0.60021	0.342	0.131	4.71108e-126
PSMB9	3.15929e-26	0.599379	0.399	0.32	5.48737e-22
ABRACL	6.50512e-33	0.598779	0.254	0.159	1.12987e-28
PRMT1	2.01755e-43	0.597352	0.425	0.324	3.50429e-39
SLC25A3	3.23562e-69	0.594888	0.833	0.839	5.61994e-65
GGH	2.1699e-35	0.594448	0.689	0.669	3.76889e-31
ROMO1	2.32713e-43	0.594385	0.709	0.701	4.04199e-39
RAB5IF	3.49983e-42	0.594362	0.548	0.49	6.07885e-38
TPD52L1	1.70085e-11	0.594009	0.266	0.224	2.95421e-07
OAZ1	3.44031e-78	0.593818	0.825	0.833	5.97547e-74
HPGD	0.290915	0.593648	0.204	0.232	1
PAGE2	1.15688e-70	0.593328	0.107	0.02	2.00939e-66
SNX3	1.07676e-46	0.591599	0.705	0.698	1.87022e-42
KRT10	4.96514e-18	0.590993	0.542	0.539	8.62395e-14
PFDN4	4.6526e-35	0.590867	0.412	0.329	8.0811e-31
ID3	6.5865e-75	0.590748	0.153	0.042	1.14401e-70
ARPC2	8.1267e-49	0.590149	0.662	0.636	1.41153e-44
FEN1	4.16071e-143	0.589957	0.305	0.097	7.22674e-139
CCT3	3.11441e-47	0.589528	0.74	0.756	5.40942e-43
CCT4	3.09629e-33	0.589081	0.595	0.589	5.37795e-29
GTF2A2	1.35214e-36	0.586726	0.548	0.505	2.34854e-32
ATP5MC2	2.18897e-90	0.586477	0.839	0.84	3.80203e-86
MCM4	3.72408e-161	0.584427	0.296	0.08	6.46835e-157
VIM	1.87468e-13	0.583637	0.244	0.184	3.25614e-09
FBL	4.77338e-38	0.583604	0.487	0.404	8.29089e-34
PSMD14	4.5568e-58	0.581703	0.482	0.353	7.91471e-54
ARPC5L	1.71788e-41	0.581467	0.443	0.346	2.98379e-37
PSMD7	6.24264e-31	0.580072	0.55	0.522	1.08428e-26
HSPA8	2.03344e-61	0.579869	0.818	0.825	3.53189e-57
UBA2	7.31595e-48	0.579424	0.416	0.302	1.27071e-43
NOP10	4.85096e-47	0.579363	0.675	0.665	8.42564e-43
C19orf53	2.51276e-34	0.578037	0.694	0.722	4.36442e-30
ATAD2	2.7749e-49	0.577802	0.391	0.265	4.81972e-45
CDKN2A	1.28133e-27	0.577245	0.387	0.302	2.22555e-23
MIS18BP1	1.2747e-112	0.577142	0.317	0.125	2.21403e-108
NELFE	1.273e-52	0.576065	0.529	0.422	2.21107e-48
ATP5F1B	6.42355e-62	0.575436	0.804	0.81	1.11571e-57
CHCHD1	1.06361e-26	0.573472	0.526	0.496	1.84739e-22
COX6B1	7.18672e-67	0.571799	0.856	0.854	1.24826e-62
WDR34	1.57782e-103	0.571598	0.305	0.124	2.74051e-99
EIF3K	5.20264e-47	0.571582	0.748	0.745	9.03647e-43
HNRNPDL	1.49984e-41	0.570448	0.581	0.544	2.60506e-37
IDH2	6.7996e-30	0.570103	0.579	0.549	1.18102e-25
SRP14	8.66772e-94	0.569608	0.888	0.882	1.5055e-89
RRM1	7.13004e-98	0.569571	0.324	0.144	1.23842e-93
HP1BP3	1.90311e-20	0.568909	0.505	0.496	3.30551e-16
COX8A	2.49284e-65	0.568808	0.798	0.811	4.32982e-61
PSMB6	1.00819e-37	0.567041	0.63	0.604	1.75112e-33
ANLN	0	0.566926	0.225	0.005	0
TMEM258	4.49319e-50	0.566595	0.712	0.716	7.80423e-46
PSMB2	3.98067e-42	0.566271	0.663	0.648	6.91403e-38
HJURP	0	0.566013	0.22	0.004	0
PGP	1.27639e-50	0.565761	0.406	0.287	2.21696e-46
BTF3L4	3.36766e-47	0.565619	0.444	0.336	5.84928e-43
SEC11A	4.66846e-49	0.565586	0.694	0.688	8.10865e-45
ATP5PD	4.33061e-56	0.565489	0.789	0.779	7.52183e-52
RNF7	2.79105e-18	0.565235	0.536	0.541	4.84778e-14
UBE2L3	2.5667e-33	0.565192	0.551	0.513	4.4581e-29
RTRAF	1.33655e-42	0.564893	0.628	0.602	2.32145e-38
NDUFAF8	5.92256e-22	0.564708	0.555	0.548	1.02869e-17
DMKN	7.74717e-72	0.564643	0.188	0.066	1.34561e-67
FAM136A	5.04171e-42	0.564145	0.488	0.399	8.75695e-38
KRT8	4.40799e-43	0.5636	0.805	0.823	7.65624e-39
DDOST	4.05691e-10	0.5632	0.508	0.538	7.04646e-06
STRAP	2.67671e-20	0.559622	0.482	0.456	4.64918e-16
LSM6	2.52717e-31	0.558909	0.376	0.29	4.38945e-27
MND1	2.11278e-259	0.558741	0.271	0.033	3.66969e-255
UBE2V2	1.98703e-30	0.557632	0.535	0.489	3.45128e-26
PSMG2	1.54945e-33	0.556336	0.502	0.451	2.69124e-29
CCNI	5.92057e-29	0.556265	0.541	0.487	1.02834e-24
NHP2	1.44094e-33	0.55389	0.6	0.569	2.50277e-29
VDAC1	5.64107e-35	0.553058	0.7	0.707	9.79798e-31
GLRX3	1.92778e-48	0.551994	0.424	0.309	3.34836e-44
PSMC5	2.36721e-37	0.551502	0.615	0.588	4.1116e-33
RACGAP1	6.51666e-255	0.550025	0.25	0.027	1.13188e-250
FLOT1	5.93966e-44	0.549889	0.45	0.342	1.03166e-39
PHF19	8.88763e-303	0.548944	0.271	0.023	1.54369e-298
RNASEH2C	1.00539e-36	0.548503	0.495	0.418	1.74625e-32
PSMB1	1.05273e-49	0.547865	0.752	0.765	1.82849e-45
ITGB3BP	9.56012e-140	0.547842	0.336	0.118	1.6605e-135
C1QBP	1.37616e-18	0.547786	0.49	0.474	2.39026e-14
POLR2H	1.22953e-42	0.547729	0.516	0.439	2.13557e-38
GCHFR	4.02025e-20	0.547642	0.591	0.602	6.98277e-16
DPY30	1.26255e-32	0.547593	0.59	0.556	2.19292e-28
AKR1B1	1.30891e-168	0.547426	0.214	0.034	2.27344e-164
SF3B5	1.30732e-21	0.54666	0.604	0.618	2.27069e-17
TFDP1	1.01242e-96	0.546069	0.301	0.125	1.75848e-92
ATP5F1C	1.32045e-43	0.54567	0.759	0.768	2.29349e-39
PDAP1	3.20591e-27	0.545291	0.548	0.514	5.56835e-23
ACP1	6.90937e-31	0.544663	0.603	0.591	1.20009e-26
RAB13	1.79192e-36	0.544354	0.663	0.659	3.11239e-32
PSMD2	3.05902e-31	0.544024	0.5	0.44	5.31321e-27
PPP4C	2.95186e-29	0.543969	0.526	0.486	5.12709e-25
SERBP1	6.61392e-54	0.543797	0.765	0.788	1.14877e-49
NT5DC2	6.24346e-145	0.543778	0.23	0.052	1.08443e-140
MRFAP1	4.24225e-28	0.543062	0.652	0.659	7.36836e-24
USP1	1.23994e-55	0.54293	0.355	0.22	2.15366e-51
PDCD6	1.33904e-09	0.540593	0.525	0.558	2.32579e-05
TTK	0	0.540428	0.231	0.005	0
C19orf48	7.76404e-72	0.539865	0.373	0.216	1.34854e-67
NDUFAF3	2.90985e-24	0.539419	0.618	0.625	5.05411e-20
PSMC3	4.5634e-35	0.539338	0.605	0.575	7.92616e-31
ACAT2	8.46325e-38	0.539239	0.512	0.417	1.46998e-33
GINS2	9.44024e-203	0.539093	0.259	0.045	1.63968e-198
LAGE3	3.24559e-33	0.538869	0.472	0.394	5.63727e-29
SAC3D1	2.5483e-61	0.538758	0.309	0.169	4.42613e-57
ANP32A	9.98055e-31	0.538394	0.551	0.522	1.73352e-26
SAP18	2.62825e-47	0.538162	0.752	0.762	4.565e-43
STOML2	6.32572e-22	0.537601	0.561	0.557	1.09871e-17
PABPC1	7.36048e-42	0.536889	0.792	0.814	1.27844e-37
TCF19	1.33661e-246	0.535822	0.215	0.016	2.32157e-242
TAF9	6.23706e-29	0.534844	0.503	0.454	1.08331e-24
EEF1E1	8.24026e-53	0.534664	0.357	0.225	1.43125e-48
TMEM147	6.06954e-21	0.534624	0.492	0.472	1.05422e-16
HLA-DRA	4.75661e-11	0.533745	0.379	0.335	8.26175e-07
IMPA2	1.57176e-47	0.533208	0.356	0.234	2.73e-43
COPE	9.89642e-46	0.533155	0.712	0.713	1.71891e-41
FAM111A	1.22786e-58	0.532343	0.27	0.137	2.13267e-54
CSE1L	8.10311e-69	0.531373	0.38	0.225	1.40743e-64
PSMG1	4.83214e-52	0.529506	0.361	0.234	8.39294e-48
TCP1	5.09908e-35	0.529269	0.592	0.574	8.85659e-31
HIST1H2BJ	7.50167e-73	0.528571	0.152	0.043	1.30296e-68
HNRNPH3	2.39606e-44	0.527887	0.476	0.381	4.16172e-40
UBE2I	2.68434e-40	0.527441	0.494	0.413	4.66243e-36
CENPE	4.05671e-229	0.527266	0.193	0.013	7.0461e-225
PCMT1	1.34349e-30	0.525821	0.464	0.401	2.33351e-26
NAA10	6.41381e-23	0.525267	0.508	0.469	1.11401e-18
HDGF	5.08924e-22	0.524363	0.574	0.573	8.83949e-18
NACA	8.64985e-81	0.523811	0.95	0.935	1.50239e-76
RBM42	2.21763e-30	0.523809	0.43	0.353	3.85181e-26
MIS18A	2.29204e-150	0.52373	0.296	0.086	3.98104e-146
AURKAIP1	5.31096e-38	0.523633	0.746	0.768	9.22461e-34
UBE2D2	1.19553e-29	0.523443	0.552	0.519	2.07651e-25
MAGOHB	1.17261e-44	0.522873	0.398	0.284	2.03671e-40
HSPE1	7.05658e-91	0.522509	0.925	0.911	1.22566e-86
PARK7	1.6536e-47	0.521946	0.78	0.785	2.87214e-43
CBX5	3.09202e-63	0.521889	0.377	0.23	5.37054e-59
PPP1R1B	1.34749e-138	0.521793	0.11	0.005	2.34046e-134
ARPC1B	1.00025e-46	0.521496	0.347	0.22	1.73733e-42
EIF1	3.09093e-114	0.520346	0.958	0.944	5.36863e-110
CDC123	1.39463e-34	0.520269	0.404	0.312	2.42233e-30
FBLN1	2.63254e-172	0.520073	0.212	0.033	4.57246e-168
OXCT1	3.65736e-180	0.519167	0.173	0.016	6.35246e-176
SUMO1	1.79905e-30	0.518098	0.702	0.722	3.12477e-26
CKB	7.85264e-22	0.517916	0.303	0.219	1.36392e-17
TRIR	9.7985e-36	0.517637	0.706	0.736	1.7019e-31
EMC9	1.36294e-64	0.517393	0.334	0.186	2.3673e-60
ARL2	1.93963e-57	0.516613	0.302	0.165	3.36894e-53
CDCA5	8.58836e-290	0.516553	0.211	0.008	1.49171e-285
IRX3	2.34466e-48	0.514464	0.164	0.067	4.07244e-44
TIMP1	8.02568e-49	0.514255	0.248	0.121	1.39398e-44
ATP5MF	2.00442e-40	0.513685	0.797	0.802	3.48147e-36
NUDT21	5.6041e-62	0.513041	0.358	0.212	9.73376e-58
EIF3E	1.58484e-37	0.512766	0.732	0.738	2.75271e-33
CDKN2C	6.09964e-74	0.51255	0.283	0.129	1.05945e-69
HNRNPK	1.40928e-52	0.512189	0.752	0.783	2.44779e-48
LSM8	1.41097e-42	0.512082	0.513	0.428	2.45071e-38
PRC1	1.32622e-304	0.511861	0.232	0.011	2.30351e-300
ARHGAP11A	1.48916e-279	0.511704	0.216	0.011	2.58653e-275
STIP1	5.82267e-39	0.511548	0.463	0.37	1.01134e-34
MEA1	8.096e-20	0.511406	0.473	0.438	1.40619e-15
TCEA1	9.23677e-23	0.510667	0.644	0.648	1.60433e-18
MYL12B	4.15984e-51	0.510576	0.837	0.829	7.22523e-47
AHCY	5.14452e-24	0.509985	0.546	0.528	8.93552e-20
TEX30	8.26219e-42	0.509957	0.368	0.257	1.43506e-37
SAE1	2.60234e-91	0.509074	0.333	0.155	4.52001e-87
EEF1A1	7.56854e-56	0.507131	0.99	0.977	1.31458e-51
NDUFS5	7.87573e-41	0.506847	0.772	0.791	1.36794e-36
SLIRP	8.80782e-19	0.506413	0.589	0.598	1.52983e-14
PSMD11	1.68106e-29	0.506008	0.529	0.489	2.91984e-25
PARPBP	6.89587e-267	0.505537	0.234	0.018	1.19774e-262
RWDD1	3.20969e-21	0.505443	0.557	0.542	5.57492e-17
ANXA1	1.75801e-25	0.504106	0.131	0.065	3.05349e-21
UBE2E3	1.31507e-35	0.503801	0.443	0.354	2.28415e-31
EZH2	1.89076e-145	0.502363	0.279	0.077	3.28405e-141
MCTS1	8.45922e-22	0.501753	0.504	0.462	1.46928e-17
FAM83D	1.21083e-61	0.500621	0.268	0.129	2.10309e-57
KIF4A	0	0.500309	0.241	0.004	0
AKR7A2	5.0325e-10	0.500262	0.463	0.471	8.74096e-06
TUBA4A	8.43784e-41	0.5	0.345	0.228	1.46557e-36
TSPO	1.84619e-08	0.499821	0.442	0.439	0.000320665
CRYAB	8.49449e-48	0.499447	0.148	0.054	1.47541e-43
UQCRFS1	8.43528e-28	0.498316	0.622	0.612	1.46512e-23
NUDC	1.46178e-33	0.497723	0.669	0.672	2.53897e-29
EIF3I	1.72865e-20	0.497569	0.566	0.557	3.00249e-16
THOC7	3.56914e-29	0.497556	0.534	0.488	6.19924e-25
CENPH	8.98966e-224	0.497087	0.253	0.036	1.56141e-219
HELLS	2.28135e-125	0.495642	0.251	0.071	3.96248e-121
CDT1	4.35689e-264	0.495121	0.23	0.017	7.56749e-260
ITM2C	2.87141e-67	0.494391	0.263	0.122	4.98734e-63
CTNNAL1	5.05609e-47	0.49427	0.334	0.206	8.78193e-43
CMSS1	2.40247e-54	0.493972	0.355	0.218	4.17284e-50
ACTL6A	1.42292e-68	0.491626	0.333	0.179	2.47147e-64
S100A1	8.57369e-29	0.490598	0.118	0.052	1.48916e-24
ITGB1BP1	3.82159e-43	0.490585	0.397	0.284	6.63772e-39
COPZ1	2.75238e-17	0.490534	0.551	0.555	4.7806e-13
DNMT1	1.01779e-78	0.48999	0.317	0.154	1.7678e-74
CAMTA1	2.62108e-18	0.489623	0.547	0.544	4.55255e-14
PDZD11	5.96992e-42	0.488037	0.386	0.272	1.03692e-37
ADRM1	5.30366e-28	0.487979	0.571	0.549	9.21193e-24
ARPC5	1.24321e-27	0.487549	0.665	0.679	2.15934e-23
TXNDC17	4.396e-20	0.487149	0.616	0.615	7.63541e-16
DCTN3	4.93118e-16	0.486156	0.528	0.525	8.56496e-12
CCDC167	3.59193e-15	0.485363	0.48	0.455	6.23882e-11
TMEM14B	4.80221e-33	0.48517	0.653	0.652	8.34096e-29
KIF5B	3.95726e-17	0.484172	0.515	0.501	6.87337e-13
SRP9	2.57203e-43	0.484101	0.756	0.755	4.46736e-39
ODC1	2.94234e-26	0.483511	0.416	0.333	5.11056e-22
CAPG	1.13318e-78	0.483483	0.219	0.079	1.96822e-74
KIF2C	5.80557e-306	0.482928	0.202	0.003	1.00837e-301
PHPT1	1.76408e-18	0.482601	0.661	0.703	3.06403e-14
PAICS	1.94829e-27	0.481151	0.436	0.365	3.38398e-23
HDAC2	1.45668e-47	0.480638	0.332	0.208	2.53011e-43
MAZ	1.57838e-32	0.480342	0.426	0.339	2.74149e-28
GTF3A	2.52676e-14	0.4801	0.534	0.537	4.38873e-10
FCER1G	7.72121e-39	0.479728	0.142	0.058	1.3411e-34
SRM	7.1225e-14	0.478606	0.351	0.308	1.23711e-09
POLR2J	3.64863e-20	0.477427	0.607	0.62	6.3373e-16
HNRNPR	6.53017e-34	0.477326	0.541	0.492	1.13423e-29
GABARAPL2	9.0067e-10	0.477297	0.526	0.557	1.56437e-05
UBE2A	2.20294e-31	0.477051	0.411	0.326	3.82629e-27
FOXM1	0	0.47649	0.232	0.009	0
MDH1	1.13148e-28	0.476439	0.693	0.697	1.96527e-24
CLDN4	7.89604e-56	0.476147	0.175	0.067	1.37146e-51
SLC3A2	1.87574e-12	0.475588	0.412	0.38	3.25797e-08
SERF2	8.99054e-82	0.474731	0.956	0.936	1.56157e-77
ARPC1A	9.17024e-19	0.474419	0.543	0.531	1.59278e-14
C9orf16	3.24613e-07	0.473726	0.481	0.487	0.0056382
S100A13	1.18043e-25	0.473291	0.481	0.399	2.05029e-21
TP53I3	8.17408e-15	0.472215	0.346	0.288	1.41976e-10
RTN3	6.8038e-27	0.471919	0.522	0.484	1.18175e-22
KHDRBS1	1.23352e-27	0.471784	0.488	0.435	2.14251e-23
MTA1	1.49019e-26	0.470955	0.213	0.13	2.58831e-22
TOP1	8.72983e-11	0.470697	0.527	0.561	1.51628e-06
GADD45GIP1	2.13335e-19	0.470483	0.625	0.655	3.70542e-15
LGALS3	2.19552e-30	0.469514	0.26	0.158	3.8134e-26
MCM5	4.23594e-86	0.469345	0.264	0.107	7.3574e-82
TPD52	2.36502e-22	0.469071	0.391	0.324	4.10781e-18
ZC3H15	1.29297e-14	0.468845	0.556	0.568	2.24576e-10
SLC25A39	1.07218e-23	0.46844	0.529	0.494	1.86227e-19
PSMA5	2.81162e-17	0.467859	0.59	0.598	4.88349e-13
BRIX1	1.24435e-34	0.467844	0.375	0.276	2.16132e-30
ASF1B	5.69994e-296	0.466822	0.208	0.006	9.90023e-292
DCTPP1	4.67577e-35	0.466449	0.337	0.235	8.12134e-31
CD74	0.0888477	0.466062	0.428	0.463	1
TOMM22	2.34919e-16	0.46558	0.506	0.499	4.0803e-12
HIST1H1A	2.15698e-90	0.465336	0.116	0.018	3.74646e-86
HLA-DRB1	1.1582e-18	0.464589	0.248	0.173	2.01168e-14
NONO	2.20638e-30	0.464498	0.576	0.554	3.83226e-26
BCL2L12	1.41382e-56	0.464295	0.319	0.182	2.45566e-52
DCTN2	1.18312e-32	0.464277	0.408	0.315	2.05496e-28
CAPNS1	3.76755e-11	0.464076	0.435	0.42	6.54386e-07
POLR2L	1.52967e-28	0.463533	0.759	0.779	2.65688e-24
PKIB	2.52885e-81	0.463081	0.186	0.057	4.39236e-77
EZR	4.69286e-45	0.462918	0.319	0.193	8.15104e-41
PRDX5	1.60177e-33	0.462862	0.783	0.792	2.78212e-29
FIBP	1.45413e-24	0.462828	0.417	0.352	2.52568e-20
ENSA	2.24123e-26	0.461524	0.602	0.595	3.89279e-22
ATP5MC1	9.3962e-28	0.461267	0.743	0.761	1.63203e-23
RFC2	3.11556e-69	0.460958	0.285	0.137	5.41141e-65
ARPC4	4.13638e-20	0.460726	0.418	0.364	7.18448e-16
PAIP1	1.18314e-16	0.460581	0.435	0.4	2.055e-12
LYAR	2.8365e-52	0.460516	0.288	0.16	4.92671e-48
HSP90AB1	8.4393e-54	0.459947	0.93	0.94	1.46582e-49
HIKESHI	9.71973e-26	0.459458	0.37	0.292	1.68822e-21
NDUFA6	1.02604e-25	0.459371	0.674	0.689	1.78213e-21
CDC25B	3.86094e-112	0.458756	0.246	0.075	6.70607e-108
TOMM40	6.95512e-27	0.457809	0.399	0.322	1.20803e-22
SVIP	2.23937e-38	0.457495	0.373	0.262	3.88956e-34
POLR2G	4.51054e-34	0.456682	0.446	0.364	7.83436e-30
NDUFS8	2.85166e-25	0.456555	0.644	0.661	4.95304e-21
NUDCD2	3.04382e-13	0.455486	0.431	0.407	5.28681e-09
MGME1	3.89561e-63	0.455483	0.288	0.147	6.76628e-59
AKR1B10	0.142335	0.455114	0.367	0.422	1
PDHA1	4.53854e-13	0.454657	0.476	0.46	7.883e-09
CNN3	5.95298e-20	0.453426	0.524	0.486	1.03397e-15
PSMA3	6.68802e-20	0.453364	0.631	0.651	1.16164e-15
PFDN2	2.78315e-21	0.452804	0.647	0.68	4.83405e-17
GDI2	2.63418e-21	0.452019	0.614	0.626	4.5753e-17
CD163L1	2.32782e-81	0.451541	0.129	0.028	4.04319e-77
EIF4E	1.31712e-44	0.451532	0.353	0.233	2.28771e-40
DKC1	1.96622e-41	0.451215	0.345	0.229	3.41513e-37
PHLDA2	1.35003e-58	0.450861	0.183	0.07	2.34486e-54
COA3	9.6403e-23	0.450215	0.629	0.631	1.67442e-18
TMEM160	7.68324e-16	0.449868	0.479	0.466	1.3345e-11
HDDC2	5.15565e-31	0.449359	0.243	0.153	8.95485e-27
UFD1	4.03432e-21	0.448833	0.486	0.441	7.00722e-17
RBM17	1.09277e-26	0.448744	0.463	0.399	1.89803e-22
ST13	8.71571e-38	0.448046	0.755	0.778	1.51383e-33
SPAG5	1.86911e-179	0.447316	0.225	0.037	3.24645e-175
SAP30	9.80961e-90	0.447138	0.202	0.062	1.70383e-85
BZW1	4.45282e-19	0.446727	0.608	0.624	7.73411e-15
ZDHHC12	1.82403e-21	0.444884	0.38	0.317	3.16816e-17
FAM49B	1.19124e-41	0.444755	0.359	0.242	2.06907e-37
BRD7	1.64952e-23	0.444615	0.371	0.301	2.86505e-19
XRCC5	9.60975e-21	0.444465	0.627	0.652	1.66912e-16
LRRC59	1.29183e-23	0.444033	0.452	0.396	2.24378e-19
LMNA	2.87882e-18	0.443825	0.682	0.726	5.00022e-14
RAB2A	4.91341e-18	0.44367	0.667	0.701	8.5341e-14
GSTM3	3.95725e-46	0.443588	0.327	0.197	6.87334e-42
VPS35	5.72897e-27	0.443005	0.422	0.345	9.95064e-23
SEPHS1	2.34864e-29	0.4425	0.33	0.238	4.07934e-25
TRAPPC1	5.71218e-23	0.442387	0.437	0.379	9.92148e-19
RHOC	1.80432e-23	0.442001	0.511	0.446	3.13392e-19
RAB11A	6.35386e-19	0.44172	0.51	0.481	1.1036e-14
LSM7	5.98673e-19	0.441447	0.558	0.561	1.03984e-14
FXYD3	8.89552e-31	0.441265	0.118	0.05	1.54506e-26
SRSF2	6.47092e-27	0.440272	0.597	0.618	1.12393e-22
ZCRB1	7.4325e-12	0.439955	0.549	0.569	1.29095e-07
CAPZB	1.33651e-17	0.439836	0.532	0.518	2.32139e-13
VAPA	5.70597e-21	0.438877	0.629	0.641	9.91069e-17
SNX6	2.14583e-11	0.438793	0.429	0.412	3.7271e-07
GPX4	3.56875e-45	0.437533	0.876	0.882	6.19857e-41
RPA2	3.4282e-52	0.437252	0.298	0.168	5.95445e-48
SMC1A	9.74439e-24	0.437215	0.362	0.287	1.6925e-19
OIP5	2.4103e-294	0.437188	0.212	0.007	4.18645e-290
NDUFB4	2.71356e-26	0.436926	0.728	0.765	4.71318e-22
SRI	2.91148e-22	0.436643	0.353	0.277	5.05696e-18
ING1	6.33462e-05	0.436639	0.252	0.234	1
FUCA2	5.67036e-22	0.436614	0.406	0.341	9.84884e-18
SUPT4H1	2.26221e-14	0.436409	0.534	0.532	3.92924e-10
CD47	3.87718e-16	0.436405	0.385	0.333	6.73427e-12
COX20	5.69957e-14	0.436128	0.575	0.582	9.89958e-10
CCT8	2.5435e-15	0.436109	0.536	0.527	4.4178e-11
FAM133A	3.5927e-44	0.435915	0.167	0.071	6.24016e-40
CPNE1	2.03606e-15	0.435666	0.402	0.361	3.53643e-11
CD99	2.44125e-14	0.435087	0.626	0.64	4.24021e-10
ARF4	4.8027e-10	0.434907	0.567	0.608	8.34181e-06
FKBP4	1.96417e-22	0.43469	0.492	0.449	3.41157e-18
HIGD1A	4.46995e-09	0.43366	0.556	0.571	7.76385e-05
DENR	1.40222e-30	0.433326	0.416	0.329	2.43552e-26
CDC6	2.27811e-189	0.432874	0.207	0.026	3.95685e-185
NAA50	1.85905e-27	0.432822	0.471	0.405	3.22898e-23
CNBP	4.24075e-25	0.432772	0.705	0.734	7.36575e-21
MYL6B	6.40469e-28	0.432598	0.349	0.263	1.11243e-23
NUP37	4.9923e-70	0.432242	0.305	0.154	8.67112e-66
RALA	3.08524e-31	0.431805	0.37	0.278	5.35875e-27
CLSPN	2.00435e-209	0.431497	0.192	0.016	3.48135e-205
POLD2	1.37826e-19	0.431439	0.49	0.461	2.39391e-15
KPNB1	4.55044e-21	0.431423	0.483	0.448	7.90367e-17
PAXX	3.21846e-26	0.431186	0.411	0.339	5.59014e-22
GMPS	2.35037e-41	0.431026	0.359	0.246	4.08235e-37
ERP29	7.79096e-24	0.430561	0.689	0.746	1.35321e-19
TSR2	2.43758e-21	0.430415	0.338	0.268	4.23383e-17
PSMB7	1.79763e-10	0.430326	0.585	0.613	3.1223e-06
NINJ1	4.65726e-09	0.430079	0.373	0.353	8.0892e-05
EIF2S1	2.37187e-20	0.430066	0.397	0.339	4.1197e-16
CISD1	2.84116e-12	0.429137	0.489	0.479	4.93481e-08
SSNA1	1.12873e-09	0.429015	0.437	0.427	1.9605e-05
NDUFB3	3.93943e-13	0.428841	0.632	0.673	6.8424e-09
SPC24	9.93253e-230	0.428652	0.204	0.016	1.72518e-225
MPHOSPH6	1.59674e-57	0.428408	0.243	0.115	2.77339e-53
HINT1	2.12969e-55	0.428212	0.933	0.911	3.69906e-51
COPS9	9.62804e-12	0.427918	0.536	0.55	1.67229e-07
COPS3	4.47699e-38	0.427505	0.315	0.205	7.77608e-34
IFI27L2	5.11463e-77	0.426766	0.198	0.066	8.8836e-73
REXO2	2.03623e-14	0.426684	0.424	0.4	3.53673e-10
CCDC124	1.80045e-16	0.426325	0.425	0.388	3.1272e-12
BUB1	1.23734e-254	0.426016	0.177	0.004	2.14914e-250
SNRPB2	3.56908e-11	0.425977	0.501	0.51	6.19913e-07
CACYBP	1.88548e-31	0.425243	0.679	0.668	3.27489e-27
TMED3	5.61918e-53	0.42524	0.246	0.12	9.75995e-49
COA4	1.34157e-10	0.423806	0.598	0.635	2.33018e-06
SRPK1	6.4505e-19	0.42318	0.392	0.336	1.12039e-14
TBCA	4.45088e-33	0.422858	0.764	0.782	7.73074e-29
CARHSP1	6.58407e-05	0.422388	0.566	0.624	1
PSME2	3.81923e-18	0.422023	0.743	0.764	6.63362e-14
PRELID3B	3.55416e-39	0.42188	0.382	0.273	6.17322e-35
PPIH	3.10615e-60	0.421344	0.281	0.142	5.39507e-56
UBE2M	2.87659e-11	0.420494	0.395	0.368	4.99635e-07
POLR2F	1.01793e-15	0.419939	0.609	0.631	1.76805e-11
TAF15	4.97241e-28	0.419657	0.413	0.332	8.63658e-24
MAL2	1.48385e-08	0.419288	0.324	0.291	0.000257729
SMC3	1.96359e-07	0.419147	0.414	0.414	0.00341057
NDUFB2	4.71232e-28	0.418853	0.772	0.794	8.18482e-24
ATP5PO	2.96697e-17	0.418824	0.674	0.702	5.15333e-13
DAP	2.39477e-14	0.418387	0.387	0.338	4.15947e-10
PSMG3	7.09193e-23	0.417965	0.371	0.299	1.2318e-18
UQCRB	2.57491e-42	0.416932	0.891	0.883	4.47235e-38
FN3KRP	1.34338e-37	0.416882	0.312	0.203	2.33331e-33
WDR1	2.62864e-27	0.41686	0.38	0.293	4.56569e-23
PFDN5	7.35351e-46	0.416191	0.837	0.847	1.27723e-41
COPS6	4.0139e-16	0.416145	0.569	0.579	6.97175e-12
SS18L2	3.85641e-17	0.415214	0.399	0.352	6.6982e-13
POC1A	2.19879e-164	0.415029	0.231	0.044	3.81908e-160
CYC1	2.26945e-11	0.41494	0.648	0.689	3.94181e-07
FADS1	2.33347e-25	0.414534	0.364	0.271	4.05301e-21
DNAJC8	1.29949e-20	0.413762	0.528	0.493	2.25708e-16
SEM1	4.10233e-24	0.413132	0.783	0.807	7.12534e-20
CTSC	1.00427e-40	0.412927	0.249	0.138	1.74432e-36
GNB2	3.82134e-15	0.412865	0.475	0.45	6.63729e-11
NDUFV1	1.93385e-11	0.412506	0.568	0.586	3.3589e-07
KIF14	3.98968e-200	0.412209	0.173	0.012	6.92968e-196
ATP5MPL	9.97428e-25	0.411987	0.742	0.779	1.73243e-20
HAT1	4.49732e-39	0.411608	0.334	0.222	7.8114e-35
DGUOK	1.7242e-11	0.411592	0.396	0.368	2.99477e-07
DAD1	7.59534e-21	0.411456	0.718	0.76	1.31923e-16
EIF2S3	1.05781e-17	0.410662	0.459	0.419	1.8373e-13
GPN3	2.35734e-20	0.41007	0.399	0.334	4.09447e-16
KDELR2	4.06489e-15	0.410025	0.699	0.754	7.0603e-11
FTL	8.38953e-13	0.409476	0.994	0.997	1.45718e-08
TIMM17B	5.22873e-21	0.409349	0.428	0.371	9.08178e-17
PSAT1	2.8796e-29	0.408952	0.332	0.232	5.00158e-25
RTF2	3.60279e-11	0.408941	0.476	0.471	6.25768e-07
PSMB8	9.29193e-08	0.40876	0.45	0.44	0.00161392
TPM2	2.60142e-65	0.408596	0.156	0.048	4.51841e-61
APEX1	7.40753e-13	0.408104	0.538	0.551	1.28661e-08
OST4	3.19598e-21	0.408064	0.765	0.815	5.55109e-17
ESCO2	7.72998e-179	0.407368	0.158	0.012	1.34262e-174
MELK	1.05455e-277	0.407331	0.204	0.008	1.83165e-273
COX7B2	3.2003e-31	0.40718	0.296	0.191	5.5586e-27
SNRNP40	1.68357e-51	0.407136	0.304	0.175	2.92419e-47
TCEAL9	1.39883e-21	0.406838	0.315	0.236	2.42963e-17
PDXK	2.35037e-08	0.406102	0.332	0.304	0.000408236
RAB5C	4.27282e-16	0.40572	0.507	0.496	7.42147e-12
PHB2	2.79553e-13	0.405261	0.594	0.619	4.85556e-09
ATP5PB	4.12081e-13	0.405072	0.618	0.648	7.15744e-09
POP7	5.91092e-15	0.404676	0.425	0.389	1.02667e-10
LAMTOR1	1.15393e-09	0.404485	0.525	0.545	2.00427e-05
PRKDC	4.46899e-07	0.404351	0.414	0.419	0.00776218
EIF3M	4.3002e-15	0.404325	0.559	0.561	7.46901e-11
SELENOK	8.4637e-10	0.404118	0.608	0.651	1.47006e-05
LACTB2	0.000140027	0.404028	0.372	0.373	1
H1F0	0.667809	0.402675	0.485	0.566	1
PSENEN	8.79313e-14	0.402159	0.394	0.357	1.52728e-09
TIMM10	6.46236e-13	0.401443	0.51	0.509	1.12245e-08
EIF1B	4.6122e-18	0.400976	0.582	0.582	8.01092e-14
PDCD10	5.60068e-16	0.400975	0.374	0.324	9.72782e-12
EIF3D	3.44596e-14	0.40076	0.489	0.471	5.98529e-10
ITGAE	1.29544e-67	0.4006	0.238	0.101	2.25004e-63
VWA1	0.0761617	0.400203	0.212	0.212	1
TXNDC12	8.92881e-19	0.400173	0.412	0.359	1.55084e-14
COX17	1.02215e-08	0.399938	0.638	0.687	0.000177536
MAP1LC3B	2.8802e-10	0.399658	0.451	0.44	5.00262e-06
NDUFAB1	4.2799e-10	0.399411	0.652	0.7	7.43376e-06
MED10	2.50877e-17	0.398632	0.387	0.333	4.35748e-13
CEP55	8.68702e-239	0.398576	0.154	0.001	1.50885e-234
MTHFD2	6.11915e-149	0.398291	0.142	0.013	1.06283e-144
RUVBL2	3.37647e-25	0.398241	0.358	0.28	5.86459e-21
HTATSF1	2.0307e-20	0.39741	0.318	0.243	3.52713e-16
PYCR1	2.70545e-74	0.395872	0.198	0.069	4.69909e-70
ATP5ME	1.31263e-17	0.395091	0.769	0.81	2.2799e-13
ANAPC16	1.11381e-14	0.39495	0.577	0.594	1.93458e-10
TPD52L2	1.83822e-44	0.394448	0.298	0.179	3.19281e-40
NUCB2	4.41321e-11	0.393651	0.491	0.481	7.6653e-07
NBL1	1.49978e-133	0.393643	0.112	0.007	2.60496e-129
NPC2	1.05084e-13	0.39338	0.589	0.611	1.8252e-09
C1QL1	7.54815e-41	0.393221	0.146	0.06	1.31104e-36
PRDX4	1.32412e-15	0.392874	0.632	0.65	2.29986e-11
PARP1	3.07828e-09	0.392761	0.469	0.47	5.34666e-05
SNF8	1.13638e-16	0.392629	0.542	0.534	1.97377e-12
G6PD	1.88181e-71	0.392318	0.178	0.058	3.26851e-67
PRDX3	4.35919e-16	0.392231	0.688	0.717	7.57149e-12
SUPT16H	1.74438e-20	0.391951	0.37	0.303	3.02981e-16
NDUFA12	1.1051e-17	0.391568	0.655	0.697	1.91945e-13
ARHGDIA	7.90094e-14	0.391466	0.48	0.456	1.37231e-09
SSRP1	1.37234e-30	0.391348	0.358	0.264	2.38361e-26
AKR1C1	0.908196	0.391254	0.621	0.768	1
SPTSSA	5.57456e-11	0.390945	0.504	0.496	9.68245e-07
TMEM97	2.45945e-12	0.390609	0.505	0.49	4.27181e-08
LBR	9.49507e-06	0.390456	0.411	0.424	0.16492
TMEM54	2.03903e-70	0.389969	0.224	0.089	3.54159e-66
TNFRSF12A	4.21602e-14	0.389965	0.38	0.318	7.3228e-10
C9orf40	5.62829e-137	0.389596	0.192	0.036	9.77577e-133
FBXO5	3.17598e-127	0.389464	0.171	0.03	5.51635e-123
MDH2	2.06967e-15	0.388632	0.666	0.687	3.59482e-11
BTG3	3.39129e-31	0.388576	0.29	0.188	5.89033e-27
CHEK1	1.67135e-216	0.388505	0.218	0.024	2.90297e-212
FANCI	4.34924e-230	0.388106	0.211	0.018	7.55419e-226
VAMP8	1.23562e-05	0.387912	0.568	0.615	0.214615
TMEM141	0.00147924	0.387549	0.504	0.557	1
GTSF1	4.1858e-35	0.387114	0.164	0.078	7.27032e-31
POLR1D	2.6435e-13	0.386555	0.471	0.461	4.5915e-09
RSL24D1	3.05771e-09	0.386259	0.511	0.524	5.31093e-05
PNP	2.46981e-78	0.386131	0.246	0.097	4.28981e-74
FXYD5	6.9575e-36	0.38557	0.181	0.088	1.20845e-31
PQBP1	1.81313e-12	0.385371	0.412	0.375	3.14922e-08
TEDC1	3.78498e-101	0.385029	0.19	0.049	6.57413e-97
NDUFC1	1.71133e-10	0.38446	0.613	0.656	2.97241e-06
SHCBP1	2.04822e-272	0.384119	0.184	0.004	3.55756e-268
EIF3F	1.01289e-14	0.383795	0.616	0.642	1.75928e-10
EIF6	1.45264e-18	0.383763	0.672	0.705	2.52309e-14
SPINK1	3.30198e-09	0.383398	0.423	0.365	5.73521e-05
TIMMDC1	1.48947e-08	0.383113	0.369	0.355	0.000258707
SSX1	1.13612e-52	0.383073	0.156	0.058	1.97332e-48
PCNP	4.7751e-14	0.382044	0.478	0.455	8.29387e-10
HNRNPA0	1.18764e-12	0.381747	0.441	0.418	2.06282e-08
NIFK	3.02153e-11	0.381493	0.407	0.378	5.2481e-07
RHNO1	8.15771e-146	0.381035	0.204	0.038	1.41691e-141
MDFI	9.71669e-148	0.38076	0.111	0.004	1.68769e-143
RBM3	4.78442e-08	0.380698	0.556	0.58	0.000831006
CDC25C	1.10873e-226	0.380674	0.156	0.003	1.92575e-222
PNRC2	1.81107e-17	0.380634	0.379	0.322	3.14565e-13
SMARCB1	5.85796e-31	0.380627	0.325	0.229	1.01747e-26
LARP6	4.29861e-89	0.380436	0.195	0.057	7.46625e-85
KNL1	8.77741e-43	0.380379	0.221	0.114	1.52455e-38
ATP5IF1	8.01811e-22	0.379992	0.759	0.772	1.39267e-17
GRB2	3.69814e-11	0.379409	0.387	0.355	6.42329e-07
BUD31	2.57044e-09	0.379107	0.508	0.514	4.4646e-05
NANS	1.0156e-13	0.378747	0.392	0.349	1.764e-09
SKA3	2.00834e-229	0.377957	0.186	0.011	3.48828e-225
E2F1	1.70454e-99	0.377759	0.179	0.044	2.96062e-95
EMC6	3.05801e-10	0.377317	0.416	0.397	5.31145e-06
SPDL1	6.98899e-109	0.377169	0.186	0.044	1.21392e-104
SNRNP25	2.79677e-13	0.377163	0.369	0.322	4.8577e-09
NAP1L4	2.78132e-21	0.375604	0.407	0.342	4.83088e-17
BAX	1.97255e-18	0.375563	0.464	0.419	3.42612e-14
PRIM1	3.29403e-76	0.375373	0.256	0.106	5.7214e-72
NAE1	2.05343e-21	0.375358	0.327	0.255	3.5666e-17
HLA-DPB1	1.79897e-11	0.375196	0.207	0.153	3.12464e-07
C1orf122	0.0088112	0.375132	0.409	0.436	1
KIF11	8.98643e-216	0.374886	0.17	0.009	1.56085e-211
NSMCE2	1.73422e-29	0.37444	0.322	0.226	3.01217e-25
ATG3	2.5841e-15	0.374201	0.38	0.331	4.48832e-11
TRIP13	3.06315e-235	0.373183	0.183	0.009	5.32039e-231
BUB1B	2.09067e-243	0.37302	0.165	0.003	3.63128e-239
PRR11	2.22075e-236	0.372907	0.178	0.007	3.85722e-232
COX4I1	5.23279e-25	0.372366	0.834	0.867	9.08883e-21
SKA1	7.32716e-250	0.372197	0.169	0.003	1.27265e-245
RAP1B	1.89878e-12	0.372058	0.486	0.479	3.29799e-08
C7orf50	5.98526e-11	0.371443	0.412	0.384	1.03958e-06
GHITM	6.57458e-14	0.371314	0.654	0.671	1.14194e-09
MAGEF1	1.5842e-25	0.371127	0.275	0.189	2.75159e-21
HNRNPC	1.52558e-19	0.371112	0.678	0.729	2.64978e-15
DSN1	3.15191e-73	0.370924	0.25	0.105	5.47456e-69
RRP36	3.3938e-21	0.37074	0.341	0.266	5.8947e-17
DPM2	9.97334e-17	0.370464	0.342	0.282	1.73227e-12
CKAP5	7.90956e-47	0.369907	0.232	0.118	1.37381e-42
MTCH2	1.24273e-08	0.369904	0.605	0.646	0.00021585
RFC5	2.70462e-74	0.369877	0.238	0.095	4.69765e-70
GUK1	3.77396e-08	0.369558	0.731	0.8	0.000655499
S100A4	2.13113e-54	0.369098	0.138	0.044	3.70156e-50
RUVBL1	6.69075e-19	0.368597	0.288	0.221	1.16212e-14
CYSTM1	0.000647048	0.368584	0.538	0.575	1
PSMC4	6.92947e-08	0.368242	0.492	0.499	0.00120358
NUDT15	6.97202e-77	0.367747	0.231	0.088	1.21097e-72
LAMTOR5	2.12923e-11	0.366912	0.623	0.663	3.69826e-07
CSAG1	6.85994e-42	0.366884	0.183	0.084	1.1915e-37
ATP5F1A	6.2651e-06	0.366868	0.652	0.713	0.108819
EIF4A1	7.4833e-16	0.366803	0.443	0.409	1.29977e-11
MLF2	2.33523e-06	0.36677	0.559	0.608	0.0405606
SNX5	1.30209e-20	0.36648	0.427	0.372	2.2616e-16
YEATS4	2.11931e-35	0.366308	0.259	0.156	3.68104e-31
CMAS	5.71053e-10	0.365656	0.382	0.353	9.91861e-06
RCN2	8.82721e-16	0.365451	0.354	0.3	1.5332e-11
UCHL3	3.55227e-16	0.364934	0.345	0.287	6.16993e-12
CIP2A	1.29253e-215	0.364684	0.183	0.012	2.245e-211
NFU1	4.70028e-11	0.364646	0.291	0.246	8.16392e-07
ZNF428	3.95667e-11	0.363834	0.418	0.386	6.87234e-07
MAPRE1	1.02476e-30	0.363671	0.336	0.238	1.7799e-26
FAM50A	8.25818e-11	0.363475	0.381	0.341	1.43436e-06
RFC3	1.05783e-72	0.362853	0.202	0.072	1.83734e-68
MAD2L2	1.12667e-29	0.362762	0.329	0.229	1.95691e-25
SNCG	1.2682e-86	0.362523	0.117	0.019	2.20274e-82
COX14	1.79763e-06	0.362005	0.562	0.601	0.031223
DPM1	4.17143e-11	0.361545	0.388	0.358	7.24536e-07
METTL5	1.29162e-10	0.36143	0.452	0.435	2.24341e-06
PCBP2	4.27582e-16	0.360919	0.693	0.752	7.42668e-12
CD320	2.30585e-23	0.360607	0.281	0.2	4.00503e-19
RAB34	3.39954e-71	0.360189	0.191	0.066	5.90466e-67
MTCH1	1.9957e-16	0.359352	0.544	0.53	3.46634e-12
HIST1H1E	3.0642e-42	0.359106	0.128	0.047	5.32222e-38
COX6C	8.78204e-25	0.358982	0.891	0.884	1.52535e-20
KMT5A	5.47187e-42	0.358575	0.221	0.112	9.50409e-38
RRP7A	1.97256e-27	0.358469	0.332	0.243	3.42613e-23
VRK1	2.04279e-101	0.357915	0.225	0.069	3.54812e-97
MYL12A	2.97727e-11	0.357829	0.725	0.769	5.17122e-07
HLA-DPA1	2.66317e-11	0.357402	0.204	0.15	4.62566e-07
AK6	1.6746e-11	0.357309	0.362	0.32	2.90862e-07
C20orf27	3.22005e-23	0.357105	0.285	0.206	5.59291e-19
RAD1	5.10881e-50	0.356415	0.278	0.15	8.87349e-46
COA6	3.57417e-05	0.355573	0.487	0.505	0.620798
NENF	9.46674e-07	0.354365	0.529	0.554	0.0164428
NFIB	2.45205e-12	0.354153	0.318	0.458	4.25896e-08
BEX4	1.97095e-29	0.353796	0.133	0.062	3.42334e-25
HSD17B10	1.69254e-07	0.35334	0.609	0.65	0.00293978
RANGAP1	9.01257e-42	0.353097	0.278	0.16	1.56539e-37
ATXN10	8.08717e-07	0.352464	0.435	0.429	0.0140466
SSR3	6.11511e-11	0.352274	0.654	0.706	1.06213e-06
GPSM2	5.97734e-111	0.352258	0.194	0.046	1.0382e-106
DCK	1.23708e-98	0.352003	0.185	0.047	2.14869e-94
RAD23A	2.80993e-08	0.35189	0.534	0.564	0.000488056
MCUR1	7.27646e-14	0.351738	0.385	0.336	1.26385e-09
SNRPA	4.17274e-38	0.351469	0.344	0.227	7.24763e-34
RTL8A	2.47559e-17	0.351247	0.289	0.22	4.29985e-13
MMADHC	1.48132e-08	0.351237	0.431	0.416	0.000257291
EIF3J	8.1467e-08	0.350438	0.499	0.513	0.001415
UBB	3.5994e-37	0.349997	0.923	0.918	6.2518e-33
PPIF	8.52634e-10	0.349938	0.406	0.382	1.48094e-05
TRIM28	9.67378e-24	0.349936	0.356	0.276	1.68024e-19
UQCC3	9.40485e-13	0.349023	0.433	0.405	1.63353e-08
POLE3	7.24852e-20	0.34901	0.342	0.275	1.259e-15
METTL23	4.77864e-09	0.348134	0.385	0.366	8.30003e-05
ASRGL1	9.19622e-67	0.348123	0.187	0.066	1.59729e-62
PSMD12	3.2992e-09	0.347769	0.468	0.467	5.73038e-05
NCAPD2	6.66488e-166	0.347034	0.193	0.027	1.15762e-161
EIF4H	9.66499e-07	0.346435	0.457	0.472	0.0167871
RAB7A	8.33814e-07	0.346107	0.515	0.55	0.0144825
SLC9A3R1	1.93467e-05	0.34543	0.56	0.608	0.336032
ASF1A	1.18591e-23	0.343291	0.256	0.175	2.0598e-19
TIMM8B	1.04675e-07	0.343123	0.605	0.651	0.0018181
LSM12	7.99713e-10	0.343084	0.36	0.327	1.38902e-05
MT2A	3.62235e-16	0.343071	0.704	0.63	6.29166e-12
PIN4	1.45608e-08	0.342793	0.459	0.453	0.000252907
FAM207A	1.6109e-08	0.3427	0.299	0.266	0.000279797
RAB10	0.00014688	0.342544	0.452	0.48	1
SSU72	0.015423	0.342179	0.483	0.536	1
STMP1	6.03765e-08	0.341977	0.547	0.569	0.00104868
FAAP20	8.37893e-11	0.341832	0.407	0.378	1.45534e-06
DNAJA2	3.65681e-06	0.341485	0.425	0.438	0.0635152
WDR83OS	2.71047e-05	0.341207	0.642	0.709	0.470782
FAIM	8.89494e-49	0.34105	0.25	0.129	1.54496e-44
PIH1D1	9.3874e-08	0.340619	0.394	0.383	0.0016305
COX11	3.19671e-08	0.340191	0.375	0.351	0.000555236
WDR45B	4.9767e-09	0.339661	0.313	0.277	8.64404e-05
C4orf3	0.0135122	0.339454	0.54	0.592	1
PRPS2	2.98149e-47	0.33924	0.216	0.104	5.17856e-43
SKP1	3.09215e-19	0.339222	0.773	0.804	5.37075e-15
GSPT1	0.00119371	0.339022	0.358	0.363	1
CDC45	6.46602e-206	0.338773	0.143	0.003	1.12308e-201
CD63	2.986e-13	0.33838	0.828	0.885	5.18638e-09
CWC15	1.17396e-06	0.338321	0.5	0.525	0.0203905
TXN2	1.55542e-08	0.338197	0.524	0.536	0.000270161
SMIM4	3.05279e-11	0.337565	0.385	0.346	5.30238e-07
RER1	1.88346e-05	0.337428	0.603	0.673	0.327138
ACYP1	4.93714e-75	0.337225	0.209	0.075	8.57532e-71
DNAJC21	2.46926e-05	0.337073	0.414	0.426	0.428885
SMIM20	3.69718e-12	0.337046	0.299	0.251	6.42163e-08
THOC3	1.83111e-43	0.337045	0.257	0.141	3.18046e-39
FH	0.445645	0.336594	0.508	0.57	1
TOMM7	3.33227e-18	0.336589	0.761	0.796	5.78782e-14
ABHD12	1.00336e-15	0.336559	0.269	0.208	1.74273e-11
PTRHD1	3.81957e-06	0.336316	0.345	0.33	0.0663421
KRT23	4.78411e-30	0.336231	0.112	0.046	8.30952e-26
PSMA1	1.29158e-12	0.336074	0.62	0.651	2.24334e-08
DYNLT3	1.56223e-09	0.335709	0.353	0.317	2.71345e-05
METAP2	3.22753e-08	0.335359	0.538	0.567	0.00056059
EBP	2.81785e-10	0.333819	0.651	0.689	4.89432e-06
DLK1	1.12649e-19	0.333315	0.111	0.054	1.9566e-15
PIN1	3.183e-06	0.333236	0.381	0.369	0.0552856
VKORC1	3.49477e-07	0.333142	0.592	0.647	0.00607006
PPP2R1A	1.16684e-07	0.332852	0.365	0.345	0.00202668
IMMP1L	1.26987e-20	0.332361	0.287	0.211	2.20563e-16
MCM6	2.001e-67	0.332315	0.177	0.06	3.47553e-63
PHF20	5.03546e-27	0.332258	0.321	0.228	8.74609e-23
PUF60	0.00345259	0.331783	0.522	0.574	1
RPN2	0.000948273	0.33149	0.599	0.698	1
ZCCHC17	4.22632e-23	0.331412	0.29	0.203	7.3407e-19
EXOSC8	7.82406e-30	0.330846	0.305	0.209	1.35896e-25
MOB1A	2.13861e-09	0.330555	0.362	0.334	3.71456e-05
COX7A2L	2.14824e-07	0.330421	0.628	0.678	0.00373127
TXNL1	7.07602e-07	0.330388	0.564	0.597	0.0122903
ATIC	1.0675e-17	0.330093	0.308	0.242	1.85413e-13
NUDT5	0.000278908	0.329394	0.562	0.613	1
PFDN6	0.000155007	0.329336	0.541	0.578	1
RSRC1	2.88323e-14	0.329254	0.346	0.293	5.00789e-10
TMEM126A	0.00549089	0.328957	0.388	0.408	1
RCC1	8.53655e-123	0.328943	0.202	0.046	1.48271e-118
KIF20A	1.0552e-215	0.327515	0.14	0.001	1.83278e-211
BEX1	9.92944e-36	0.327412	0.103	0.035	1.72464e-31
NOP56	7.84015e-19	0.326826	0.397	0.339	1.36176e-14
LSM14A	1.93464e-09	0.326555	0.408	0.387	3.36027e-05
TMEM126B	9.61985e-09	0.326151	0.358	0.332	0.000167087
SWI5	1.95832e-10	0.326145	0.339	0.301	3.40141e-06
DIAPH3	1.59491e-224	0.325986	0.167	0.006	2.77019e-220
ZNHIT3	5.71567e-14	0.325669	0.359	0.307	9.92755e-10
CENPQ	5.59571e-49	0.325642	0.199	0.089	9.71919e-45
PARL	1.93902e-08	0.324885	0.337	0.307	0.000336788
EMC8	2.37044e-22	0.323927	0.24	0.164	4.11723e-18
RSL1D1	0.00169473	0.323891	0.45	0.48	1
DNAJB6	6.98788e-05	0.323814	0.463	0.48	1
CDCA4	1.07388e-130	0.323077	0.179	0.032	1.86521e-126
ATP6V0B	8.56342e-08	0.323073	0.634	0.694	0.00148738
PRMT2	5.14476e-44	0.322784	0.235	0.122	8.93594e-40
NSD2	4.19487e-59	0.322519	0.225	0.097	7.28607e-55
PRR13	0.000466652	0.322386	0.499	0.538	1
TUFM	1.47555e-05	0.322218	0.626	0.685	0.256287
CHCHD3	4.07912e-22	0.322128	0.331	0.249	7.08503e-18
IER3IP1	9.0221e-09	0.321773	0.45	0.442	0.000156705
PKMYT1	1.49622e-216	0.321326	0.157	0.005	2.59878e-212
NAXE	8.36864e-07	0.321319	0.513	0.535	0.0145355
DCUN1D5	3.89301e-20	0.321222	0.275	0.199	6.76177e-16
SFPQ	3.32101e-08	0.320516	0.538	0.579	0.000576826
NSA2	4.31267e-05	0.319809	0.588	0.629	0.749067
ERI3	4.64156e-12	0.31944	0.329	0.279	8.06192e-08
IDI1	0.018357	0.319323	0.534	0.575	1
CAPZA1	2.18018e-08	0.318931	0.382	0.353	0.000378675
SRSF10	4.3818e-11	0.318487	0.492	0.491	7.61075e-07
TXNDC9	4.01419e-13	0.318449	0.327	0.275	6.97225e-09
UBE2K	5.60312e-07	0.318253	0.492	0.512	0.00973207
BARD1	1.30714e-88	0.318245	0.202	0.062	2.27037e-84
AK2	2.03974e-05	0.317793	0.481	0.499	0.354283
RABAC1	0.230739	0.317462	0.502	0.568	1
ELOB	4.4087e-16	0.317424	0.795	0.807	7.65747e-12
DHRS2	2.30399e-53	0.317328	0.139	0.328	4.00181e-49
METTL9	8.20732e-20	0.316827	0.22	0.147	1.42553e-15
AHSA1	2.31781e-08	0.316725	0.482	0.489	0.000402581
BAG2	2.67532e-15	0.316668	0.309	0.249	4.64677e-11
DTL	1.98338e-172	0.316255	0.15	0.011	3.44492e-168
CMC1	6.21331e-05	0.316212	0.458	0.473	1
HLA-DMA	1.69211e-20	0.315856	0.243	0.163	2.93903e-16
RRAS	7.00713e-16	0.315534	0.243	0.179	1.21707e-11
NDUFAF2	0.00169145	0.315326	0.316	0.314	1
PPIL1	7.38675e-28	0.315283	0.235	0.147	1.283e-23
ARL3	1.54931e-14	0.314987	0.298	0.239	2.69099e-10
PMF1	0.00107813	0.314431	0.468	0.497	1
UBE2E1	5.13659e-22	0.314407	0.282	0.199	8.92174e-18
ARL1	0.0109105	0.313993	0.452	0.487	1
CTAG2	1.00082e-18	0.31373	0.141	0.081	1.73832e-14
HNRNPUL1	1.70278e-10	0.31327	0.362	0.324	2.95755e-06
FAU	4.53449e-49	0.313204	0.937	0.923	7.87595e-45
PGD	4.74867e-23	0.313112	0.258	0.176	8.24797e-19
CNPY3	3.5253e-13	0.31295	0.338	0.288	6.1231e-09
IKBIP	1.41775e-49	0.312625	0.253	0.128	2.46249e-45
ARF3	6.34372e-11	0.312254	0.301	0.259	1.10184e-06
EIF5B	0.0247662	0.312072	0.562	0.639	1
PNO1	2.72306e-14	0.311815	0.251	0.194	4.72968e-10
NPM3	8.62791e-39	0.311616	0.203	0.105	1.49858e-34
PDRG1	2.40559e-23	0.311613	0.289	0.203	4.17826e-19
PDCL3	1.37879e-22	0.311319	0.245	0.165	2.39483e-18
DRAP1	1.40112e-06	0.311281	0.6	0.655	0.0243361
TIMM9	1.41362e-11	0.31107	0.353	0.309	2.45532e-07
CLNS1A	4.43104e-06	0.310854	0.451	0.459	0.0769627
ACTR3	1.90935e-08	0.31076	0.42	0.405	0.000331635
NCBP2	3.47615e-11	0.310629	0.336	0.299	6.03773e-07
HDAC1	1.34317e-14	0.310483	0.33	0.273	2.33295e-10
ATF4	1.87746e-07	0.309996	0.519	0.537	0.00326096
METTL26	0.00113728	0.309554	0.494	0.539	1
SMAGP	2.14324e-57	0.309467	0.198	0.08	3.72259e-53
CDKN2D	2.4635e-117	0.309402	0.148	0.023	4.27885e-113
GNB1	7.23188e-05	0.309338	0.412	0.417	1
RAB1A	0.20239	0.309	0.493	0.564	1
DERA	0.0374148	0.308874	0.344	0.363	1
HIGD2A	1.3317e-08	0.30866	0.624	0.66	0.000231302
COMMD6	0.000280722	0.308635	0.626	0.688	1
AATF	9.54614e-09	0.308265	0.304	0.265	0.000165807
CARS2	4.2289e-11	0.308005	0.247	0.2	7.34517e-07
EXOSC3	1.61022e-17	0.307997	0.254	0.186	2.79679e-13
CALU	0.00174088	0.307873	0.393	0.408	1
ARF6	0.00221721	0.307309	0.405	0.425	1
DCAF13	1.7778e-09	0.307083	0.319	0.285	3.08786e-05
NOSIP	2.03402e-08	0.306898	0.374	0.351	0.000353288
MAF1	3.74276e-08	0.306882	0.342	0.308	0.000650079
MSN	1.0244e-31	0.306786	0.238	0.139	1.77928e-27
PSRC1	5.77377e-142	0.30666	0.144	0.015	1.00285e-137
C12orf57	4.00605e-05	0.306613	0.606	0.644	0.695811
TOMM34	1.08396e-45	0.306439	0.179	0.078	1.88273e-41
CAP1	2.69676e-06	0.306024	0.429	0.429	0.0468401
PTP4A2	1.00492e-05	0.305755	0.489	0.512	0.174545
CD151	0.00864781	0.305695	0.49	0.53	1
CHMP4A	1.08927e-12	0.305329	0.358	0.309	1.89195e-08
PYURF	0.00923497	0.305312	0.442	0.478	1
HOMER3	3.67773e-73	0.305072	0.128	0.03	6.38785e-69
OSTC	6.05701e-05	0.304702	0.586	0.652	1
SDHAF3	7.19595e-08	0.304514	0.299	0.268	0.00124986
CHMP3	2.13109e-11	0.304158	0.3	0.251	3.7015e-07
KLHDC3	1.96534e-15	0.304059	0.362	0.305	3.4136e-11
NT5C3B	7.93078e-13	0.303993	0.352	0.303	1.3775e-08
LAMTOR4	0.00661777	0.30387	0.577	0.648	1
PPP1R7	0.0190377	0.303819	0.385	0.405	1
WBP11	4.60589e-09	0.303685	0.345	0.312	7.99998e-05
GIPC1	1.72738e-12	0.303666	0.303	0.252	3.00029e-08
ATG101	2.1367e-07	0.303636	0.312	0.284	0.00371124
ATP5MD	3.03991e-11	0.302919	0.777	0.815	5.28002e-07
BOP1	1.72719e-07	0.302759	0.212	0.174	0.00299995
NUPR1	0.877119	0.302671	0.752	0.857	1
IER3	1.8407e-06	0.302477	0.378	0.346	0.0319712
SRSF7	1.47749e-16	0.302241	0.617	0.646	2.56626e-12
COMMD2	7.23624e-15	0.30214	0.342	0.285	1.25686e-10
GAR1	1.07763e-20	0.302005	0.231	0.156	1.87173e-16
HRAS	1.37377e-17	0.301926	0.265	0.196	2.3861e-13
GTPBP4	1.41259e-10	0.301897	0.306	0.262	2.45353e-06
GEMIN6	2.31894e-07	0.301862	0.269	0.233	0.00402777
MMP24OS	0.701587	0.301061	0.333	0.373	1
TMEM70	0.00674559	0.300835	0.446	0.477	1
MFGE8	6.87194e-87	0.29998	0.135	0.027	1.19359e-82
EDF1	4.12996e-11	0.299848	0.83	0.865	7.17333e-07
HMGN5	8.62761e-21	0.299692	0.168	0.1	1.49853e-16
CBR3	5.11463e-86	0.299538	0.103	0.014	8.88359e-82
KIF22	2.76124e-05	0.299238	0.438	0.435	0.4796
ESD	0.106236	0.299038	0.548	0.605	1
AIMP1	0.000890059	0.298109	0.404	0.413	1
REEP3	1.59304e-10	0.298099	0.313	0.269	2.76696e-06
EPB41L2	2.76845e-55	0.297987	0.208	0.087	4.80852e-51
CDK16	1.48357e-38	0.297965	0.224	0.119	2.57682e-34
CTSV	5.68521e-130	0.297895	0.14	0.016	9.87464e-126
EMP3	4.13922e-49	0.297524	0.107	0.03	7.18941e-45
JTB	1.21774e-08	0.297193	0.717	0.781	0.00021151
NDUFB9	6.85287e-05	0.296814	0.68	0.744	1
PYCARD	7.03949e-18	0.296723	0.224	0.151	1.22269e-13
IER5L	1.55899e-13	0.295865	0.173	0.117	2.70781e-09
SF3B2	9.96097e-05	0.295265	0.498	0.525	1
WDR76	4.46968e-107	0.295025	0.15	0.027	7.76338e-103
PEA15	1.71619e-15	0.294996	0.255	0.191	2.98085e-11
SNX7	1.24897e-33	0.294929	0.22	0.123	2.16933e-29
PSMC1	8.20735e-06	0.294778	0.482	0.501	0.142553
SMIM10L1	9.1174e-08	0.294741	0.315	0.281	0.0015836
HAX1	0.00372727	0.294491	0.532	0.582	1
CISD2	3.99804e-05	0.294365	0.425	0.433	0.694419
FAM104B	1.28371e-17	0.293695	0.241	0.173	2.22968e-13
UNG	1.70814e-21	0.293688	0.229	0.155	2.96688e-17
AP1M2	5.74628e-39	0.292996	0.163	0.072	9.98072e-35
RPF2	0.00219917	0.29297	0.339	0.338	1
RPP30	1.01668e-19	0.292582	0.252	0.177	1.76587e-15
MTPN	0.0404709	0.292292	0.404	0.432	1
DDX21	0.00085742	0.292028	0.426	0.446	1
TRIM47	1.11345e-20	0.291412	0.172	0.103	1.93395e-16
GPNMB	9.21049e-30	0.291365	0.131	0.059	1.59977e-25
BOD1	8.10736e-09	0.291251	0.295	0.256	0.000140817
PSMA2	9.19661e-05	0.291222	0.5	0.53	1
RCN1	0.000166489	0.29076	0.297	0.277	1
TUBA1A	1.19137e-48	0.290725	0.103	0.028	2.06929e-44
ATAD5	2.27337e-77	0.290647	0.172	0.05	3.94861e-73
UGDH	0.645273	0.289869	0.461	0.543	1
FDPS	3.67411e-09	0.289695	0.672	0.705	6.38156e-05
CNOT7	7.74669e-08	0.28949	0.296	0.259	0.00134552
KXD1	7.60481e-10	0.289451	0.302	0.259	1.32088e-05
NDUFV2	0.000104695	0.289311	0.727	0.785	1
LRR1	2.88161e-85	0.288972	0.175	0.048	5.00507e-81
DNTTIP1	8.2032e-20	0.288849	0.253	0.18	1.42481e-15
SERP1	1.62555e-10	0.288536	0.721	0.779	2.82342e-06
RNF5	0.204436	0.288227	0.499	0.555	1
MANF	2.70203e-05	0.288196	0.551	0.571	0.469315
HAUS1	3.78393e-43	0.288169	0.202	0.097	6.57231e-39
TIMM50	1.02661e-10	0.287969	0.326	0.282	1.78311e-06
PTS	0.000176478	0.28784	0.364	0.356	1
NDUFB6	0.0390988	0.287417	0.553	0.606	1
C21orf58	2.05601e-89	0.287023	0.144	0.03	3.57109e-85
WASHC3	0.0203348	0.286774	0.355	0.366	1
NDUFA8	0.240796	0.286584	0.429	0.472	1
ORMDL2	6.69498e-05	0.286177	0.396	0.395	1
DEPDC1B	2.71458e-159	0.286123	0.152	0.014	4.71495e-155
GAS2L3	2.71397e-101	0.286056	0.143	0.026	4.71389e-97
ALG1L	2.91745e-07	0.286001	0.182	0.146	0.00506731
NDUFA11	4.52403e-07	0.285896	0.685	0.748	0.00785779
MED30	4.99051e-12	0.285499	0.263	0.211	8.66802e-08
BLOC1S1	0.0149835	0.285198	0.611	0.674	1
VPS26A	2.43663e-14	0.285077	0.333	0.276	4.23217e-10
INO80C	4.09628e-18	0.285066	0.207	0.139	7.11483e-14
RNPS1	4.24349e-15	0.285034	0.39	0.341	7.37051e-11
CHRAC1	1.0664e-14	0.28502	0.24	0.179	1.85223e-10
ENOPH1	2.03907e-20	0.284849	0.219	0.146	3.54165e-16
SUZ12	5.70083e-11	0.284639	0.362	0.331	9.90178e-07
VPS25	0.000512762	0.284639	0.392	0.404	1
CENPL	4.5857e-90	0.284608	0.163	0.04	7.96491e-86
PRADC1	1.60646e-07	0.284275	0.327	0.296	0.00279025
ARF1	0.000146906	0.283999	0.658	0.739	1
PLIN3	5.49094e-14	0.283933	0.252	0.192	9.53722e-10
UBE2D3	2.08873e-06	0.283859	0.605	0.654	0.0362792
DRG1	8.96861e-13	0.283772	0.298	0.24	1.55776e-08
BRCA1	7.83994e-93	0.283713	0.182	0.048	1.36172e-88
CIAO1	1.1603e-05	0.283553	0.349	0.333	0.201532
CHCHD7	5.44635e-06	0.28348	0.322	0.3	0.0945976
TXNRD1	0.00447867	0.283396	0.439	0.449	1
ECHDC1	1.05917e-06	0.283395	0.374	0.349	0.0183966
ASPSCR1	7.96124e-12	0.282863	0.343	0.456	1.38279e-07
TCEAL8	5.3151e-12	0.282257	0.303	0.245	9.23179e-08
BABAM1	9.04342e-07	0.281908	0.361	0.338	0.0157075
TSPAN3	1.30187e-18	0.28189	0.313	0.233	2.26122e-14
TATDN1	0.000642108	0.28159	0.368	0.373	1
COA1	1.6106e-08	0.281468	0.279	0.238	0.000279746
RECQL	6.08933e-14	0.281449	0.22	0.16	1.05766e-09
TFAM	3.09295e-11	0.281073	0.339	0.294	5.37215e-07
LSM1	0.000594412	0.280977	0.341	0.338	1
POP4	4.02339e-06	0.280751	0.302	0.279	0.0698822
NABP2	2.86521e-19	0.280179	0.26	0.185	4.97659e-15
SPATS2	5.05727e-36	0.280006	0.262	0.155	8.78397e-32
IFI27L1	4.30173e-11	0.279842	0.263	0.214	7.47168e-07
EIF3L	4.20887e-05	0.279791	0.528	0.565	0.731039
CDCA2	8.5612e-176	0.27971	0.125	0.003	1.48699e-171
MFF	1.3531e-05	0.279633	0.391	0.381	0.23502
TMEM14A	4.35003e-06	0.279591	0.534	0.558	0.0755556
ELP6	4.77703e-21	0.279568	0.242	0.167	8.29722e-17
HADH	0.0702588	0.279418	0.392	0.414	1
MT1M	0.119171	0.279321	0.151	0.143	1
NXT1	8.62443e-14	0.279184	0.232	0.174	1.49798e-09
TRIOBP	9.4726e-11	0.278753	0.269	0.22	1.6453e-06
PPT1	7.76746e-31	0.278449	0.219	0.125	1.34913e-26
PRPF31	9.52017e-06	0.278408	0.34	0.321	0.165356
TECR	0.00043501	0.278385	0.566	0.637	1
TMEM237	2.52197e-95	0.278338	0.178	0.045	4.38041e-91
UFC1	0.00256739	0.278308	0.584	0.637	1
C14orf119	6.35824e-10	0.278232	0.301	0.258	1.10436e-05
GNAI3	4.00717e-09	0.278136	0.378	0.345	6.96006e-05
QDPR	0.000194487	0.278123	0.462	0.56	1
SARS	3.55618e-05	0.277942	0.396	0.391	0.617673
TCEAL3	9.90891e-70	0.277326	0.135	0.035	1.72108e-65
BEX5	9.52391e-29	0.27719	0.104	0.042	1.65421e-24
ARHGEF39	9.35477e-145	0.277185	0.142	0.014	1.62483e-140
RAP1A	0.00124393	0.276824	0.36	0.356	1
MLF1	5.9974e-135	0.276631	0.132	0.013	1.04169e-130
TRNAU1AP	6.94306e-33	0.276525	0.226	0.129	1.20594e-28
LRRC75A	2.52867e-06	0.276405	0.191	0.156	0.0439205
TOMM5	3.37521e-07	0.276065	0.261	0.229	0.00586239
BID	5.81401e-06	0.275639	0.344	0.321	0.100984
PLPP2	4.35445e-38	0.275531	0.16	0.071	7.56324e-34
NCAPH	8.97988e-189	0.275492	0.151	0.008	1.55972e-184
PPP1CB	0.0884477	0.275411	0.483	0.538	1
SMCO4	0.0018445	0.275368	0.389	0.393	1
POLD3	4.9956e-46	0.275104	0.175	0.074	8.67685e-42
RAB32	1.47508e-08	0.275032	0.319	0.279	0.000256207
NDUFA13	0.00232805	0.27463	0.501	0.546	1
PBDC1	1.21737e-10	0.274049	0.278	0.228	2.11445e-06
SMARCA5	2.90817e-06	0.273672	0.291	0.264	0.0505121
GLA	5.17213e-31	0.273172	0.216	0.123	8.98347e-27
TRPS1	5.93532e-16	0.273079	0.109	0.061	1.03091e-11
MED21	7.22654e-18	0.273	0.266	0.193	1.25518e-13
BZW2	5.5196e-12	0.272856	0.257	0.203	9.587e-08
CDK2AP2	0.00010579	0.272827	0.487	0.5	1
RAE1	3.22344e-18	0.27263	0.235	0.165	5.59879e-14
GPAA1	0.512901	0.272569	0.457	0.536	1
FUNDC2	8.13742e-06	0.272534	0.371	0.36	0.141339
TRIAP1	6.2061e-05	0.272302	0.36	0.351	1
PGLS	0.132144	0.272062	0.437	0.47	1
PLTP	1.45153e-76	0.272008	0.113	0.021	2.52117e-72
RAB8A	0.000178754	0.271893	0.413	0.417	1
ARPP19	1.19188e-05	0.271533	0.371	0.359	0.207018
TIPRL	0.00184424	0.271527	0.404	0.418	1
NSL1	0.0622384	0.271444	0.345	0.359	1
EIF4G2	0.00316466	0.271354	0.596	0.678	1
COPS5	0.000221486	0.271095	0.462	0.482	1
LLPH	0.000751416	0.271072	0.313	0.308	1
HEBP1	0.801116	0.271052	0.394	0.449	1
MRTO4	2.49986e-14	0.270529	0.302	0.241	4.342e-10
ASPH	0.258079	0.270372	0.445	0.506	1
G2E3	2.1133e-45	0.27036	0.2	0.092	3.67058e-41
TUSC2	0.0063322	0.269881	0.367	0.379	1
EXOSC6	4.1322e-07	0.269873	0.229	0.194	0.00717721
TARS	3.99469e-07	0.269843	0.329	0.303	0.00693837
PXMP4	5.20361e-07	0.269837	0.319	0.294	0.00903815
CRIPT	0.00251685	0.269808	0.327	0.325	1
GEMIN2	7.74801e-42	0.26976	0.155	0.065	1.34575e-37
TMED2	0.0278563	0.269623	0.618	0.709	1
COTL1	1.22144e-51	0.269606	0.102	0.026	2.12152e-47
AIMP2	0.156538	0.269483	0.303	0.321	1
AMD1	1.54248e-14	0.269158	0.346	0.287	2.67913e-10
GCSH	0.0877908	0.26878	0.559	0.623	1
GINS1	6.51836e-138	0.268371	0.15	0.018	1.13217e-133
APPL1	0.000419691	0.268103	0.326	0.315	1
CCDC58	1.55353e-12	0.268081	0.27	0.215	2.69833e-08
LRRCC1	1.97583e-66	0.267858	0.164	0.052	3.43182e-62
COPS8	2.80025e-13	0.267834	0.302	0.246	4.86375e-09
DSCC1	9.83308e-120	0.267526	0.154	0.024	1.70791e-115
IMMT	0.000180765	0.267489	0.364	0.358	1
RFXANK	4.9799e-07	0.267461	0.262	0.227	0.00864958
PSME1	0.0661683	0.267352	0.677	0.749	1
VASP	7.36945e-12	0.267124	0.215	0.162	1.28e-07
COL6A1	0.00444588	0.266934	0.143	0.125	1
TMEM50A	0.167423	0.266844	0.457	0.51	1
VMA21	9.75986e-14	0.266601	0.305	0.248	1.69519e-09
NOP58	1.52159e-07	0.266391	0.45	0.451	0.00264284
ARF5	0.0114764	0.266384	0.382	0.393	1
SCAND1	0.00106509	0.265952	0.622	0.705	1
GNL3	1.86183e-06	0.265889	0.381	0.373	0.0323382
SLC39A4	4.41759e-23	0.265669	0.206	0.126	7.67292e-19
LCN2	7.8545e-08	0.265297	0.119	0.082	0.00136425
GLRX5	0.711221	0.265199	0.544	0.612	1
GMDS	5.59382e-14	0.265141	0.219	0.159	9.71591e-10
HLTF	8.57295e-12	0.265141	0.324	0.271	1.48904e-07
SYNCRIP	0.00226159	0.264962	0.458	0.484	1
STARD3NL	7.36078e-28	0.264925	0.168	0.089	1.27849e-23
RASSF1	1.28027e-30	0.264727	0.201	0.111	2.2237e-26
MNS1	6.93145e-11	0.264717	0.226	0.17	1.20392e-06
HPF1	2.33469e-11	0.264422	0.254	0.202	4.05512e-07
ZFAND1	1.8491e-07	0.264411	0.296	0.265	0.00321169
MOCS2	0.440563	0.264214	0.443	0.493	1
DYNC1LI1	2.81979e-17	0.264206	0.26	0.19	4.8977e-13
TMEM167A	0.0975923	0.263797	0.472	0.525	1
UQCRC1	0.0145427	0.263786	0.582	0.64	1
ANAPC13	0.000311375	0.263262	0.359	0.351	1
SELENOH	0.000575989	0.262946	0.607	0.665	1
PSMG4	0.00130983	0.262811	0.344	0.341	1
GALNT1	0.620982	0.26274	0.334	0.381	1
PRPF6	9.50725e-05	0.262491	0.383	0.379	1
NDUFA4	1.25449e-16	0.262355	0.888	0.881	2.17892e-12
MORN2	0.000966463	0.261715	0.308	0.299	1
TRAPPC3	1.08815e-05	0.261475	0.367	0.355	0.189001
UTP18	2.35705e-14	0.261273	0.272	0.211	4.09396e-10
MAP2K2	0.948973	0.260622	0.39	0.443	1
NCAPD3	9.53705e-63	0.260259	0.197	0.075	1.65649e-58
NAA38	0.0469678	0.260058	0.472	0.513	1
TSEN34	0.0134516	0.259962	0.35	0.361	1
ERGIC2	0.000156219	0.259886	0.368	0.368	1
COMMD8	5.24443e-22	0.259815	0.216	0.139	9.10905e-18
CD44	1.7427e-24	0.259671	0.151	0.079	3.02689e-20
TMEM98	1.91669e-07	0.259495	0.3	0.263	0.0033291
PAK1IP1	6.1703e-06	0.259351	0.279	0.252	0.107172
PHF5A	5.26208e-27	0.259265	0.221	0.135	9.13971e-23
TRAPPC2L	0.0399307	0.259194	0.391	0.418	1
GOLGA7	1.51356e-09	0.259062	0.311	0.271	2.6289e-05
MT1E	3.13966e-06	0.259004	0.437	0.38	0.0545327
TWF2	5.83578e-06	0.258869	0.256	0.224	0.101362
NRBP1	0.000136532	0.25843	0.375	0.371	1
ELAVL1	2.85934e-05	0.258331	0.335	0.31	0.496639
ANAPC15	3.03756e-17	0.258127	0.268	0.198	5.27594e-13
NDUFB5	0.000181699	0.258033	0.574	0.622	1
FAM104A	7.7372e-16	0.257873	0.247	0.181	1.34387e-11
IAH1	0.0505067	0.257852	0.385	0.403	1
MALSU1	0.00533942	0.257791	0.469	0.498	1
FKBP10	6.75345e-126	0.257295	0.11	0.008	1.17301e-121
CDKN2AIPNL	4.53093e-14	0.257103	0.245	0.182	7.86978e-10
E2F8	3.83932e-173	0.256965	0.128	0.004	6.66851e-169
TUSC3	9.24268e-99	0.256825	0.167	0.037	1.60536e-94
SAR1A	0.000963256	0.2567	0.423	0.446	1
ZNF511	0.000324418	0.256509	0.276	0.258	1
MOB4	1.28442e-05	0.256249	0.289	0.266	0.223091
SEC13	0.00712875	0.256106	0.376	0.388	1
MT1F	4.4574e-08	0.255998	0.148	0.107	0.000774205
LMO4	1.32834e-06	0.255847	0.269	0.233	0.0230719
TMEM11	3.93967e-20	0.255541	0.25	0.175	6.84281e-16
SRP72	0.0179755	0.25554	0.403	0.423	1
IFT57	1.19079e-41	0.255396	0.15	0.061	2.06828e-37
USP14	4.17611e-05	0.255107	0.388	0.38	0.725349
TADA3	2.95514e-06	0.254697	0.287	0.256	0.0513279
UCP2	1.19077e-86	0.254479	0.114	0.018	2.06825e-82
UBL5	2.46252e-06	0.25447	0.764	0.809	0.0427715
ZWILCH	7.39e-84	0.254464	0.16	0.04	1.28357e-79
BCAP31	0.23843	0.254076	0.589	0.672	1
MTX2	0.000267445	0.254021	0.287	0.269	1
OAT	9.54408e-19	0.253601	0.217	0.143	1.65771e-14
ARL6IP4	1.39421e-05	0.253267	0.726	0.789	0.24216
SNX2	0.186019	0.253101	0.35	0.372	1
ATRAID	0.41356	0.253039	0.476	0.55	1
TMEM183A	0.0933033	0.252487	0.371	0.39	1
RAD23B	0.672676	0.252457	0.5	0.566	1
TRAM1	0.352145	0.252354	0.539	0.635	1
TBC1D7	3.4811e-13	0.252279	0.21	0.152	6.04632e-09
CDC42EP1	1.04217e-07	0.251828	0.268	0.227	0.00181015
MSH2	2.34305e-32	0.251669	0.188	0.099	4.06964e-28
ATAD3A	1.16298e-41	0.251555	0.201	0.098	2.01999e-37
STK24	2.27335e-10	0.25153	0.259	0.213	3.94858e-06
MRM2	3.56908e-15	0.251111	0.226	0.162	6.19914e-11
EIF4E2	0.0670988	0.250443	0.446	0.482	1
NDUFAF4	0.0153646	0.250125	0.309	0.306	1
EPM2AIP1	3.1013e-31	-0.250195	0.175	0.306	5.38664e-27
TRIM38	5.67484e-25	-0.250299	0.132	0.237	9.85663e-21
AGL	3.77373e-44	-0.250482	0.153	0.309	6.55459e-40
SETD5	2.13592e-25	-0.250637	0.197	0.318	3.70988e-21
SEC31A	7.26163e-41	-0.251283	0.283	0.461	1.26127e-36
LPIN3	6.63103e-28	-0.251469	0.06	0.151	1.15174e-23
WWP1	9.91601e-56	-0.251555	0.283	0.495	1.72231e-51
COBL	8.23341e-49	-0.251586	0.105	0.259	1.43006e-44
RBM25	5.14619e-16	-0.251617	0.42	0.558	8.93841e-12
ELK4	4.81988e-50	-0.251937	0.137	0.302	8.37164e-46
ITGA1	2.34658e-54	-0.252383	0.202	0.401	4.07578e-50
GBP1	1.09221e-39	-0.252512	0.181	0.343	1.89706e-35
HSD17B7	1.33743e-25	-0.252597	0.209	0.332	2.32298e-21
CDKN1A	9.72474e-27	-0.253039	0.25	0.389	1.68909e-22
XBP1	1.98813e-41	-0.253256	0.601	0.796	3.45319e-37
COPA	1.0962e-43	-0.253492	0.351	0.548	1.90399e-39
TGM2	3.06929e-36	-0.253556	0.14	0.277	5.33105e-32
DUSP10	4.24085e-44	-0.253595	0.124	0.274	7.36593e-40
BHLHE40	6.1175e-34	-0.253677	0.195	0.339	1.06255e-29
CTSD	1.2498e-37	-0.253702	0.669	0.829	2.17078e-33
ZNF518A	4.05968e-26	-0.25396	0.154	0.267	7.05125e-22
CLIP1	3.11061e-30	-0.254316	0.216	0.353	5.40282e-26
OGT	3.52009e-22	-0.255209	0.128	0.225	6.11404e-18
LMBRD1	4.51722e-52	-0.255419	0.154	0.326	7.84595e-48
TMEM86B	4.01588e-70	-0.255639	0.086	0.271	6.97517e-66
GPC3	4.0633e-09	-0.255804	0.517	0.605	7.05755e-05
OCEL1	1.85185e-73	-0.256029	0.215	0.451	3.21647e-69
ATXN1	4.21959e-39	-0.256469	0.124	0.261	7.329e-35
IGSF8	1.0101e-63	-0.256959	0.191	0.397	1.75444e-59
TSC22D1	6.02968e-39	-0.257186	0.401	0.58	1.04729e-34
TAPBP	1.32481e-47	-0.257645	0.335	0.546	2.30106e-43
PLPP3	8.5041e-59	-0.257772	0.131	0.311	1.47708e-54
GPD1	6.45916e-65	-0.258076	0.05	0.21	1.12189e-60
PDIA5	1.40341e-50	-0.258288	0.142	0.309	2.43758e-46
FBXO7	3.64571e-48	-0.258797	0.303	0.505	6.33223e-44
ABCC6	4.24348e-71	-0.259378	0.197	0.425	7.37051e-67
SF1	1.78968e-29	-0.259604	0.41	0.599	3.10849e-25
ARHGEF10L	2.32088e-43	-0.259637	0.102	0.242	4.03113e-39
APOL6	5.19508e-66	-0.259704	0.198	0.414	9.02333e-62
RNF128	4.8153e-73	-0.260146	0.121	0.324	8.3637e-69
ATP6V0A1	7.98296e-39	-0.260228	0.14	0.28	1.38656e-34
GPC6	5.43881e-44	-0.260345	0.13	0.276	9.44666e-40
UGT1A1	4.87293e-49	-0.260706	0.095	0.249	8.4638e-45
FNBP4	6.41809e-19	-0.26094	0.215	0.322	1.11476e-14
MAOB	2.9612e-96	-0.261041	0.273	0.557	5.1433e-92
ADHFE1	6.68732e-53	-0.261446	0.055	0.195	1.16152e-48
RALGAPA1	7.6534e-38	-0.261514	0.122	0.258	1.32932e-33
SCD	2.4595e-10	-0.261957	0.357	0.443	4.27191e-06
TGOLN2	2.38166e-48	-0.262088	0.407	0.633	4.13671e-44
CCDC107	3.45747e-59	-0.262157	0.331	0.553	6.00527e-55
SERPINA7	1.4223e-37	-0.262168	0.321	0.498	2.47039e-33
C1RL	3.59396e-51	-0.2622	0.125	0.286	6.24235e-47
RBM39	1.75014e-14	-0.262668	0.604	0.775	3.03982e-10
ANKRD37	1.87459e-31	-0.263064	0.1	0.214	3.25598e-27
DMGDH	4.4253e-82	-0.263074	0.115	0.335	7.6863e-78
CYP4F12	3.23186e-61	-0.263183	0.073	0.237	5.61341e-57
CPT1A	2.32482e-44	-0.263463	0.151	0.309	4.03797e-40
APOF	2.80714e-61	-0.263771	0.079	0.247	4.87571e-57
ERO1B	1.11671e-43	-0.264068	0.127	0.273	1.93961e-39
EML4	9.40249e-38	-0.264137	0.333	0.516	1.63312e-33
MET	2.34059e-69	-0.264277	0.182	0.396	4.06537e-65
PC	4.24147e-56	-0.265183	0.141	0.318	7.367e-52
BCO2	3.90566e-47	-0.265302	0.041	0.161	6.78373e-43
SLC46A3	1.33644e-56	-0.265528	0.077	0.232	2.32126e-52
LDHD	9.49165e-90	-0.265529	0.093	0.318	1.64861e-85
PILRB	1.28206e-25	-0.265709	0.116	0.216	2.22681e-21
ZNF91	1.83414e-35	-0.265816	0.151	0.284	3.18572e-31
ABCA1	5.09694e-56	-0.265896	0.131	0.308	8.85287e-52
TAOK3	1.68188e-60	-0.266047	0.232	0.44	2.92126e-56
OGA	1.28351e-35	-0.2661	0.231	0.391	2.22932e-31
ZC3H13	3.25303e-27	-0.266275	0.235	0.367	5.65019e-23
MAP3K2	5.35734e-43	-0.267067	0.255	0.43	9.30516e-39
ANXA6	2.6028e-66	-0.267287	0.245	0.461	4.5208e-62
ALDH5A1	1.92973e-74	-0.267345	0.163	0.382	3.35175e-70
ARID4A	6.1836e-42	-0.268319	0.23	0.403	1.07403e-37
DSP	3.22306e-41	-0.268607	0.36	0.565	5.59813e-37
CMBL	4.57141e-54	-0.269316	0.446	0.666	7.94008e-50
SCAF11	3.43832e-42	-0.269344	0.398	0.612	5.97201e-38
SLC22A18	1.36325e-53	-0.26989	0.29	0.493	2.36783e-49
MAF	6.3426e-54	-0.270188	0.108	0.275	1.10165e-49
TOB1	8.70675e-63	-0.270393	0.365	0.607	1.51227e-58
ASPDH	4.10573e-79	-0.271185	0.124	0.344	7.13123e-75
NME3	2.96128e-51	-0.271284	0.272	0.473	5.14345e-47
APMAP	4.25364e-47	-0.271299	0.404	0.597	7.38815e-43
HSPH1	1.9823e-13	-0.271563	0.419	0.543	3.44305e-09
AMDHD1	6.03696e-63	-0.271605	0.219	0.439	1.04856e-58
AAK1	1.03005e-21	-0.272211	0.193	0.301	1.7891e-17
F11R	3.54315e-50	-0.2725	0.232	0.417	6.1541e-46
MKLN1	8.41639e-58	-0.272524	0.18	0.371	1.46184e-53
EDEM3	5.30058e-58	-0.272693	0.15	0.334	9.20657e-54
NPEPPS	1.13613e-22	-0.273052	0.2	0.312	1.97335e-18
PPP2R1B	1.73083e-38	-0.273458	0.204	0.36	3.00627e-34
FAM20A	3.02606e-60	-0.273461	0.113	0.292	5.25596e-56
CLUH	6.00157e-50	-0.274123	0.128	0.289	1.04241e-45
HSPA5	7.61548e-42	-0.274661	0.632	0.826	1.32273e-37
ATRN	1.08592e-53	-0.274709	0.159	0.333	1.88613e-49
JUND	1.10161e-26	-0.27548	0.667	0.808	1.91339e-22
PHYKPL	1.78684e-43	-0.276111	0.126	0.273	3.10356e-39
RBM33	1.54265e-37	-0.276782	0.202	0.358	2.67944e-33
USP47	2.75319e-52	-0.276917	0.226	0.416	4.78202e-48
AFDN	2.64088e-33	-0.276963	0.278	0.437	4.58694e-29
TSKU	4.65143e-51	-0.27708	0.139	0.303	8.07906e-47
UHMK1	3.14782e-61	-0.277347	0.322	0.552	5.46744e-57
TNFRSF14	2.61531e-52	-0.277819	0.115	0.278	4.54254e-48
MAN2A1	4.33558e-54	-0.278342	0.186	0.372	7.53047e-50
SDS	1.63408e-31	-0.278543	0.147	0.281	2.83824e-27
IRS1	2.6109e-71	-0.279196	0.146	0.35	4.53487e-67
UVSSA	4.34005e-37	-0.279889	0.059	0.169	7.53823e-33
TMEM45B	7.15661e-45	-0.280153	0.174	0.333	1.24303e-40
CTH	6.72693e-53	-0.280521	0.124	0.289	1.1684e-48
ZNF638	1.19427e-36	-0.280634	0.261	0.424	2.07433e-32
AHR	8.61082e-53	-0.280706	0.136	0.306	1.49561e-48
HDHD3	2.92953e-68	-0.280721	0.227	0.452	5.08831e-64
FCGRT	9.45329e-57	-0.281544	0.567	0.767	1.64194e-52
STAT6	4.70698e-50	-0.281689	0.075	0.219	8.17556e-46
IBTK	4.50276e-64	-0.281986	0.212	0.425	7.82085e-60
SIL1	1.04987e-67	-0.283215	0.258	0.476	1.82351e-63
FURIN	4.76553e-55	-0.283235	0.204	0.393	8.27725e-51
FOXO3	8.98487e-45	-0.283263	0.198	0.367	1.56058e-40
SLC25A13	1.33524e-61	-0.283334	0.358	0.587	2.31918e-57
TRIB1	8.41915e-27	-0.28339	0.202	0.329	1.46232e-22
RTN4	3.75228e-40	-0.283466	0.616	0.78	6.51733e-36
OS9	4.12266e-65	-0.284029	0.385	0.622	7.16064e-61
BOD1L1	1.21228e-41	-0.28436	0.26	0.438	2.10561e-37
PHKA2	5.85849e-29	-0.284542	0.093	0.197	1.01756e-24
SDC4	3.48026e-55	-0.285102	0.379	0.613	6.04486e-51
ELL2	8.47865e-44	-0.285537	0.251	0.431	1.47266e-39
ARID4B	1.34528e-45	-0.28595	0.295	0.489	2.33662e-41
RAPH1	9.36812e-48	-0.286341	0.156	0.318	1.62715e-43
WNK3	1.41555e-66	-0.286476	0.14	0.34	2.45867e-62
C9	6.15536e-13	-0.286616	0.115	0.181	1.06912e-08
SPEN	2.15108e-44	-0.287463	0.178	0.341	3.73621e-40
CLDN1	3.72741e-61	-0.288309	0.353	0.599	6.47415e-57
PCSK6	4.78598e-63	-0.288345	0.157	0.352	8.31277e-59
N4BP2L1	1.02826e-77	-0.288387	0.11	0.317	1.78599e-73
ENPP1	7.30095e-51	-0.288701	0.224	0.418	1.2681e-46
CXADR	6.02385e-62	-0.289103	0.316	0.55	1.04628e-57
HES1	2.72022e-35	-0.289715	0.299	0.471	4.72475e-31
SERPINA1	4.31196e-45	-0.289855	0.891	0.971	7.48944e-41
KLKB1	1.6597e-72	-0.289856	0.117	0.32	2.88273e-68
PJA2	1.00379e-61	-0.289937	0.242	0.458	1.74348e-57
ATXN2	2.66532e-36	-0.289978	0.215	0.369	4.62939e-32
CPN2	2.79373e-86	-0.290287	0.151	0.388	4.85242e-82
KANSL1	1.35277e-34	-0.290429	0.181	0.322	2.34963e-30
HNF4A	1.77251e-74	-0.290504	0.232	0.474	3.07868e-70
SPPL2A	7.96075e-60	-0.291042	0.351	0.581	1.3827e-55
AKAP1	1.04377e-55	-0.291168	0.205	0.403	1.81293e-51
INHBA	4.22932e-51	-0.291962	0.068	0.21	7.3459e-47
CIDEB	9.41383e-70	-0.292373	0.2	0.417	1.63509e-65
IVD	3.75532e-78	-0.29243	0.247	0.492	6.52261e-74
AC011498.4	2.27043e-63	-0.292666	0.054	0.211	3.94352e-59
DEFB1	3.19902e-21	-0.293017	0.196	0.304	5.55638e-17
PSD3	1.11542e-61	-0.293296	0.125	0.309	1.93738e-57
HSD17B4	2.10059e-68	-0.293631	0.438	0.673	3.64851e-64
CALCOCO1	1.04659e-45	-0.293816	0.08	0.215	1.81783e-41
EGFR	4.5515e-56	-0.294206	0.177	0.363	7.90551e-52
DIO1	8.73472e-63	-0.294434	0.253	0.468	1.51713e-58
GTF2I	1.43473e-49	-0.2946	0.429	0.653	2.49198e-45
COQ8A	5.16846e-68	-0.294861	0.211	0.428	8.9771e-64
FAM160A2	8.97966e-53	-0.295321	0.072	0.217	1.55968e-48
F9	5.80744e-73	-0.295515	0.108	0.308	1.00869e-68
LENG8	5.24488e-30	-0.295874	0.107	0.217	9.10983e-26
NNT	8.53734e-60	-0.296067	0.26	0.472	1.48285e-55
MME	5.2779e-31	-0.296334	0.099	0.211	9.16718e-27
ACO1	1.36671e-67	-0.296554	0.236	0.457	2.37384e-63
LRRFIP1	1.14427e-55	-0.297359	0.299	0.511	1.98749e-51
PECR	3.84655e-77	-0.297818	0.321	0.575	6.68108e-73
ABCA8	7.82665e-49	-0.297934	0.055	0.188	1.35941e-44
TNFSF14	2.01113e-43	-0.297998	0.027	0.133	3.49314e-39
SERINC1	1.8321e-59	-0.29801	0.275	0.482	3.18217e-55
IER2	4.11374e-31	-0.2981	0.423	0.621	7.14515e-27
HJV	6.90145e-75	-0.29877	0.295	0.555	1.19871e-70
2026-03-06	2.23719e-49	-0.298858	0.284	0.477	3.88577e-45
RTP3	3.5851e-62	-0.298903	0.15	0.346	6.22695e-58
ARRDC4	4.30243e-48	-0.299837	0.068	0.204	7.4729e-44
MASP1	1.11574e-62	-0.300647	0.106	0.283	1.93793e-58
SEL1L	6.50793e-64	-0.301019	0.24	0.46	1.13036e-59
DDX39B	2.031e-28	-0.301463	0.116	0.225	3.52765e-24
CCL25	1.03828e-28	-0.301979	0.029	0.108	1.80338e-24
DCAF8	1.93971e-56	-0.302629	0.171	0.355	3.36908e-52
NCOA2	2.35051e-63	-0.303712	0.173	0.373	4.08259e-59
HECTD1	3.56741e-60	-0.303868	0.266	0.484	6.19624e-56
BSDC1	5.61475e-45	-0.304511	0.161	0.317	9.75226e-41
SERPINE1	1.45208e-20	-0.304928	0.114	0.202	2.52211e-16
SLC40A1	6.47266e-69	-0.305421	0.379	0.634	1.12424e-64
GCGR	1.78106e-47	-0.305498	0.074	0.213	3.09353e-43
NRIP1	1.47661e-61	-0.306009	0.155	0.347	2.56472e-57
C11orf54	7.43308e-80	-0.306274	0.279	0.538	1.29105e-75
SULT1A1	1.44222e-57	-0.308037	0.211	0.407	2.50499e-53
ST3GAL1	5.2596e-59	-0.308593	0.177	0.367	9.13541e-55
LIPC	1.51218e-85	-0.308745	0.152	0.392	2.6265e-81
AMN	4.88466e-54	-0.308819	0.103	0.263	8.48417e-50
CDH2	8.438e-72	-0.308854	0.242	0.476	1.4656e-67
ZYG11B	2.60672e-53	-0.309277	0.147	0.318	4.52761e-49
GCLC	2.14727e-48	-0.309936	0.254	0.438	3.7296e-44
NDRG2	1.09738e-56	-0.310067	0.303	0.503	1.90603e-52
DPP4	6.1378e-65	-0.310113	0.191	0.403	1.06607e-60
CUX2	2.76482e-55	-0.311308	0.056	0.199	4.80221e-51
BIRC6	3.79695e-51	-0.311317	0.18	0.356	6.59492e-47
GATAD1	5.30943e-47	-0.311415	0.214	0.392	9.22195e-43
ABCB11	7.7192e-71	-0.312797	0.052	0.223	1.34075e-66
RRBP1	2.31321e-46	-0.313042	0.487	0.734	4.01781e-42
HIPK2	1.71364e-65	-0.313064	0.204	0.417	2.97643e-61
CPD	2.86649e-50	-0.313193	0.183	0.361	4.9788e-46
HSPA1B	2.28095e-28	-0.313228	0.597	0.737	3.96179e-24
GHR	2.37597e-62	-0.313346	0.115	0.294	4.12683e-58
HSD17B13	3.84518e-40	-0.315777	0.08	0.206	6.6787e-36
LRP6	2.26478e-57	-0.316103	0.14	0.319	3.9337e-53
RHOBTB3	3.12591e-58	-0.31627	0.288	0.509	5.4294e-54
XDH	2.9317e-67	-0.316696	0.069	0.24	5.09208e-63
RHOU	2.90811e-80	-0.317077	0.182	0.418	5.05109e-76
CDC42BPA	2.63682e-58	-0.319191	0.18	0.375	4.57989e-54
ABHD2	1.48276e-73	-0.319731	0.274	0.516	2.5754e-69
CEMIP2	1.80131e-27	-0.32007	0.169	0.288	3.12869e-23
LAMP2	2.52236e-54	-0.320492	0.503	0.719	4.38109e-50
RAB17	1.60659e-75	-0.320772	0.157	0.376	2.79048e-71
SAA4	1.68345e-64	-0.320936	0.135	0.328	2.92399e-60
ATP2B2	6.13327e-67	-0.321432	0.082	0.259	1.06529e-62
CRY2	5.51142e-68	-0.32153	0.095	0.278	9.57278e-64
IFITM3	2.38197e-37	-0.321711	0.802	0.914	4.13725e-33
D2HGDH	8.49239e-51	-0.323687	0.087	0.234	1.47504e-46
CNKSR3	1.55421e-60	-0.324144	0.145	0.332	2.69951e-56
C2orf72	1.19787e-84	-0.324793	0.166	0.404	2.08057e-80
ACACB	8.61505e-49	-0.324951	0.104	0.255	1.49635e-44
STAT3	1.7068e-30	-0.325173	0.299	0.457	2.96454e-26
TMEM259	2.51964e-44	-0.325239	0.251	0.425	4.37637e-40
CGNL1	1.65476e-64	-0.325673	0.205	0.42	2.87416e-60
IGF1	2.15427e-62	-0.326739	0.144	0.342	3.74175e-58
CEBPA	6.88367e-45	-0.326949	0.394	0.595	1.19562e-40
TRPM7	3.61126e-43	-0.328116	0.144	0.293	6.27239e-39
NAMPT	8.31436e-42	-0.328692	0.436	0.625	1.44412e-37
SLC39A14	1.46678e-64	-0.32871	0.238	0.451	2.54765e-60
IFIT2	1.19036e-42	-0.329049	0.089	0.228	2.06754e-38
SLC22A9	3.24294e-75	-0.329196	0.138	0.349	5.63267e-71
UPF2	2.53801e-37	-0.329524	0.292	0.465	4.40828e-33
ARHGEF12	6.49276e-59	-0.330172	0.199	0.397	1.12773e-54
CIRBP	1.02068e-59	-0.330277	0.479	0.708	1.77282e-55
SPG7	8.30003e-38	-0.330369	0.161	0.302	1.44163e-33
ZNHIT1	4.87971e-62	-0.330691	0.635	0.8	8.47558e-58
ARID1B	2.48243e-38	-0.330812	0.211	0.367	4.31173e-34
LMO7	1.51542e-70	-0.331564	0.229	0.455	2.63213e-66
AFF4	3.77118e-50	-0.33194	0.21	0.394	6.55017e-46
PPP1R3B	2.63783e-49	-0.332622	0.135	0.292	4.58164e-45
CREBRF	1.02693e-59	-0.334747	0.154	0.34	1.78367e-55
MTSS1	1.04202e-70	-0.334948	0.307	0.544	1.80988e-66
HAGH	2.06113e-82	-0.335291	0.441	0.714	3.57998e-78
SHROOM1	1.17885e-49	-0.336045	0.133	0.298	2.04754e-45
GALT	2.07771e-77	-0.336167	0.24	0.477	3.60877e-73
RREB1	1.54744e-55	-0.336264	0.166	0.35	2.68775e-51
CDK13	4.3824e-44	-0.336451	0.187	0.347	7.6118e-40
FAM8A1	7.90441e-76	-0.338751	0.182	0.408	1.37292e-71
PARP14	5.36667e-59	-0.338828	0.192	0.39	9.32137e-55
FAM214A	8.91412e-65	-0.339624	0.108	0.289	1.54829e-60
RBM6	5.23095e-28	-0.341437	0.219	0.348	9.08564e-24
STAT2	5.55006e-53	-0.341449	0.148	0.318	9.6399e-49
SCARB1	4.11591e-48	-0.341471	0.282	0.472	7.14892e-44
CGN	1.9685e-63	-0.341852	0.144	0.332	3.41909e-59
FNDC5	1.0125e-54	-0.341914	0.11	0.274	1.75862e-50
YPEL2	4.79384e-59	-0.34342	0.123	0.3	8.32642e-55
FNIP1	1.48466e-47	-0.344002	0.194	0.367	2.57871e-43
ESPN	6.60381e-82	-0.344192	0.25	0.498	1.14702e-77
MYLK	5.29607e-77	-0.344282	0.117	0.323	9.19875e-73
HSPA6	6.10827e-15	-0.345711	0.285	0.379	1.06095e-10
DDI2	3.01344e-71	-0.346732	0.17	0.383	5.23405e-67
NAPRT	2.5038e-109	-0.347021	0.276	0.576	4.34886e-105
NFE2L1	6.81111e-78	-0.348519	0.215	0.45	1.18302e-73
AKAP13	2.30669e-63	-0.348559	0.237	0.454	4.00649e-59
RNPC3	9.94913e-41	-0.348954	0.094	0.225	1.72806e-36
KLB	8.08607e-86	-0.349088	0.143	0.38	1.40447e-81
SFXN5	1.11957e-42	-0.349153	0.19	0.35	1.94458e-38
DAO	2.72912e-90	-0.349193	0.139	0.378	4.7402e-86
FXYD1	2.34603e-32	-0.349741	0.412	0.583	4.07482e-28
KMT2C	7.92006e-51	-0.349824	0.206	0.385	1.37564e-46
CEBPD	1.09884e-39	-0.351236	0.466	0.639	1.90857e-35
RBM5	2.31638e-30	-0.351679	0.19	0.322	4.02333e-26
KLHL24	1.63157e-59	-0.351724	0.171	0.364	2.83387e-55
DHCR24	1.89587e-72	-0.351967	0.452	0.713	3.29293e-68
FGF21	1.10167e-39	-0.353437	0.118	0.256	1.91349e-35
FAM102A	2.25758e-46	-0.353836	0.101	0.246	3.9212e-42
ARRDC3	7.07544e-52	-0.354326	0.195	0.373	1.22893e-47
CBR1	7.03635e-51	-0.35667	0.58	0.757	1.22214e-46
TFPI	2.99424e-71	-0.356988	0.448	0.711	5.2007e-67
ZNF281	1.8236e-72	-0.357137	0.22	0.456	3.16741e-68
TMPRSS6	2.93277e-79	-0.357282	0.141	0.362	5.09393e-75
GABRE	4.63738e-55	-0.357774	0.067	0.214	8.05466e-51
RBP5	2.17653e-85	-0.358214	0.281	0.553	3.78042e-81
PRPF4B	2.03904e-33	-0.358905	0.332	0.504	3.54161e-29
PGRMC1	2.339e-44	-0.35944	0.669	0.81	4.06261e-40
KANK1	2.11656e-66	-0.359472	0.179	0.389	3.67626e-62
PKLR	1.08776e-87	-0.35951	0.152	0.396	1.88932e-83
BDH1	8.26017e-81	-0.359651	0.203	0.446	1.43471e-76
ACADSB	4.42383e-86	-0.361766	0.288	0.551	7.68375e-82
F13B	2.54011e-98	-0.362479	0.164	0.424	4.41192e-94
SEPHS2	2.71584e-63	-0.362836	0.601	0.807	4.71714e-59
CALD1	1.4506e-55	-0.363143	0.653	0.839	2.51954e-51
GCKR	4.3555e-65	-0.363744	0.073	0.245	7.56507e-61
IFIT1	2.7304e-76	-0.363886	0.089	0.288	4.74244e-72
BPHL	3.22278e-93	-0.364755	0.295	0.573	5.59765e-89
CLK1	2.42531e-39	-0.365662	0.239	0.403	4.21252e-35
RAMP1	3.06443e-67	-0.365887	0.43	0.693	5.3226e-63
DNAJB9	4.67648e-83	-0.366583	0.245	0.493	8.12258e-79
MPDZ	7.87577e-63	-0.366623	0.175	0.371	1.36794e-58
TTC38	8.57596e-91	-0.366951	0.182	0.437	1.48956e-86
TNFSF10	5.74692e-80	-0.368086	0.338	0.611	9.98183e-76
DNAJB1	2.94083e-36	-0.368671	0.578	0.75	5.10792e-32
MTMR4	1.6063e-57	-0.369059	0.125	0.298	2.78998e-53
CXCL2	6.423e-18	-0.369221	0.186	0.28	1.11561e-13
SLCO2B1	2.58465e-91	-0.36984	0.112	0.345	4.48928e-87
MTR	2.5395e-59	-0.369913	0.134	0.314	4.41085e-55
BST2	2.79737e-67	-0.371059	0.388	0.626	4.85875e-63
MACF1	3.33094e-48	-0.37197	0.178	0.349	5.78552e-44
UPB1	6.88824e-78	-0.373153	0.262	0.526	1.19642e-73
TNRC6B	9.57199e-65	-0.37367	0.245	0.459	1.66256e-60
FOXP1	1.20507e-56	-0.37535	0.284	0.496	2.09309e-52
EPHX2	2.48748e-87	-0.375532	0.236	0.491	4.3205e-83
ATOX1	9.55734e-53	-0.375565	0.708	0.844	1.66002e-48
FETUB	2.04327e-66	-0.37773	0.18	0.388	3.54895e-62
PPP1R15B	4.52894e-70	-0.379185	0.177	0.388	7.86632e-66
HSPA1A	2.79641e-39	-0.379313	0.813	0.904	4.85709e-35
TRIM56	2.38872e-59	-0.380211	0.138	0.317	4.14897e-55
DPYS	4.88335e-101	-0.382254	0.319	0.618	8.4819e-97
CHDH	1.77512e-47	-0.382379	0.173	0.338	3.08321e-43
CYP4V2	5.863e-97	-0.383209	0.097	0.33	1.01834e-92
PNPLA3	9.09423e-54	-0.383211	0.103	0.263	1.57958e-49
PRG4	9.24422e-35	-0.38352	0.202	0.342	1.60563e-30
LEPR	2.54056e-54	-0.383554	0.206	0.395	4.41269e-50
PTPRF	2.6972e-59	-0.384309	0.251	0.454	4.68477e-55
ADI1	3.5255e-48	-0.38483	0.738	0.85	6.12343e-44
FUOM	1.58392e-73	-0.38539	0.485	0.726	2.75111e-69
DDT	1.53935e-52	-0.385827	0.798	0.884	2.67369e-48
AASS	1.96922e-73	-0.38682	0.076	0.262	3.42034e-69
HGFAC	2.5894e-53	-0.387422	0.062	0.209	4.49753e-49
PPARGC1A	2.70704e-61	-0.38771	0.095	0.265	4.70186e-57
GJB1	1.69543e-107	-0.387758	0.351	0.659	2.94479e-103
PEBP1	3.87535e-88	-0.389404	0.941	0.953	6.73109e-84
TUT7	1.65802e-69	-0.390449	0.149	0.347	2.87981e-65
LPGAT1	1.33697e-53	-0.390781	0.349	0.56	2.32218e-49
CADM1	2.17815e-82	-0.391358	0.309	0.562	3.78322e-78
SON	7.47999e-56	-0.391451	0.426	0.676	1.2992e-51
JMJD1C	1.7475e-59	-0.391655	0.225	0.432	3.03522e-55
XAF1	5.54718e-63	-0.391683	0.08	0.249	9.63489e-59
GLYATL1	1.01809e-89	-0.392291	0.142	0.377	1.76831e-85
MSMO1	1.20595e-53	-0.393209	0.355	0.559	2.09461e-49
AIG1	1.41574e-77	-0.394962	0.52	0.762	2.45899e-73
TTC36	4.93385e-63	-0.395415	0.055	0.213	8.56961e-59
HAAO	1.50953e-92	-0.396857	0.297	0.569	2.62189e-88
MCL1	4.34583e-45	-0.396928	0.429	0.644	7.54827e-41
ADAR	1.37585e-66	-0.397315	0.295	0.527	2.38972e-62
SLC9A3R2	2.36274e-107	-0.397852	0.303	0.592	4.10384e-103
GGCX	6.17368e-84	-0.397979	0.327	0.585	1.07231e-79
NFIC	1.22131e-88	-0.398013	0.36	0.634	2.1213e-84
HAL	1.11929e-56	-0.398258	0.162	0.347	1.94409e-52
LARP4	3.52175e-87	-0.398599	0.254	0.512	6.11693e-83
SLC7A2	4.10734e-74	-0.399454	0.149	0.358	7.13404e-70
ALDH2	5.35742e-89	-0.40005	0.658	0.835	9.3053e-85
ONECUT1	3.55891e-83	-0.40039	0.136	0.361	6.18147e-79
DHRS1	4.49324e-90	-0.400678	0.228	0.481	7.80431e-86
TTPA	8.44503e-99	-0.400852	0.197	0.469	1.46682e-94
CD46	1.48372e-68	-0.401028	0.411	0.651	2.57707e-64
ANKRD12	6.95927e-56	-0.4018	0.29	0.498	1.20876e-51
KMT2E	4.84345e-81	-0.402732	0.224	0.471	8.41259e-77
SERPINA11	4.62387e-63	-0.403238	0.172	0.367	8.0312e-59
ALAD	2.01833e-112	-0.40443	0.186	0.471	3.50564e-108
RALGPS2	1.34672e-70	-0.406683	0.231	0.451	2.33913e-66
CFHR4	1.72243e-99	-0.407493	0.091	0.33	2.99168e-95
HAO1	8.48216e-108	-0.40765	0.322	0.625	1.47327e-103
LECT2	3.63277e-81	-0.408963	0.176	0.415	6.30976e-77
TBX3	7.89573e-44	-0.409545	0.176	0.334	1.37141e-39
PRKAG2	1.24989e-66	-0.409876	0.14	0.332	2.17093e-62
ZFAND5	3.03986e-46	-0.410055	0.361	0.548	5.27994e-42
SLC30A1	3.76938e-105	-0.41357	0.154	0.415	6.54704e-101
CCL16	1.13852e-72	-0.415449	0.296	0.528	1.9775e-68
SRRM2	1.17597e-55	-0.415955	0.462	0.695	2.04254e-51
RB1CC1	8.78518e-53	-0.416669	0.329	0.544	1.5259e-48
VMP1	4.87483e-35	-0.418499	0.462	0.662	8.46709e-31
UGT2B7	3.42066e-83	-0.420232	0.338	0.611	5.94134e-79
TMEM205	6.90298e-106	-0.420414	0.5	0.766	1.19898e-101
PIPOX	1.40171e-111	-0.421388	0.293	0.604	2.43463e-107
TNRC6A	2.29101e-60	-0.423065	0.16	0.344	3.97926e-56
RXRA	4.65311e-78	-0.424421	0.248	0.482	8.08198e-74
NSUN6	5.70342e-65	-0.426209	0.173	0.373	9.90628e-61
GLYAT	6.12187e-101	-0.426267	0.185	0.459	1.06331e-96
APOA2	1.06214e-54	-0.426693	0.833	0.983	1.84483e-50
MTRNR2L1	4.01869e-38	-0.427763	0.023	0.117	6.98007e-34
IRF2BP2	3.50787e-84	-0.42823	0.369	0.638	6.09282e-80
C6	4.61803e-103	-0.429541	0.167	0.434	8.02106e-99
MDM4	3.0267e-67	-0.432135	0.205	0.418	5.25708e-63
SLC1A2	1.77953e-81	-0.435017	0.07	0.264	3.09087e-77
CPEB4	1.81347e-80	-0.436527	0.227	0.47	3.14981e-76
POGZ	1.57892e-59	-0.438933	0.201	0.394	2.74242e-55
ADH6	3.41773e-99	-0.439136	0.22	0.489	5.93626e-95
MFSD2A	2.4686e-51	-0.439271	0.053	0.186	4.28771e-47
ADH4	9.46978e-84	-0.440153	0.287	0.55	1.64481e-79
PRKAB2	2.73299e-83	-0.441085	0.224	0.469	4.74693e-79
ABCC3	5.49613e-69	-0.441579	0.167	0.38	9.54623e-65
PIK3R1	1.46245e-85	-0.443281	0.299	0.558	2.54013e-81
COL27A1	6.95978e-53	-0.443283	0.081	0.231	1.20884e-48
HERPUD1	2.45633e-76	-0.444338	0.437	0.692	4.26641e-72
PCYOX1	1.31464e-103	-0.445722	0.288	0.56	2.28341e-99
AGT	1.12261e-98	-0.446562	0.679	0.917	1.94986e-94
MTTP	4.8344e-98	-0.446645	0.329	0.615	8.39687e-94
ETNK2	2.68458e-104	-0.446791	0.199	0.471	4.66284e-100
SULT2A1	6.27614e-101	-0.447669	0.447	0.779	1.0901e-96
LPIN1	1.39315e-23	-0.447676	0.151	0.257	2.41977e-19
KLF9	6.05371e-85	-0.448203	0.17	0.403	1.05147e-80
CFI	1.33319e-111	-0.449501	0.278	0.576	2.31561e-107
SEC16B	6.53549e-89	-0.452819	0.083	0.297	1.13515e-84
ABCC2	1.29921e-67	-0.453396	0.148	0.349	2.25659e-63
DDX17	1.87812e-53	-0.453735	0.428	0.651	3.26211e-49
CCNL2	1.80061e-41	-0.453753	0.202	0.362	3.12748e-37
ABCG5	1.54493e-99	-0.453833	0.114	0.357	2.6834e-95
TMEM176A	6.8865e-84	-0.455433	0.653	0.861	1.19612e-79
EGR1	4.46047e-27	-0.45559	0.292	0.434	7.74739e-23
NRBP2	3.44712e-59	-0.456539	0.152	0.339	5.9873e-55
HMGCS1	7.40572e-25	-0.457309	0.391	0.537	1.2863e-20
SERPINA10	9.97253e-111	-0.458895	0.246	0.535	1.73213e-106
H6PD	2.0313e-87	-0.458957	0.126	0.35	3.52817e-83
RGN	7.37045e-129	-0.459632	0.389	0.706	1.28017e-124
ASL	5.43442e-117	-0.460075	0.31	0.608	9.43905e-113
HLF	5.1816e-91	-0.462615	0.139	0.371	8.99992e-87
PNISR	7.98952e-55	-0.464915	0.39	0.622	1.3877e-50
MIA2	1.97173e-93	-0.466089	0.285	0.554	3.4247e-89
SLC38A3	9.75855e-125	-0.469135	0.266	0.577	1.69496e-120
GOLT1A	5.68506e-117	-0.471337	0.225	0.524	9.87437e-113
IDH1	2.57267e-87	-0.473295	0.457	0.708	4.46848e-83
SORD	2.38481e-99	-0.473605	0.542	0.777	4.14217e-95
CRYL1	3.59803e-129	-0.473687	0.308	0.63	6.24942e-125
ATP13A3	4.64611e-91	-0.473958	0.237	0.492	8.06982e-87
OSGIN1	5.40062e-78	-0.474994	0.264	0.498	9.38034e-74
RSRP1	2.35612e-69	-0.477573	0.22	0.44	4.09235e-65
GOLGA8B	1.47045e-53	-0.48228	0.1	0.256	2.55403e-49
ACOX1	9.76967e-118	-0.482528	0.276	0.582	1.69689e-113
CDO1	4.21425e-143	-0.487408	0.339	0.678	7.31973e-139
LRG1	5.56545e-83	-0.48812	0.289	0.547	9.66664e-79
UGP2	2.99892e-67	-0.488302	0.627	0.815	5.20883e-63
SLC51A	4.87079e-97	-0.488464	0.134	0.378	8.46008e-93
GNMT	1.16544e-61	-0.489114	0.22	0.428	2.02426e-57
ATF3	6.71525e-25	-0.489158	0.372	0.504	1.16637e-20
ACAT1	1.31475e-96	-0.489376	0.511	0.756	2.28359e-92
ANGPTL4	2.1016e-76	-0.49171	0.137	0.352	3.65028e-72
LRP1	3.33717e-113	-0.49281	0.197	0.482	5.79632e-109
INSR	2.05253e-109	-0.493588	0.21	0.503	3.56503e-105
NFKBIZ	6.13501e-60	-0.493657	0.192	0.393	1.06559e-55
DHRS3	1.96588e-132	-0.497087	0.323	0.649	3.41454e-128
RORC	2.26577e-138	-0.498176	0.154	0.466	3.93542e-134
CELF1	1.63453e-71	-0.498624	0.269	0.496	2.83901e-67
F7	7.65671e-123	-0.500992	0.173	0.468	1.32989e-118
IGFBP4	6.68919e-99	-0.501488	0.367	0.645	1.16185e-94
RNF213	1.15386e-69	-0.501583	0.287	0.521	2.00415e-65
SMIM14	4.02748e-100	-0.502271	0.445	0.717	6.99534e-96
SELENOP	2.30387e-113	-0.502911	0.899	0.961	4.00159e-109
ACSL1	1.39776e-116	-0.503658	0.277	0.581	2.42778e-112
ITIH4	1.28938e-124	-0.510179	0.14	0.43	2.23952e-120
SERINC5	1.68594e-102	-0.510292	0.21	0.478	2.92832e-98
SCP2	4.50836e-73	-0.51048	0.692	0.834	7.83056e-69
SLC38A2	8.00269e-54	-0.511255	0.308	0.522	1.38999e-49
ABAT	9.84317e-160	-0.511421	0.171	0.516	1.70966e-155
IQGAP2	1.3355e-135	-0.512267	0.317	0.653	2.31963e-131
AHNAK	5.55429e-98	-0.514801	0.292	0.571	9.64724e-94
TM4SF5	2.36293e-85	-0.51528	0.409	0.688	4.10418e-81
BHMT	4.01328e-84	-0.515734	0.356	0.631	6.97067e-80
PNN	3.53874e-59	-0.51596	0.442	0.679	6.14643e-55
A1CF	1.37539e-131	-0.516805	0.462	0.778	2.38891e-127
ABCG8	5.50438e-117	-0.5173	0.129	0.4	9.56057e-113
VEGFA	5.20994e-79	-0.519984	0.283	0.531	9.04915e-75
CYP7A1	2.14295e-59	-0.521779	0.096	0.266	3.72209e-55
CERS2	4.01489e-124	-0.522603	0.49	0.785	6.97347e-120
DHTKD1	9.97449e-129	-0.524667	0.259	0.571	1.73247e-124
ASGR2	1.07004e-116	-0.526197	0.47	0.77	1.85855e-112
ACSM5	1.84821e-121	-0.526429	0.153	0.434	3.21016e-117
FOS	6.04159e-37	-0.528224	0.488	0.657	1.04936e-32
CSAD	4.23684e-95	-0.529165	0.145	0.382	7.35897e-91
TST	1.72849e-124	-0.529385	0.548	0.802	3.00222e-120
GSTK1	7.53208e-109	-0.529623	0.548	0.797	1.30825e-104
UGT2B10	5.65807e-101	-0.53168	0.201	0.465	9.82751e-97
HGD	1.98134e-124	-0.532226	0.411	0.712	3.44139e-120
CFB	3.342e-136	-0.532437	0.231	0.557	5.80473e-132
PGLYRP2	2.99098e-107	-0.532505	0.166	0.439	5.19503e-103
DNAJB4	5.2273e-44	-0.533906	0.238	0.4	9.07929e-40
OAF	4.31791e-128	-0.534051	0.232	0.542	7.49977e-124
ENTPD5	8.36837e-131	-0.534106	0.239	0.553	1.4535e-126
SEC14L2	1.33867e-140	-0.535534	0.159	0.472	2.32514e-136
ADH1A	2.09248e-96	-0.537949	0.272	0.546	3.63443e-92
ALDH6A1	5.91507e-149	-0.543908	0.366	0.701	1.02739e-144
SAA1	3.98815e-10	-0.544039	0.236	0.315	6.92702e-06
ASH1L	4.51988e-100	-0.544822	0.251	0.526	7.85058e-96
SORL1	4.36253e-88	-0.54637	0.138	0.366	7.57728e-84
NFIA	4.54461e-146	-0.546933	0.284	0.633	7.89353e-142
GADD45B	5.89763e-57	-0.548294	0.38	0.594	1.02436e-52
PPP1R16A	6.96822e-127	-0.548586	0.436	0.738	1.21031e-122
GSTA1	9.37697e-72	-0.548819	0.654	0.832	1.62869e-67
SLC27A2	4.53462e-126	-0.549763	0.226	0.528	7.87617e-122
ST6GAL1	5.75431e-134	-0.551504	0.287	0.6	9.99467e-130
GRHPR	1.85062e-116	-0.558157	0.518	0.759	3.21434e-112
CFHR5	4.76384e-118	-0.558797	0.125	0.398	8.27431e-114
SERPINF1	8.10331e-117	-0.559459	0.563	0.819	1.40746e-112
SLCO1B1	3.11657e-123	-0.561421	0.214	0.516	5.41317e-119
RHBG	3.96585e-67	-0.564614	0.048	0.208	6.88829e-63
C8A	5.59795e-133	-0.56825	0.237	0.558	9.72307e-129
SLC17A4	1.06173e-111	-0.568359	0.112	0.369	1.84413e-107
SAT2	3.05349e-102	-0.568548	0.476	0.738	5.3036e-98
MT1X	5.01795e-07	-0.568784	0.37	0.424	0.00871568
ITPR2	1.22916e-118	-0.568792	0.313	0.623	2.13492e-114
2026-03-02	1.432e-160	-0.572992	0.211	0.553	2.48723e-156
ALDH1L1	4.57911e-81	-0.574367	0.344	0.594	7.95346e-77
RDH16	1.15271e-118	-0.575198	0.136	0.418	2.00214e-114
SDC1	1.32582e-106	-0.57599	0.445	0.715	2.30282e-102
RARRES2	3.33265e-121	-0.576166	0.683	0.925	5.78848e-117
LPP	2.50627e-111	-0.576723	0.262	0.542	4.35315e-107
IRS2	1.28397e-115	-0.578342	0.194	0.479	2.23013e-111
DUSP1	9.56562e-50	-0.578883	0.446	0.65	1.66145e-45
PRAP1	4.02413e-113	-0.579796	0.354	0.655	6.9895e-109
SERPINA6	5.11502e-130	-0.580185	0.443	0.779	8.88428e-126
ALAS1	1.38002e-106	-0.583014	0.291	0.565	2.39695e-102
COBLL1	6.23337e-136	-0.584235	0.199	0.509	1.08267e-131
IFI27	1.03294e-05	-0.587024	0.366	0.413	0.179411
CYP3A7	4.60214e-41	-0.587036	0.124	0.264	7.99345e-37
NKTR	5.65059e-84	-0.587139	0.295	0.561	9.81451e-80
ABCA6	9.66968e-135	-0.587898	0.138	0.437	1.67953e-130
DEPP1	1.10564e-77	-0.587969	0.196	0.425	1.92038e-73
ANPEP	3.71777e-146	-0.588348	0.28	0.615	6.4574e-142
A2M	1.35274e-50	-0.589558	0.317	0.516	2.34957e-46
GLYCTK	8.7354e-168	-0.590205	0.249	0.603	1.51725e-163
TOR1AIP2	1.08647e-113	-0.591088	0.409	0.719	1.88708e-109
SERPINA4	1.98412e-132	-0.591853	0.284	0.609	3.44621e-128
AR	3.55727e-163	-0.591975	0.164	0.506	6.17862e-159
SPTBN1	1.93122e-116	-0.592435	0.349	0.666	3.35433e-112
MIA3	6.52793e-144	-0.594897	0.264	0.592	1.13384e-139
PDZK1	6.52341e-135	-0.595572	0.317	0.649	1.13305e-130
GATM	5.30543e-135	-0.596836	0.576	0.861	9.215e-131
RHOB	8.45945e-81	-0.599071	0.498	0.742	1.46932e-76
MYO1B	1.39778e-149	-0.599543	0.308	0.649	2.42781e-145
KLF10	3.43527e-85	-0.599986	0.272	0.516	5.96672e-81
ID2	2.56512e-114	-0.601491	0.455	0.754	4.45535e-110
SAA2	9.93683e-06	-0.602969	0.12	0.161	0.172593
TM7SF2	9.42068e-121	-0.603052	0.34	0.644	1.63628e-116
GPT	2.04474e-146	-0.603184	0.118	0.428	3.55151e-142
FMO3	1.85743e-127	-0.603975	0.363	0.694	3.22618e-123
GC	3.30652e-93	-0.605562	0.6	0.81	5.74309e-89
CREB3L3	5.40033e-128	-0.605845	0.21	0.51	9.37983e-124
INSIG1	5.05763e-62	-0.60646	0.366	0.586	8.7846e-58
ITIH2	2.83466e-110	-0.60664	0.536	0.813	4.92351e-106
GOLGA4	5.34476e-100	-0.607323	0.438	0.731	9.28331e-96
MTRNR2L8	5.75438e-114	-0.611617	0.225	0.511	9.99478e-110
ALB	3.44702e-89	-0.613385	0.775	0.98	5.98713e-85
LDLR	1.14843e-71	-0.613614	0.163	0.37	1.99471e-67
NR1I3	3.28201e-169	-0.613777	0.167	0.53	5.70052e-165
CRP	1.13943e-05	-0.614712	0.142	0.18	0.197907
PCK2	7.84979e-151	-0.6206	0.318	0.658	1.36343e-146
PPARA	3.2618e-155	-0.621723	0.163	0.49	5.66541e-151
TENT5A	3.88529e-72	-0.627811	0.213	0.434	6.74835e-68
SLC10A1	2.12518e-157	-0.628904	0.138	0.471	3.69122e-153
EFNA1	3.53256e-111	-0.630806	0.388	0.678	6.1357e-107
UGT2B15	4.93264e-106	-0.631305	0.26	0.547	8.5675e-102
ERRFI1	1.11388e-83	-0.63745	0.285	0.53	1.9347e-79
AHSG	2.08622e-114	-0.644625	0.706	0.92	3.62355e-110
IL6ST	9.59414e-142	-0.647652	0.287	0.617	1.66641e-137
LONP2	1.53192e-120	-0.647704	0.276	0.564	2.66079e-116
TSHZ2	2.36505e-148	-0.650794	0.148	0.469	4.10786e-144
ZFP36L1	9.5807e-112	-0.65576	0.487	0.77	1.66407e-107
F10	1.49108e-164	-0.657405	0.345	0.705	2.58986e-160
IGFBP2	5.30925e-29	-0.661035	0.485	0.588	9.22163e-25
C4BPB	6.18245e-154	-0.661344	0.49	0.817	1.07383e-149
IL6R	5.54162e-130	-0.670956	0.174	0.481	9.62524e-126
C8B	1.20641e-154	-0.671929	0.283	0.643	2.09541e-150
ACAA1	1.99223e-146	-0.67387	0.511	0.776	3.46031e-142
BAAT	7.25964e-127	-0.674359	0.444	0.777	1.26093e-122
CDHR5	7.64383e-185	-0.678455	0.186	0.563	1.32766e-180
AKAP9	9.25704e-134	-0.681919	0.328	0.664	1.60785e-129
APOH	1.00495e-134	-0.683355	0.77	0.955	1.74549e-130
DCXR	1.45444e-114	-0.686021	0.757	0.879	2.52621e-110
ERBB3	1.7521e-154	-0.688057	0.273	0.614	3.04323e-150
ONECUT2	4.07927e-132	-0.692696	0.237	0.557	7.08528e-128
SPP2	4.77404e-125	-0.695029	0.221	0.534	8.29202e-121
CYP4A11	2.23755e-164	-0.696393	0.122	0.452	3.88641e-160
SLC6A1	2.52938e-169	-0.700579	0.133	0.479	4.39328e-165
SERPINA5	2.72378e-144	-0.704295	0.317	0.643	4.73094e-140
NR0B2	8.02904e-126	-0.704864	0.199	0.497	1.39456e-121
[truncated: 146 more rows]
