# Supplementary material for: Spatial transcriptomic-metabolic features of tumor foci and tumor capsule in microvascular invasion with hepatocellular carcinoma: A spatial multi-omics study
Source: PLoS Med. 2026 May 15;23(5):e1004703. doi: 10.1371/journal.pmed.1004703 (PMC13178920; doi:10.1371/journal.pmed.1004703)
Supplement: S8 Table — HMDB, human metabolome database; KEGG, kyoto encyclopedia of genes and genomes. (XLSX) [file pmed.1004703.s027.xlsx]

## Sheet: HCC_TC_UP_DEM
S8 Table. Differential expression metabolites upregulated in the TC region. DM represents the the difference of mean of normalized metabolite intensity. Pval is the significance of t-test. Adj_pval is the adjusted by Benjamini-Hochberg multiple testing.
Formula	Pval	Adj_pval	DM	Describe	MZ	Metabolites	HMDB	KEGG	Class
C10H12	1.03543e-23	3.40466e-23	0.212678	Up	133.101	p-Mentha-1,3,5,8-tetraene	HMDB0029641	NA	Benzene and substituted derivatives
C10H18N4O6	5.07116e-48	3.96322e-47	0.241823	Up	619.209	Argininosuccinic acid	HMDB0000052	C03406	Carboxylic acids and derivatives
C10H18N5O19P5	9.6767e-27	3.75838e-26	0.211223	Up	705.896	Adenosine 5'-pentaphosphate	HMDB0059647	C20198	Purine nucleotides
C10H4F17NO4S	2.68544e-24	9.06495e-24	0.207203	Up	633.88	Perfluorooctane sulfonamidoacetic acid	HMDB0256327	NA	Alkyl halides
C11H12I3NO2	7.43813e-15	1.70319e-14	0.154884	Up	571.813	Iopanoic acid	HMDB0253545	C08217	Phenylpropanoic acids
C11H12O2	2.16145e-35	1.22369e-34	0.235135	Up	177.09	Cinnamyl acetate	HMDB0029699	C12299	Benzene and substituted derivatives
C11H16O4	8.57236e-31	3.92581e-30	0.190426	Up	213.111	3,4-Methyleneazelaic acid	HMDB0059744	NA	Fatty Acyls
C11H18NO	7.27839e-23	2.30536e-22	0.213603	Up	180.136	Candicine	HMDB0303388	C10575	Benzene and substituted derivatives
C12H10F17NO3S	3.66025e-16	8.71431e-16	0.170405	Up	594.001	N-Ethyl-1,1,2,2,3,3,4,4,5,5,6,6,7,7,8,8,8-heptadecafluoro-N-(2-hydroxyethyl)octane-1-sulfonamide	HMDB0244755	NA	Unclassified
C12H16N6O4	1.775e-28	7.59659e-28	0.171782	Up	309.129	5'-N-Ethylcarboxamidoadenosine	HMDB0255498	NA	Purine nucleosides
C12H23NO6S2	8.39356e-26	3.11081e-25	0.249067	Up	683.2	4-methylthiobutyldesulfoglucosinolate	HMDB0304187	NA	Organooxygen compounds
C13H19NO3	3.85838e-25	1.36659e-24	0.180976	Up	238.145	viloxazine	HMDB0259807	NA	Phenol ethers
C13H22O2	5.79854e-19	1.57326e-18	0.155882	Up	233.152	2-Propenyl cyclohexanebutanoate; Neryl propionate; Propyl 2,4-decadienoate	HMDB0038291; HMDB0038258; HMDB0037307	; ;	Fatty Acyls; Fatty Acyls; Fatty Acyls
C13H25NO4	1.79729e-24	6.15358e-24	0.349918	Up	282.166	4-Methylpentanoylcarnitine	HMDB0241032	NA	Unclassified
C13H26O2	5.02106e-31	2.31419e-30	0.220515	Up	259.162	Tridecanoic acid	HMDB0000910	C17076	Fatty Acyls
C13H8Cl2O4S	3.48961e-17	8.59258e-17	0.164949	Up	682.89	Ticrynafen	HMDB0259082	C11702	Organooxygen compounds
C14H10ClNO4	1.45501e-43	1.02564e-42	0.269872	Up	621.019	Lobenzarit	HMDB0254140	NA	Benzene and substituted derivatives
C14H15O2PS2	2.01168e-23	6.57455e-23	0.201175	Up	348.99	O-Ethyl S,S-diphenyl phosphorodithioate	HMDB0031781	C14436	Benzene and substituted derivatives
C14H22NO17P3	4.92832e-21	1.48262e-20	0.199336	Up	607.978	Caged insp3	HMDB0249534	NA	Unclassified
C14H34N8	4.29847e-18	1.12386e-17	0.190601	Up	629.585	Diamsar chelate	HMDB0251139	NA	Unclassified
C15H13F3N2O2	1.71794e-22	5.41753e-22	0.229249	Up	643.171	Laflunimus	HMDB0253954	NA	Benzene and substituted derivatives
C16H16ClNO2S2	7.39846e-33	3.6187e-32	0.226923	Up	745.031	Clopidogrel thiol	HMDB0250358	NA	Unclassified
C16H17N3O4S	2.98522e-15	6.92378e-15	0.194691	Up	695.197	Cephalexin	HMDB0014707	C06895	Lactams
C16H20N4O4S	2.74852e-20	7.87325e-20	0.171847	Up	767.204	hydroxytorsemide	HMDB0060982	NA	Pyridines and derivatives
C16H23NO3	1.35099e-17	3.43236e-17	0.169961	Up	577.329	Dinorcapsaicin	HMDB0036325	NA	Phenols
C16H25N3O2	1.11417e-19	3.1539e-19	0.185348	Up	621.353	N-Propionylprocainamide	HMDB0255234	NA	Benzene and substituted derivatives
C17H15ClFN3O	1.50953e-24	5.19308e-24	0.185764	Up	663.184	Didesethylflurazepam	HMDB0251222	NA	Benzodiazepines
C17H17N7O8S4	5.62514e-19	1.532e-18	0.179295	Up	576.005	Cefotetan	HMDB0015425	C06886	Lactams
C17H26ClNO	1.02192e-13	2.25387e-13	0.275552	Up	318.159	Pitolisant	HMDB0256619	NA	Benzene and substituted derivatives
C18H12Cl2N2O3	1.38916e-19	3.90158e-19	0.184044	Up	771.029	Gavestinel	HMDB0252649	NA	Indoles and derivatives
C18H13NO3	1.95808e-16	4.69286e-16	0.174617	Up	621.146	Avenalumin III	HMDB0038956	NA	Benzoxazines
C18H15Cl2N5O5S3	4.19709e-31	1.94691e-30	0.220675	Up	585.924	Cefazedone	HMDB0249753	NA	Lactams
C18H20FN3O4	1.12979e-13	2.48415e-13	0.49277	Up	362.149	Ofloxacin; Levofloxacin	HMDB0015296; HMDB0001929	C07321; C07660	Quinolines and derivatives; Quinolines and derivatives
C18H39N3O	3.78391e-11	7.59954e-11	0.153909	Up	665.588	Solacaproine	HMDB0034215	NA	Fatty Acyls
C19H21N3	1.27859e-18	3.41749e-18	0.209354	Up	583.351	Perlapine	HMDB0256346	NA	Benzazepines
C19H39NO	1.30558e-21	3.99451e-21	0.245614	Up	633.573	Tridemorph	HMDB0031810	C11285	Oxazinanes
C20H19FN4O4S	4.33849e-28	1.81359e-27	0.184455	Up	861.225	5-(1,1-Dioxido-1,2-thiazinan-2-yl)-N-(4-fluorobenzyl)-8-hydroxy-1,6-naphthyridine-7-carboxamide	HMDB0259494	NA	Unclassified
C20H36O3	1.27771e-31	6.00441e-31	0.264964	Up	649.541	(13R,14R)-8-Labdene-13,14,15-triol; (Z)-15-Oxo-11-eicosenoic acid; (13R,14R)-7-Labdene-13,14,15-triol	HMDB0034957; HMDB0029797; HMDB0034958	; ;	Prenol lipids; Fatty Acyls; Prenol lipids
C20H37N5O10	3.15814e-41	2.12215e-40	0.264704	Up	584.171	Versetamide	HMDB0259796	NA	Unclassified
C20H40O3	2.32e-32	1.10469e-31	0.265476	Up	679.586	Polyoxyethylene 40 monostearate; 15-hydroxyicosanoic acid; 12-hydroxyicosanoic acid	HMDB0032477; HMDB0061665; HMDB0061664	; ;	Fatty Acyls; Fatty Acyls; Fatty Acyls
C20H42O5	1.92929e-29	8.51018e-29	0.174188	Up	747.601	Tetraethylene glycol monododecyl ether	HMDB0246913	NA	Organooxygen compounds
C21H20O16S	1.04417e-19	2.96743e-19	0.20006	Up	605.022	Gossypetin 8-glucoside 3-sulfate	HMDB0037751	NA	Flavonoids
C21H31N3O12S	1.42636e-53	1.26611e-52	0.197717	Up	572.154	N-(S-Nitroso-N-acetyl-D,L-penicillamine)-2-amino-2-deoxy-1,3,4,6-tetra-O-acetyl-beta-D-glucopyranose	HMDB0245580	NA	Unclassified
C21H40O4	4.61519e-98	7.90077e-97	0.288402	Up	735.581	3-(2-Heptenyloxy)-2-hydroxypropyl undecanoate; Stearoyllactic acid	HMDB0034031; HMDB0033372	;	Glycerolipids; Fatty Acyls
C22H22O15S	5.23018e-27	2.05492e-26	0.211646	Up	597.025	8-Hydroxyluteolin 4'-methyl ether 8-glucoside-3'-sulfate	HMDB0037333	NA	Flavonoids
C22H29FO4	6.80797e-18	1.76077e-17	0.166759	Up	753.418	Fluorometholone; Desoximetasone	HMDB0014469; HMDB0014687	;	Steroids and steroid derivatives; Steroids and steroid derivatives
C22H34N6O14	8.34847e-52	7.14589e-51	0.190942	Up	645.171	Asp-Asp-Asp-Asp-Lys	HMDB0248661	NA	Unclassified
C22H41N7O8S3	4.7328e-23	1.51239e-22	0.184888	Up	650.209	Lys-Cys-Thr-Cys-Cys-Ala	HMDB0253024	NA	Unclassified
C22H44	1.79675e-20	5.2302e-20	0.166541	Up	639.682	1-docosene	HMDB0062602	NA	Unsaturated hydrocarbons
C23H18F2N2O2	2.10649e-22	6.61383e-22	0.152322	Up	823.229	Fenflumizole	HMDB0252199	NA	Unclassified
C23H22IN5O5	1.33411e-33	6.7551e-33	0.251359	Up	620.032	I-Abopx	HMDB0253316	NA	Imidazopyrimidines
C23H22O14	6.80155e-35	3.62245e-34	0.236087	Up	599.022	Spinatoside; 3,3',5,6-Tetrahydroxy-4',7-dimethoxyflavone 3-glucuronide; 3,4',5,6-Tetrahydroxy-3',7-dimethoxyflavone 3-glucuronide	HMDB0037457; HMDB0038263; HMDB0038262	; ;	Flavonoids; Flavonoids; Flavonoids
C23H31NO14S3	4.71906e-19	1.3e-18	0.222417	Up	718.007	6-Sinapoylglucoraphenin	HMDB0038405	NA	Organooxygen compounds
C23H36N2	2.90545e-16	6.94025e-16	0.182593	Up	703.567	Azacyclotridec-1-en-2-amine, N-(2-phenylcyclopentyl)-, cis-	HMDB0254374	NA	Benzene and substituted derivatives
C23H38O2	3.05013e-37	1.84289e-36	0.239905	Up	693.577	3-Hydroxy-1-phenyl-1-heptadecanone	HMDB0035678	NA	Fatty Acyls
C23H39NO19	3.22042e-30	1.45628e-29	0.227532	Up	616.208	6'-Sialyllactose; 3'-Sialyllactose	HMDB0006569; HMDB0000825	;	Organooxygen compounds; Organooxygen compounds
C23H40O2	5.3648e-35	2.90022e-34	0.243262	Up	697.613	5-Heptadecyl-1,3-benzenediol	HMDB0038530	NA	Phenols
C24H20F6N6O2	2.33384e-35	1.31096e-34	0.221706	Up	577.122	(+)-(R)-2-(2,4-Difluorophenyl)-1-(3-((E)-4-(2,2,3,3-tetrafluoropropoxy)styryl)-1,2,4-triazol-1-yl)-3-(1,2,4-triazol-1-yl)propan-2-ol	HMDB0242238	NA	Unclassified
C24H27ClN4O6	1.64006e-57	1.59351e-56	0.243656	Up	541.122	Clozapine glucuronide	HMDB0060901	NA	Benzodiazepines
C24H32O15	2.55228e-18	6.77154e-18	0.198514	Up	583.163	5''-(4-Hydroxy-(E)-cinnamoyl) alpha-L-arabinofuranosyl-(1->3)-beta-D-xylopyranosyl-(1->4)-D-xylopyranoside	HMDB0041489	NA	Organooxygen compounds
C25H29N3O14S2	6.37249e-25	2.22418e-24	0.216021	Up	736.022	Cephamycin A	HMDB0249811	NA	Lactams
C25H30O13	1.09985e-27	4.46774e-27	0.203753	Up	561.158	Lippioside I	HMDB0034265	NA	Prenol lipids
C26H14Cl2N2O10S2	3.90046e-41	2.5967e-40	0.278006	Up	630.947	4,7-Bis(chlorosulfophenyl)-1,10-phenanthroline-2,9-dicarboxylic acid	HMDB0244391	NA	Unclassified
C26H39F3O2	9.04328e-26	3.33442e-25	0.161053	Up	441.297	(5Z,7E)-(3S)-26,26,26-Trifluoro-27-nor-9,10-seco-5,7,10(19)-cholestatriene-3,25-diol	HMDB0243623	NA	Steroids and steroid derivatives
C26H41NO9S	9.83947e-15	2.23879e-14	0.168832	Up	620.173	Glycocholenate sulfate	HMDB0242178	NA	Unclassified
C26H43N7O6	1.47999e-37	9.09497e-37	0.252827	Up	572.317	Val-Tyr-Leu-Arg	HMDB0304815	NA	Carboxylic acids and derivatives
C26H45NO19	8.94742e-21	2.65835e-20	0.193859	Up	698.245	Lewis b; Lewis y Tetrasaccharide	HMDB0254067; HMDB0254068	;	Organooxygen compounds; Organooxygen compounds
C27H36O12	7.60989e-18	1.95411e-17	0.184116	Up	591.183	Prupaside	HMDB0038951	NA	Lignan glycosides
C27H38O18	5.82192e-17	1.4238e-16	0.206649	Up	673.19	cis-Ferulic acid [arabinosyl-(1->3)-[glucosyl-(1->6)]-glucosyl] ester	HMDB0034682	NA	Organooxygen compounds
C27H39NO20	3.84614e-45	2.8806e-44	0.167074	Up	720.19	HMBOA dihexose	HMDB0304551	NA	Unclassified
C28H20O11	5.38277e-19	1.47156e-18	0.182092	Up	609.022	Cfda-AM	HMDB0249841	NA	Unclassified
C28H26O14	1.70302e-14	3.83846e-14	0.155991	Up	587.144	Prunin 6''-O-gallate	HMDB0037582	NA	Flavonoids
C28H31NO12	5.76635e-18	1.50218e-17	0.159517	Up	618.152	N-Formyl-1-hydroxy-13-dihydrodaunomycin	HMDB0255141	NA	Anthracyclines
C28H33N7O7	5.85455e-17	1.42692e-16	0.187301	Up	656.167	Z-Gly-Gly-Arg-AMC	HMDB0259965	NA	Unclassified
C28H45NO5S	4.45459e-301	1.60143e-298	0.695178	Up	552.276	Lefamulin	HMDB0254002	NA	Prenol lipids
C28H56NO8P	1.03702e-23	3.40466e-23	0.213575	Up	604.336	1,2-Didecanoyl-sn-glycero-3-phosphocholine	HMDB0244070	NA	Glycerophospholipids
C29H26O15	1.09078e-41	7.46926e-41	0.260805	Up	615.139	6-Cinnamoyl-1,2-digalloylglucose; 2-Cinnamoyl-1,6-digalloyl-beta-D-glucopyranose	HMDB0039194; HMDB0039192	;	Tannins; Tannins
C29H31NO11S	4.58968e-33	2.27585e-32	0.255128	Up	602.17	Ladirubicin	HMDB0253953	NA	Unclassified
C29H35N11O11S	4.56212e-23	1.46436e-22	0.168641	Up	784.191	Folcepri	HMDB0251680	NA	Unclassified
C29H38F3N3O2S	5.13613e-20	1.46543e-19	0.16965	Up	594.232	Fluphenazine enanthate	HMDB0252401	C07955	Benzothiazines
C29H41N5O7S	2.84829e-29	1.24873e-28	0.180067	Up	680.192	Damme	HMDB0250840	NA	Unclassified
C2H3BrO	4.2606e-64	4.78652e-63	0.330299	Up	144.928	2-Bromoacetaldehyde	HMDB0060344	C14870	Organobromides
C2H4N2O6	7.3184e-59	7.30824e-58	0.298434	Up	135.002	Ethylene glycol dinitrate	HMDB0252070	NA	Organic oxoanionic compounds
C2H7NO3S	1.00906e-131	2.50177e-130	0.594746	Up	169.986	Taurine	HMDB0000251	C00245	Organic sulfonic acids and derivatives
C2H7NS	9.91528e-61	1.01844e-59	0.305895	Up	155.068	Cysteamine	HMDB0002991	C01678	Thiols
C30H27Cl2N5O4	1.38444e-36	8.15914e-36	0.175083	Up	574.138	(E)-3-(6-Acetamidopyridin-3-yl)-N-[2-[2,4-dichloro-N-methyl-3-[(2-methylquinolin-8-yl)oxymethyl]anilino]-2-oxoethyl]prop-2-enamide	HMDB0252277	NA	Unclassified
C30H28N6O9	1.01822e-52	8.8205e-52	0.303463	Up	639.179	Candesartan O-glucuronide; Candesartan N2-glucuronide	HMDB0060879; HMDB0013843	;	Organooxygen compounds; Organooxygen compounds
C30H28O13	1.96415e-30	8.93814e-30	0.191417	Up	619.147	Eriodictyol 7-(6-trans-p-coumaroylglucoside)	HMDB0039922	NA	Flavonoids
C30H29N3O7S	2.09084e-20	6.06175e-20	0.192993	Up	598.167	7,8-Dihydro-7-hydroxy-8-S-glutathionyl-benzo[a]pyrene; 4,5-Dihydro-4-hydroxy-5-S-glutathionyl-benzo[a]pyrene	HMDB0060423; HMDB0060391	C14856; C14855	Carboxylic acids and derivatives; Carboxylic acids and derivatives
C30H31N3O6S	2.85838e-25	1.02759e-24	0.215232	Up	600.155	N-Dealkylated derivative	HMDB0249902	NA	Benzene and substituted derivatives
C30H32FNO13	5.39096e-21	1.61504e-20	0.163718	Up	634.189	Galarubicin	HMDB0252592	NA	Anthracyclines
C30H34O13	1.89306e-40	1.22623e-39	0.302054	Up	625.184	Epipodophyllotoxin derivitive	HMDB0255796	NA	Lignan lactones
C30H34O18	3.26268e-28	1.38809e-27	0.267844	Up	665.177	8-Hydroxyhesperetin 7-[6-acetylglucosyl-(1->2)-glucoside]	HMDB0041232	NA	Flavonoids
C30H35N3O9P2	3.83732e-22	1.19264e-21	0.209935	Up	666.17	N-Acetyl-N-[1-(1,1'-biphenyl-4-ylmethyl)-2-oxoazepan-3-YL]-3,4-diphosphonophenylalaninamide	HMDB0257351	NA	Carboxylic acids and derivatives
C30H37N5O7	4.27796e-28	1.79874e-27	0.227193	Up	624.236	Beta-Casomorphin-5	HMDB0249107	NA	Carboxylic acids and derivatives
C30H54NO7P	6.058e-16	1.43753e-15	0.20185	Up	594.359	GPC(22:4)	HMDB0010401	C04230	Glycerophospholipids
C31H33N3O7S	2.5614e-48	2.02379e-47	0.247585	Up	636.178	Zafirlukast metabolite M5	HMDB0060986	NA	Benzene and substituted derivatives
C32H27Cl2N3O4	2.85643e-35	1.56777e-34	0.233298	Up	664.058	(S)-3-(4-(1-(3-(3,5-Dichlorophenyl)-5-(6-methoxynaphthalen-2-yl)-1H-pyrazol-1-yl)ethyl)benzamido)propanoic acid	HMDB0254774	NA	Azoles
C32H27F4N5O3	1.9715e-12	4.18145e-12	0.154926	Up	644.168	855527-92-3 (R-Isomer)	HMDB0260361	NA	Unclassified
C32H32O13	3.31372e-30	1.4891e-29	0.249932	Up	607.182	4-(4-Hydroxyphenyl)-2-butanone O-[2-galloyl-6-p-coumaroylglucoside]	HMDB0039315	NA	Organooxygen compounds
C32H36N4O7	1.19107e-10	2.34625e-10	0.15539	Up	627.224	Cfp-aaf-pab	HMDB0249846	NA	Unclassified
C32H51NO12	2.04022e-17	5.09347e-17	0.197644	Up	624.344	(3a,5b,7a,12a)-24-[(carboxymethyl)amino]-1,12-dihydroxy-24-oxocholan-3-yl-b-D-Glucopyranosiduronic acid	HMDB0002472	NA	Steroids and steroid derivatives
C32H52N8O5	2.60966e-12	5.51866e-12	0.1755	Up	651.4	Plactin D	HMDB0256630	NA	Carboxylic acids and derivatives
C33H34Cl2N4O7	9.67529e-28	3.95258e-27	0.249011	Up	669.188	Becatecarin	HMDB0248919	NA	Indoles and derivatives
C33H35N5O5	8.01405e-27	3.13158e-26	0.229634	Up	626.233	Ergotamine	HMDB0014834	C07544	Ergoline and derivatives
C33H37F2N7O4	7.52812e-30	3.34118e-29	0.231557	Up	710.21	Golvatinib	HMDB0252909	NA	Organooxygen compounds
C33H37N5O5	3.32228e-17	8.20867e-17	0.18446	Up	660.196	Dihydroergotamine	HMDB0014465	C07798	Ergoline and derivatives
C33H54O7	5.93194e-46	4.5373e-45	0.328824	Up	607.356	Cholesterol glucuronide	HMDB0010330	C03033	Steroids and steroid derivatives
C33H66O13P2	4.41669e-25	1.55667e-24	0.182753	Up	733.403	PGP(27:0)	HMDB0116520	NA	Glycerophospholipids
C34H36F3NO13	5.37149e-24	1.78801e-23	0.158596	Up	768.187	Valrubicin	HMDB0014529	NA	Anthracyclines
C34H49N5O6	2.84829e-25	1.02759e-24	0.214711	Up	606.362	apicidin	HMDB0248512	NA	Carboxylic acids and derivatives
C34H54O11	6.44406e-26	2.41316e-25	0.260585	Up	639.375	26-Glucosyl-1,3,11,22-tetrahydroxyergosta-5,24-dien-26-oate	HMDB0040405	NA	Steroids and steroid derivatives
C34H59NO14	6.71055e-24	2.22345e-23	0.193173	Up	688.387	Fumonisin B2	HMDB0034703	NA	Carboxylic acids and derivatives
C35H33NO8	3.00525e-21	9.07888e-21	0.17099	Up	618.214	Acrimarine J	HMDB0040386	NA	Quinolines and derivatives
C35H34N6O3	5.16841e-25	1.81272e-24	0.205524	Up	625.237	N-[1-[4-[(2,4-Dimethoxyphenyl)methyl]-5-(2-phenylethyl)-1,2,4-triazol-3-yl]-2-(1H-indol-3-yl)ethyl]pyridine-2-carboxamide	HMDB0253735	NA	Benzene and substituted derivatives
C35H36ClNO3S	1.7841e-36	1.0429e-35	0.286497	Up	630.179	Montelukast	HMDB0014614	C07482	Linear 1,3-diarylpropanoids
C35H56O7	1.36369e-21	4.15462e-21	0.224349	Up	627.367	Lansioside C; 22-Angeloyltheasapogenol A; Sanguisorbin B	HMDB0035103; HMDB0032831; HMDB0040524	; ;	Organooxygen compounds; Prenol lipids; Prenol lipids
C36H54O11	8.00363e-34	4.08129e-33	0.268724	Up	645.363	Physalolactone B 3-glucoside; Prosapogenin; 1-Acetyl-3,27-dihydroxywitha-5,24-dienolide 3-glucoside	HMDB0034201; HMDB0041131; HMDB0033729	; ;	Steroids and steroid derivatives; Prenol lipids; Steroids and steroid derivatives
C36H56O11	1.2924e-19	3.64407e-19	0.23383	Up	665.386	Phytolaccasaponin G; Medicagenic acid 3-O-beta-D-glucoside; Elatoside G	HMDB0034636; HMDB0034552; HMDB0041347	; ;	Prenol lipids; Prenol lipids; Prenol lipids
C36H65O8P	1.43606e-17	3.62291e-17	0.205959	Up	695.407	Phosphatidate(33:3)	HMDB0114816	NA	Glycerophospholipids
C36H75N	8.02953e-26	2.99131e-25	0.236068	Up	598.511	Tridodecylamine	HMDB0037822	NA	Organonitrogen compounds
C37H40O12	2.78689e-10	5.44504e-10	0.15004	Up	699.243	5',8,8''-Trihydroxy-3',3''',4',4''',5''',7',7''-heptamethoxy-5,5''-biflavan	HMDB0040319	NA	Flavonoids
C38H32O8	1.11858e-15	2.63691e-15	0.175467	Up	655.177	Dimoracin	HMDB0030068	NA	2-arylbenzofuran flavonoids
C38H58O12	6.36308e-28	2.64454e-27	0.201641	Up	689.385	Hovenidulcioside A2	HMDB0041029	NA	Prenol lipids
C39H36O9	3.34138e-28	1.41321e-27	0.181646	Up	687.194	Chalcomoracin	HMDB0030069	NA	2-arylbenzofuran flavonoids
C39H51NO6	3.15314e-15	7.28975e-15	0.217909	Up	630.38	Janthitrem G	HMDB0030531	NA	Naphthopyrans
C39H63NO10	3.46123e-18	9.14935e-18	0.165208	Up	750.415	beta1-Chaconine	HMDB0030321	NA	Steroids and steroid derivatives
C39H76NO7P	1.07892e-164	7.05218e-163	0.530752	Up	724.521	PE(16:1)	HMDB0008951	C00350	Glycerophospholipids
C39H79N2O6P	3.52434e-78	4.78113e-77	0.573098	Up	725.558	SM(34:1)	HMDB0010169	NA	Sphingolipids
C40H44N2O3	3.28892e-23	1.0652e-22	0.213809	Up	601.339	4-[3-[3-[Bis[4-(2-methylpropyl)phenyl]methylamino]benzoyl]indol-1-yl]butanoic acid	HMDB0252276	NA	Indoles and derivatives
C40H63N3O4S2	3.89494e-26	1.47393e-25	0.196091	Up	736.42	Pipotiazine palmitate	HMDB0256583	NA	Benzothiazines
C40H80NO8P	1.64296e-78	2.27171e-77	0.461988	Up	734.568	PC(32:0)	HMDB0000564	C00157	Glycerophospholipids
C40H81NO5	2.38865e-35	1.33135e-34	0.333473	Up	678.596	N-(2R-Hydroxydocosanoyl)-2S-amino-1,3S,4R-octadecanetriol	HMDB0035469	NA	Sphingolipids
C41H65O8P	7.3549e-18	1.8954e-17	0.188681	Up	739.436	Phosphatidate(38:8)	HMDB0114990	NA	Glycerophospholipids
C41H74NO10P	6.34262e-40	4.0003e-39	0.309181	Up	772.517	PS(35:3)	HMDB0112329	NA	Glycerophospholipids
C41H83N2O6P	3.86701e-19	1.06938e-18	0.202561	Up	713.602	SM(d36:1)	HMDB0001348	NA	Sphingolipids
C41H83NO5	9.60773e-21	2.81957e-20	0.19158	Up	714.596	N-(2R-Hydroxytricosanoyl)-2S-amino-1,3S,4R-octadecanetriol	HMDB0035470	NA	Sphingolipids
C42H86NO7P	1.48061e-16	3.57234e-16	0.162967	Up	748.616	Hydrogenated egg phosphatidylcholine	HMDB0253249	NA	Unclassified
C43H74O5	2.44529e-58	2.40844e-57	0.255533	Up	671.566	DG(40:5)	HMDB0007177	NA	Glycerolipids
C43H78NO7P	1.39436e-133	3.58051e-132	0.533311	Up	774.536	PE(38:5)	HMDB0005779	C00350	Glycerophospholipids
C43H82O5	1.03421e-28	4.4795e-28	0.236171	Up	701.601	DG(40:1)	HMDB0007123	NA	Glycerolipids
C44H84O6	1.00953e-26	3.86092e-26	0.196632	Up	731.621	TG(41:0)	HMDB0062962	NA	Glycerolipids
C44H85NO11S	1.42834e-32	6.89244e-32	0.266989	Up	818.58	3-Sulfogalactosylceramide (O-d38:1)	HMDB0012315	C06125	Sphingolipids
C45H82O6	5.91838e-35	3.17561e-34	0.227552	Up	719.618	TG(42:2)	HMDB0042278	NA	Glycerolipids
C45H84O6	1.14208e-14	2.58224e-14	0.183999	Up	721.633	TG(42:1)	HMDB0042068	NA	Glycerolipids
C46H76O2	1.57725e-27	6.33545e-27	0.224412	Up	683.573	Campesteryl alpha-linolenate	HMDB0036286	NA	Steroids and steroid derivatives
C46H80O2	3.02253e-17	7.49379e-17	0.217698	Up	687.6	Campesteryl elaidate	HMDB0036288	NA	Steroids and steroid derivatives
C47H88O6	1.40845e-17	3.56575e-17	0.164782	Up	749.662	TG(44:1)	HMDB0042069	NA	Glycerolipids
C49H92O5	2.18548e-17	5.43723e-17	0.169192	Up	743.697	DG(46:2)	HMDB0007645	NA	Glycerolipids
C4H5NO3S	1.97747e-73	2.49439e-72	0.414941	Up	185.959	2-Oxothiazolidine-4-carboxylic acid	HMDB0245287	NA	Carboxylic acids and derivatives
C4H8Cl3O4P	1.6475e-15	3.84595e-15	0.153953	Up	550.812	Trichlorfon	HMDB0254686	C07971	Organic phosphonic acids and derivatives
C51H72O2	6.52888e-13	1.40547e-12	0.174539	Up	717.566	Menaquinone 8	HMDB0254435	NA	Prenol lipids
C5H13O7P	1.10656e-55	1.04687e-54	0.257659	Up	217.047	2-C-methyl-D-erythritol-4-phosphate	HMDB0304061	C11434	Organic phosphoric acids and derivatives
C5H14NO	1.69385e-11	3.43065e-11	0.15164	Up	104.108	Choline	HMDB0000097	C00114	Organonitrogen compounds
C6H11NO2	7.76936e-28	3.21044e-27	0.176267	Up	130.086	L-Pipecolic acid; Pipecolic acid	HMDB0000716; HMDB0000070	C00408; C00408	Carboxylic acids and derivatives; Carboxylic acids and derivatives
C6H3N3O9S	2.66136e-40	1.69338e-39	0.237597	Up	586.92	2,3,4-Trinitrobenzene-1-sulfonic acid; 2,4,6-Trinitrobenzenesulfonic acid	HMDB0246139; HMDB0245692	;	Unclassified; Benzene and substituted derivatives
C6H8N2O4	1.56651e-21	4.7524e-21	0.189613	Up	173.056	Hydantoin-5-propionic acid	HMDB0001212	C05565	Azolidines
C7F14	7.73853e-18	1.98007e-17	0.176551	Up	350.985	Perfluoro(methylcyclohexane)	HMDB0256314	NA	Alkyl halides
C7H9N2O	2.2418e-77	2.93065e-76	0.504362	Up	137.071	1-Methylnicotinamide	HMDB0000699	C02918	Pyridines and derivatives
C8F16	1.36402e-25	5.00373e-25	0.169988	Up	800.95	Perfluoroethylcyclohexane	HMDB0256319	NA	Alkyl halides
C8H7N3O2S	3.30838e-45	2.50392e-44	0.270963	Up	192.023	quinoxaline-6-sulfonamide	HMDB0257054	NA	Unclassified
C9H10FIN2O5	2.61618e-33	1.30627e-32	0.245479	Up	744.927	2'-Fluoro-5-iodoarauracil	HMDB0245538	NA	Pyrimidine nucleosides
C9H12N2O7P2	2.91238e-23	9.47511e-23	0.256893	Up	682.982	Minodronic acid	HMDB0254739	NA	Imidazopyridines
C9H18Cl3O4P	1.69351e-32	8.11758e-32	0.264116	Up	674.991	Tris(2-chloropropyl) phosphate	HMDB0259277	NA	Organic phosphoric acids and derivatives
C9H18S3	1.55805e-19	4.34202e-19	0.154513	Up	483.075	1-(1-Propenylthio)propyl propyl disulfide; (E)-1-Propenyl 1-(propylthio)propyl disulfide; 2,2,4,4,6,6-Hexamethyl-1,3,5-trithiane	HMDB0033041; HMDB0033072; HMDB0040243	; ;	Organic disulfides; Organic disulfides; Thioacetals
CH5O5P	3.80518e-25	1.35442e-24	0.182231	Up	150.977	Phosphoric acid hydroxymethyl ester	HMDB0257619	NA	Unclassified
