# Supplementary material for: Spatial transcriptomic-metabolic features of tumor foci and tumor capsule in microvascular invasion with hepatocellular carcinoma: A spatial multi-omics study
Source: PLoS Med. 2026 May 15;23(5):e1004703. doi: 10.1371/journal.pmed.1004703 (PMC13178920; doi:10.1371/journal.pmed.1004703)
Supplement: S9 Table — DEM, differential expression metabolites. (XLSX) [file pmed.1004703.s028.xlsx]

## Sheet: sheet1
S9 Table. Spatial Correlation between DEMs in TC region and cell type proportion.
Formula	Samples	B cell	Pvalue	Endothelial	Pvalue	Fibroblast	Pvalue	Hepatocyte	Pvalue	Myeloid	Pvalue	T/NK	Pvalue	Tumor	Pvalue	MZ	Metabolites
C10H12	P1	0.122147	2.36222e-15	0.150917	1.06254e-22	0.139346	1.47953e-19	0.0682178	1.02331e-05	0.0815648	1.30532e-07	0.0779904	4.50993e-07	-0.162177	5.24582e-26	133.101	p-Mentha-1,3,5,8-tetraene
C11H12O2	P1	0.205661	4.03257e-41	0.247958	1.52132e-59	0.276851	2.35088e-74	0.120153	6.67725e-15	0.183002	8.95606e-33	0.134883	2.06256e-18	-0.292773	2.51203e-83	177.09	Cinnamyl acetate
C11H16O4	P1	0.22602	1.61848e-49	0.219478	1.00216e-46	0.296829	1.04827e-85	0.0503752	0.00112819	0.138582	2.33621e-19	0.127959	1.03534e-16	-0.265919	1.56535e-68	213.111	3,4-Methyleneazelaic acid
C11H18NO	P1	0.14762	8.87825e-22	0.18398	4.10557e-33	0.199192	1.24281e-38	0.0960165	5.05826e-10	0.135989	1.08213e-18	0.105643	7.70292e-12	-0.212448	7.97523e-44	180.136	Candicine
C12H16N6O4	P1	0.178167	3.97743e-31	0.235067	1.58e-53	0.240422	5.53545e-56	0.0293514	0.0578829	0.103102	2.41437e-11	0.101102	5.82308e-11	-0.222148	7.45719e-48	309.129	5'-N-Ethylcarboxamidoadenosine
C13H19NO3	P1	0.178778	2.47877e-31	0.220942	2.42081e-47	0.257703	2.47915e-64	0.10154	4.80771e-11	0.154049	1.35304e-23	0.112449	3.15515e-13	-0.266904	4.79188e-69	238.145	viloxazine
C13H22O2	P1	0.124642	6.27983e-16	0.155165	6.42177e-24	0.185986	8.16396e-34	0.0519612	0.000781969	0.0844723	4.57955e-08	0.0918089	2.78735e-09	-0.187131	3.22257e-34	233.152	2-Propenyl cyclohexanebutanoate; Neryl propionate; Propyl 2,4-decadienoate
C13H25NO4	P1	0.151837	5.82557e-23	0.172694	2.56426e-29	0.192013	5.71301e-36	0.078734	3.49974e-07	0.131022	1.87959e-17	0.0919854	2.59873e-09	-0.2098	9.29346e-43	282.166	4-Methylpentanoylcarnitine
C13H26O2	P1	0.16243	4.39267e-26	0.236692	2.88474e-54	0.230526	1.71204e-51	0.0824467	9.53544e-08	0.133886	3.67107e-18	0.0875944	1.43023e-08	-0.24101	2.94957e-56	259.162	Tridecanoic acid
C14H15O2PS2	P1	0.223782	1.49315e-48	0.243726	1.57414e-57	0.278676	2.3587e-75	0.0448463	0.00374777	0.122038	2.50073e-15	0.132249	9.37528e-18	-0.254341	1.17373e-62	348.99	O-Ethyl S,S-diphenyl phosphorodithioate
C17H26ClNO	P1	-0.0125525	0.417389	-0.00311987	0.840267	-0.00278029	0.857455	-0.0180164	0.244422	-0.0119534	0.439969	-0.0303444	0.0499048	0.0102754	0.506797	318.159	Pitolisant
C18H20FN3O4	P1	0.0212341	0.170085	0.0753687	1.08284e-06	0.0179119	0.247172	0.187001	3.58402e-34	0.142404	2.3131e-20	0.0516648	0.000838056	-0.128505	7.66161e-17	362.149	Ofloxacin; Levofloxacin
C23H39NO19	P1	0.146601	1.69395e-21	0.169911	2.02413e-28	0.211898	1.33249e-43	-0.00806654	0.602277	0.0431198	0.00532072	0.0816195	1.28028e-07	-0.179599	1.30765e-31	616.208	6'-Sialyllactose; 3'-Sialyllactose
C24H27ClN4O6	P1	0.305015	1.25463e-90	0.349715	2.04136e-120	0.4097	8.60914e-169	0.0654003	2.34151e-05	0.154411	1.06345e-23	0.197506	5.35892e-38	-0.376943	4.08741e-141	541.122	Clozapine glucuronide
C26H39F3O2	P1	0.147565	9.18924e-22	0.188506	1.047e-34	0.203548	2.6778e-40	0.0151771	0.32682	0.0646807	2.87782e-05	0.0672836	1.3513e-05	-0.166315	2.77242e-27	441.297	(5Z,7E)-(3S)-26,26,26-Trifluoro-27-nor-9,10-seco-5,7,10(19)-cholestatriene-3,25-diol
C29H26O15	P1	0.222884	3.62004e-48	0.218915	1.72641e-46	0.293313	1.21768e-83	0.0647218	2.84431e-05	0.123961	9.04204e-16	0.1476	8.99077e-22	-0.265197	3.71181e-68	615.139	6-Cinnamoyl-1,2-digalloylglucose; 2-Cinnamoyl-1,6-digalloyl-beta-D-glucopyranose
C29H38F3N3O2S	P1	0.188946	7.29079e-35	0.203792	2.15445e-40	0.275751	9.3198e-74	-0.0692472	7.50185e-06	0.0396613	0.0103702	0.123007	1.50065e-15	-0.213248	3.77627e-44	594.232	Fluphenazine enanthate
C2H4N2O6	P1	0.255081	5.04849e-63	0.236368	4.05323e-54	0.350054	1.15983e-120	-0.00317751	0.837356	0.116818	3.65591e-14	0.128858	6.30196e-17	-0.281372	7.65091e-77	135.002	Ethylene glycol dinitrate
C2H7NO3S	P1	0.322549	1.02474e-101	0.389738	1.49107e-151	0.391192	9.06948e-153	0.299702	2.04854e-87	0.368077	3.74553e-134	0.256929	6.05309e-64	-0.517971	1.76925e-285	169.986	Taurine
C2H7NS	P1	0.235586	9.19125e-54	0.260908	5.94032e-66	0.309739	1.5312e-93	0.0724255	2.79915e-06	0.150159	1.73846e-22	0.202349	7.77312e-40	-0.308228	1.32629e-92	155.068	Cysteamine
C35H33NO8	P1	0.165731	4.22023e-27	0.20845	3.205e-42	0.205294	5.61138e-41	0.169666	2.42329e-28	0.170094	1.7677e-28	0.0713878	3.87953e-06	-0.258653	8.24295e-65	618.214	Acrimarine J
C39H76NO7P	P1	0.327018	1.15635e-104	0.32143	5.50858e-101	0.373557	1.98041e-138	0.193727	1.35151e-36	0.221846	1.00155e-47	0.256596	8.8857e-64	-0.433473	6.46211e-191	724.521	PE(16:1)
C39H79N2O6P	P1	0.192379	4.20548e-36	0.247667	2.09887e-59	0.293841	5.9887e-84	0.00438243	0.777087	0.0854351	3.21241e-08	0.122731	1.73622e-15	-0.232712	1.81703e-52	725.558	SM(34:1)
C40H80NO8P	P1	0.176117	1.92507e-30	0.190089	2.83831e-35	0.195223	3.79717e-37	0.101575	4.73556e-11	0.109732	1.15654e-12	0.149642	2.42848e-22	-0.227234	4.79444e-50	734.568	PC(32:0)
C41H74NO10P	P1	0.120102	6.85593e-15	0.0853059	3.36981e-08	0.0992585	1.29088e-10	-0.0405102	0.00884108	-0.0202377	0.191028	0.168673	5.01445e-28	-0.105232	9.28345e-12	772.517	PS(35:3)
C43H78NO7P	P1	0.287332	3.40618e-80	0.305426	7.03662e-91	0.335659	1.66737e-110	0.188021	1.55811e-34	0.22846	1.3941e-50	0.223259	2.50238e-48	-0.392471	7.6419e-154	774.536	PE(38:5)
C4H5NO3S	P1	0.263467	2.90645e-67	0.296954	8.83928e-86	0.332282	3.36489e-108	0.216594	1.59786e-45	0.271109	2.90879e-71	0.215468	4.65903e-45	-0.435461	7.56e-193	185.959	2-Oxothiazolidine-4-carboxylic acid
C5H13O7P	P1	0.255291	3.97104e-63	0.298269	1.46706e-86	0.331322	1.50323e-107	0.0341932	0.0271319	0.13858	2.34011e-19	0.165956	3.59042e-27	-0.307379	4.43908e-92	217.047	2-C-methyl-D-erythritol-4-phosphate
C5H14NO	P1	-0.0336563	0.0296377	-0.153907	1.48678e-23	-0.0289437	0.0614522	-0.337151	1.56296e-111	-0.262483	9.31544e-67	-0.0586903	0.00014775	0.218389	2.86668e-46	104.108	Choline
C6H11NO2	P1	0.172095	4.01154e-29	0.171011	8.98071e-29	0.225086	4.10432e-49	-0.0435858	0.00484597	0.0487073	0.00164116	0.0995019	1.16302e-10	-0.162975	2.99468e-26	130.086	L-Pipecolic acid; Pipecolic acid
C6H8N2O4	P1	0.175838	2.38098e-30	0.174416	7.01686e-30	0.235807	7.29506e-54	0.0416247	0.00714025	0.120003	7.21685e-15	0.108734	1.84894e-12	-0.218994	1.59954e-46	173.056	Hydantoin-5-propionic acid
C7F14	P1	0.18382	4.66416e-33	0.216854	1.24644e-45	0.256842	6.69676e-64	0.0580693	0.00017362	0.114499	1.15906e-13	0.117401	2.72501e-14	-0.241923	1.10569e-56	350.985	Perfluoro(methylcyclohexane)
C7H9N2O	P1	-0.0368061	0.0173795	-0.113815	1.62241e-13	-0.0142454	0.357396	-0.346493	4.23956e-118	-0.283654	4.07341e-78	-0.0585182	0.000154531	0.217168	9.23513e-46	137.071	1-Methylnicotinamide
C8H7N3O2S	P1	0.13111	1.78811e-17	0.0941251	1.09943e-09	0.16671	2.08602e-27	-0.135379	1.54564e-18	-0.0499255	0.00124951	0.0467582	0.00250815	-0.0695312	6.88087e-06	192.023	quinoxaline-6-sulfonamide
C9H18S3	P1	0.173229	1.71687e-29	0.130137	3.08964e-17	0.231025	1.02809e-51	-0.140837	6.01644e-20	-0.0295339	0.0563414	0.104019	1.60344e-11	-0.12273	1.73708e-15	483.075	1-(1-Propenylthio)propyl propyl disulfide; (E)-1-Propenyl 1-(propylthio)propyl disulfide; 2,2,4,4,6,6-Hexamethyl-1,3,5-trithiane
CH5O5P	P1	0.170948	9.40855e-29	0.0428801	0.00558089	0.19771	4.49266e-38	-0.156975	1.89648e-24	-0.0614836	7.01533e-05	0.021881	0.157438	-0.0696652	6.6052e-06	150.977	Phosphoric acid hydroxymethyl ester
C10H12	P2	0.0457958	0.00131453	0.131003	2.82439e-20	0.0997113	2.40021e-12	0.170967	1.39994e-33	0.177782	3.25292e-36	0.0732154	2.73868e-07	-0.269592	1.14408e-82	133.101	p-Mentha-1,3,5,8-tetraene
C11H12O2	P2	0.0250263	0.0792489	0.0926277	7.57301e-11	0.0933307	5.43681e-11	0.12454	1.84165e-18	0.13637	7.48099e-22	0.0858434	1.63675e-09	-0.215218	1.21394e-52	177.09	Cinnamyl acetate
C11H16O4	P2	0.0270977	0.0573838	0.128935	1.10037e-19	0.0690442	1.25338e-06	0.150765	2.11238e-26	0.162468	1.90672e-30	0.0477813	0.000801626	-0.223216	1.36586e-56	213.111	3,4-Methyleneazelaic acid
C11H18NO	P2	0.0519564	0.000266846	0.153133	3.40221e-27	0.121326	1.35758e-17	0.141747	1.6954e-23	0.170081	3.02435e-33	0.111875	3.57127e-15	-0.269248	1.87215e-82	180.136	Candicine
C12H16N6O4	P2	0.0626818	1.08532e-05	0.156551	2.31301e-28	0.130176	4.87826e-20	0.150914	1.88474e-26	0.154101	1.59897e-27	0.105535	1.16554e-13	-0.2742	1.45287e-85	309.129	5'-N-Ethylcarboxamidoadenosine
C13H19NO3	P2	0.0430206	0.00254528	0.162226	2.32757e-30	0.104692	1.82537e-13	0.143236	5.78473e-24	0.166312	7.6456e-32	0.0621532	1.28726e-05	-0.247323	1.85273e-69	238.145	viloxazine
C13H22O2	P2	0.0163415	0.251833	0.0274739	0.0540084	0.0603677	2.2682e-05	-0.0497959	0.000476298	0.0295004	0.0385508	0.0441969	0.00193191	-0.00956384	0.502469	233.152	2-Propenyl cyclohexanebutanoate; Neryl propionate; Propyl 2,4-decadienoate
C13H25NO4	P2	-0.00129268	0.927779	0.0687883	1.37219e-06	0.00782593	0.58318	0.157047	1.55821e-28	0.132495	1.04446e-20	0.0293558	0.0395129	-0.182641	3.69713e-38	282.166	4-Methylpentanoylcarnitine
C13H26O2	P2	0.0442971	0.00188651	0.164003	5.32985e-31	0.127901	2.15451e-19	0.124667	1.69905e-18	0.122597	6.20004e-18	0.07233	3.80881e-07	-0.240535	1.09544e-65	259.162	Tridecanoic acid
C14H15O2PS2	P2	0.0705029	7.43407e-07	0.170532	2.0448e-33	0.142254	1.17713e-23	0.161292	5.02027e-30	0.156689	2.07289e-28	0.0882263	5.70698e-10	-0.288423	7.26543e-95	348.99	O-Ethyl S,S-diphenyl phosphorodithioate
C17H26ClNO	P2	0.0641424	6.72663e-06	0.13052	3.88901e-20	0.0752646	1.25783e-07	0.38338	5.42933e-172	0.295015	2.30673e-99	0.0548681	0.000118057	-0.459166	3.83003e-255	318.159	Pitolisant
C18H20FN3O4	P2	0.0502233	0.000425452	0.12288	5.20099e-18	-0.00961079	0.500373	0.639391	0	0.491555	1.14045e-297	0.0289354	0.0424268	-0.671045	0	362.149	Ofloxacin; Levofloxacin
C23H39NO19	P2	0.0466773	0.00105777	0.144013	3.28601e-24	0.0615146	1.57911e-05	0.429968	1.48083e-220	0.348276	2.81827e-140	0.0649982	5.05844e-06	-0.512117	0	616.208	6'-Sialyllactose; 3'-Sialyllactose
C24H27ClN4O6	P2	0.0835947	4.31207e-09	0.161072	6.01213e-30	0.165328	1.75428e-31	0.146379	5.75821e-25	0.171054	1.29822e-33	0.118843	6.13334e-17	-0.306936	8.32809e-108	541.122	Clozapine glucuronide
C26H39F3O2	P2	0.0516843	0.000287388	0.141011	2.87141e-23	0.144247	2.76881e-24	0.100756	1.41259e-12	0.163324	9.38107e-31	0.108558	2.26829e-14	-0.234284	2.56539e-62	441.297	(5Z,7E)-(3S)-26,26,26-Trifluoro-27-nor-9,10-seco-5,7,10(19)-cholestatriene-3,25-diol
C29H26O15	P2	0.0643359	6.30887e-06	0.130916	2.99262e-20	0.137418	3.61826e-22	0.0811092	1.22235e-08	0.112695	2.24171e-15	0.103446	3.51808e-13	-0.214463	2.80962e-52	615.139	6-Cinnamoyl-1,2-digalloylglucose; 2-Cinnamoyl-1,6-digalloyl-beta-D-glucopyranose
C29H38F3N3O2S	P2	0.0452176	0.00151298	0.141511	2.0079e-23	0.0460263	0.00124236	0.465904	1.28901e-263	0.376947	7.02887e-166	0.0658379	3.81117e-06	-0.547253	0	594.232	Fluphenazine enanthate
C2H4N2O6	P2	0.0536062	0.000168931	0.159267	2.61569e-29	0.197883	1.282e-44	0.0147028	0.302547	0.0806196	1.49544e-08	0.100731	1.43081e-12	-0.169982	3.29649e-33	135.002	Ethylene glycol dinitrate
C2H7NO3S	P2	0.122011	8.91046e-18	0.194891	2.62553e-43	0.237814	3.30006e-64	0.142937	7.18381e-24	0.203893	2.56133e-47	0.163803	6.29479e-31	-0.349266	4.06863e-141	169.986	Taurine
C2H7NS	P2	0.0805941	1.51118e-08	0.157241	1.33426e-28	0.138155	2.16367e-22	0.114494	7.97861e-16	0.153858	1.9334e-27	0.131096	2.65596e-20	-0.259215	2.37087e-76	155.068	Cysteamine
C35H33NO8	P2	0.0585907	3.92623e-05	0.122265	7.61703e-18	0.0645826	5.81184e-06	0.300885	1.80322e-103	0.227705	7.07897e-59	0.0416659	0.00346909	-0.3693	8.59797e-159	618.214	Acrimarine J
C39H76NO7P	P2	0.0934397	5.16331e-11	0.132546	1.00981e-20	0.206638	1.4007e-48	-0.00732141	0.607694	0.114876	6.39043e-16	0.156448	2.51152e-28	-0.180351	3.09732e-37	724.521	PE(16:1)
C39H79N2O6P	P2	0.0431272	0.00248311	0.0645175	5.93923e-06	0.10872	2.07479e-14	-0.0661583	3.41798e-06	0.00104109	0.941807	0.0830785	5.36712e-09	-0.0269906	0.0583759	725.558	SM(34:1)
C40H80NO8P	P2	0.0870018	9.84113e-10	0.1344	2.88577e-21	0.148271	1.4004e-25	0.129089	9.95393e-20	0.185865	1.76683e-39	0.16085	7.21358e-30	-0.280963	6.43134e-90	734.568	PC(32:0)
C41H74NO10P	P2	0.0617091	1.48411e-05	0.0752378	1.27087e-07	0.12792	2.12829e-19	-0.0435733	0.00223779	0.0542794	0.000139665	0.115975	3.36497e-16	-0.0735854	2.38325e-07	772.517	PS(35:3)
C43H78NO7P	P2	0.0957842	1.67741e-11	0.149127	7.34723e-26	0.189627	4.73442e-41	0.0404706	0.00452731	0.134971	1.95455e-21	0.16421	4.48356e-31	-0.217629	8.137e-54	774.536	PE(38:5)
C4H5NO3S	P2	0.0640364	6.96673e-06	0.129432	7.95066e-20	0.162917	1.31466e-30	0.124015	2.56169e-18	0.170274	2.55846e-33	0.138983	1.2095e-22	-0.274186	1.48144e-85	185.959	2-Oxothiazolidine-4-carboxylic acid
C5H13O7P	P2	0.0563629	7.64753e-05	0.170208	2.70928e-33	0.159568	2.04961e-29	0.11989	3.25961e-17	0.161562	4.02227e-30	0.114668	7.21283e-16	-0.274236	1.37849e-85	217.047	2-C-methyl-D-erythritol-4-phosphate
C5H14NO	P2	0.017199	0.2278	0.106566	6.70634e-14	-0.032939	0.0208752	0.663127	0	0.424103	5.22086e-214	0.00332104	0.815867	-0.672096	0	104.108	Choline
C6H11NO2	P2	0.0591092	3.35051e-05	0.125247	1.17787e-18	0.0793181	2.5418e-08	0.16725	3.44575e-32	0.179312	8.04852e-37	0.0803103	1.69765e-08	-0.263695	4.81544e-79	130.086	L-Pipecolic acid; Pipecolic acid
C6H8N2O4	P2	0.0566812	6.96278e-05	0.10623	8.03243e-14	0.078051	4.22631e-08	0.178415	1.82791e-36	0.179043	1.03042e-36	0.0610418	1.83473e-05	-0.266271	1.29122e-80	173.056	Hydantoin-5-propionic acid
C7F14	P2	0.0297326	0.0370472	0.142718	8.41766e-24	0.0978826	5.99233e-12	0.20438	1.53384e-47	0.203581	3.5538e-47	0.0851731	2.19035e-09	-0.310227	3.30658e-110	350.985	Perfluoro(methylcyclohexane)
C7H9N2O	P2	0.0784733	3.57061e-08	0.0532766	0.000185278	0.176912	7.15298e-36	-0.246724	4.03482e-69	-0.0751621	1.30843e-07	0.127228	3.32517e-19	0.0956499	1.79036e-11	137.071	1-Methylnicotinamide
C8H7N3O2S	P2	0.0520205	0.000262211	0.0351417	0.0137082	0.129713	6.61282e-20	-0.0704558	7.56171e-07	-0.00650248	0.64843	0.0873253	8.52797e-10	-0.0313685	0.0278047	192.023	quinoxaline-6-sulfonamide
C9H18S3	P2	0.055448	9.98791e-05	0.139771	6.93749e-23	0.132718	8.99582e-21	0.222404	3.49365e-56	0.226689	2.35342e-58	0.100972	1.26499e-12	-0.365583	2.04326e-155	483.075	1-(1-Propenylthio)propyl propyl disulfide; (E)-1-Propenyl 1-(propylthio)propyl disulfide; 2,2,4,4,6,6-Hexamethyl-1,3,5-trithiane
CH5O5P	P2	0.0405519	0.004447	0.0912503	1.43959e-10	0.142881	7.48257e-24	-0.00625141	0.661141	0.0421365	0.0031183	0.0598307	2.68149e-05	-0.10751	4.02142e-14	150.977	Phosphoric acid hydroxymethyl ester
C10H12	P3	0.167692	3.01553e-23	0.0753976	8.98e-06	0.139781	1.44528e-16	-0.0899548	1.15232e-07	0.0590245	0.000512374	0.170873	4.34913e-24	-0.0957609	1.65586e-08	133.101	p-Mentha-1,3,5,8-tetraene
C11H12O2	P3	0.12429	2.1709e-13	0.0678706	6.44192e-05	0.133669	2.87095e-15	-0.0834056	8.94351e-07	0.0664998	9.03596e-05	0.122715	4.35258e-13	-0.0666884	8.62807e-05	177.09	Cinnamyl acetate
C11H16O4	P3	0.1906	1.13368e-29	0.0784565	3.81759e-06	0.144843	1.09733e-17	-0.0976563	8.57065e-09	0.0703816	3.40988e-05	0.181966	3.77813e-27	-0.0969007	1.11605e-08	213.111	3,4-Methyleneazelaic acid
C11H18NO	P3	0.0802655	2.2678e-06	-0.00982614	0.563346	0.0447531	0.00845829	-0.0710749	2.84992e-05	0.0353795	0.037408	0.0624669	0.000235802	0.0204829	0.228317	180.136	Candicine
C12H16N6O4	P3	0.204894	4.01862e-34	0.132567	4.85094e-15	0.187559	9.05565e-29	-0.168779	1.56266e-23	0.131001	1.01465e-14	0.218592	1.03441e-38	-0.0723351	2.0485e-05	309.129	5'-N-Ethylcarboxamidoadenosine
C13H19NO3	P3	0.139223	1.90911e-16	0.0601479	0.000399458	0.0775503	4.93495e-06	-0.0772079	5.43361e-06	0.0338263	0.0466064	0.12465	1.84957e-13	-0.0462145	0.00654238	238.145	viloxazine
C13H22O2	P3	0.151115	3.95117e-19	0.0560129	0.000978443	0.125224	1.43131e-13	-0.0548629	0.00124284	0.0482863	0.0044926	0.145419	8.13276e-18	-0.0959896	1.53037e-08	233.152	2-Propenyl cyclohexanebutanoate; Neryl propionate; Propyl 2,4-decadienoate
C13H25NO4	P3	0.0903616	1.00968e-07	0.0590054	0.000514535	0.103055	1.22646e-09	-0.0551687	0.00116674	0.027215	0.109424	0.0809995	1.83002e-06	-0.0519264	0.00224461	282.166	4-Methylpentanoylcarnitine
C13H26O2	P3	0.159552	3.59909e-21	0.0599567	0.000416868	0.145505	7.77751e-18	-0.0635159	0.000184693	0.0749058	1.02737e-05	0.136157	8.64317e-16	-0.106628	3.20245e-10	259.162	Tridecanoic acid
C14H15O2PS2	P3	0.177208	8.22372e-26	0.105044	5.8395e-10	0.172745	1.36799e-24	-0.147819	2.30695e-18	0.0962487	1.39935e-08	0.167666	3.06266e-23	-0.0489115	0.00400002	348.99	O-Ethyl S,S-diphenyl phosphorodithioate
C17H26ClNO	P3	-0.0147309	0.386294	-0.00631204	0.710482	0.0075454	0.657228	0.013447	0.429038	-0.0202802	0.232954	-0.0254806	0.133943	0.00329002	0.846581	318.159	Pitolisant
C18H20FN3O4	P3	0.0596582	0.000445471	0.0214193	0.207743	0.0137644	0.418221	0.0130387	0.443184	-0.0152662	0.369268	0.0421406	0.0131622	-0.0604083	0.000376833	362.149	Ofloxacin; Levofloxacin
C23H39NO19	P3	0.31261	2.4825e-79	0.176584	1.22347e-25	0.32665	7.35889e-87	-0.232518	1.03776e-43	0.187624	8.66511e-29	0.308215	4.6654e-77	-0.127005	6.41076e-14	616.208	6'-Sialyllactose; 3'-Sialyllactose
C24H27ClN4O6	P3	0.308156	5.00086e-77	0.153417	1.12565e-19	0.292667	2.54279e-69	-0.252968	1.13515e-51	0.165598	1.05636e-22	0.303965	6.77992e-75	-0.103099	1.20665e-09	541.122	Clozapine glucuronide
C26H39F3O2	P3	0.164937	1.56429e-22	0.0325897	0.0552283	0.126694	7.38054e-14	-0.0704029	3.39119e-05	0.0668999	8.19138e-05	0.135125	1.42596e-15	-0.0795745	2.77058e-06	441.297	(5Z,7E)-(3S)-26,26,26-Trifluoro-27-nor-9,10-seco-5,7,10(19)-cholestatriene-3,25-diol
C29H26O15	P3	0.270318	5.07351e-59	0.118713	2.44938e-12	0.227722	5.96635e-42	-0.233892	3.19615e-44	0.125854	1.07856e-13	0.239561	2.28443e-46	-0.0554187	0.00110776	615.139	6-Cinnamoyl-1,2-digalloylglucose; 2-Cinnamoyl-1,6-digalloyl-beta-D-glucopyranose
C29H38F3N3O2S	P3	0.321385	5.46441e-84	0.127587	4.91827e-14	0.31031	3.89113e-78	-0.175689	2.15808e-25	0.143915	1.77276e-17	0.289048	1.37509e-67	-0.151795	2.73319e-19	594.232	Fluphenazine enanthate
C2H4N2O6	P3	0.262039	1.91165e-55	0.156434	2.10709e-20	0.252051	2.67926e-51	-0.150972	4.26975e-19	0.11564	8.88175e-12	0.22652	1.62372e-41	-0.115909	7.94337e-12	135.002	Ethylene glycol dinitrate
C2H7NO3S	P3	0.275489	2.54965e-61	-0.0204384	0.22933	0.155012	4.6602e-20	0.133594	2.97542e-15	0.024031	0.157525	0.170795	4.56462e-24	-0.327925	1.45566e-87	169.986	Taurine
C2H7NS	P3	0.223554	1.8716e-40	0.104947	6.05673e-10	0.21224	1.52335e-36	-0.157481	1.16898e-20	0.0989759	5.37891e-09	0.199033	2.95528e-32	-0.0829077	1.03886e-06	155.068	Cysteamine
C35H33NO8	P3	0.174202	5.50867e-25	0.101603	2.0897e-09	0.166286	7.01116e-23	-0.164441	2.09668e-22	0.097711	8.40776e-09	0.157712	1.02572e-20	-0.0414272	0.0147957	618.214	Acrimarine J
C39H76NO7P	P3	0.368985	4.31323e-112	0.202366	2.60848e-33	0.348354	2.62225e-99	-0.241941	2.75781e-47	0.200287	1.19134e-32	0.409092	8.99994e-140	-0.204488	5.4373e-34	724.521	PE(16:1)
C39H79N2O6P	P3	0.286846	1.51492e-66	0.10634	3.57556e-10	0.250069	1.69504e-50	-0.107792	2.04846e-10	0.144794	1.12528e-17	0.291154	1.35778e-68	-0.199771	1.73198e-32	725.558	SM(34:1)
C40H80NO8P	P3	0.329815	1.29979e-88	0.213092	7.86723e-37	0.358327	2.27844e-105	-0.374075	2.15282e-115	0.23438	2.09887e-44	0.418748	4.99571e-147	-0.0514188	0.002479	734.568	PC(32:0)
C41H74NO10P	P3	0.331487	1.51096e-89	0.186281	2.1463e-28	0.322942	7.84146e-85	-0.279169	5.49512e-63	0.178867	2.83647e-26	0.362791	3.74162e-108	-0.0755908	8.51567e-06	772.517	PS(35:3)
C43H78NO7P	P3	0.431327	7.63135e-157	0.146498	4.62752e-18	0.353409	2.36384e-102	-0.12489	1.66178e-13	0.196365	1.99849e-31	0.408799	1.48062e-139	-0.335554	7.60718e-92	774.536	PE(38:5)
C4H5NO3S	P3	0.244149	3.80196e-48	-0.0479449	0.0047842	0.113076	2.53517e-11	0.144993	1.01512e-17	-0.00868475	0.609525	0.127081	6.19117e-14	-0.287694	6.02326e-67	185.959	2-Oxothiazolidine-4-carboxylic acid
C5H13O7P	P3	0.258662	5.0573e-54	0.142331	3.99014e-17	0.225199	4.84675e-41	-0.159975	2.82536e-21	0.0975317	8.95317e-09	0.239339	2.77904e-46	-0.123794	2.70495e-13	217.047	2-C-methyl-D-erythritol-4-phosphate
C5H14NO	P3	0.356311	3.98334e-104	-0.0202568	0.233494	0.235563	7.55358e-45	0.0631075	0.000203212	0.0740247	1.30477e-05	0.253148	9.58711e-52	-0.340711	8.26398e-95	104.108	Choline
C6H11NO2	P3	0.194749	6.27935e-31	0.103403	1.07809e-09	0.20547	2.61626e-34	-0.17	7.42896e-24	0.116756	5.58291e-12	0.191652	5.47581e-30	-0.0674286	7.1894e-05	130.086	L-Pipecolic acid; Pipecolic acid
C6H8N2O4	P3	0.202016	3.37301e-33	0.0755038	8.72184e-06	0.166972	4.64912e-23	-0.133218	3.56055e-15	0.0787576	3.50327e-06	0.18423	8.46724e-28	-0.0625113	0.00023339	173.056	Hydantoin-5-propionic acid
C7F14	P3	0.16323	4.2757e-22	0.0963954	1.33007e-08	0.130459	1.30706e-14	-0.15213	2.27688e-19	0.0731127	1.66648e-05	0.155692	3.19082e-20	-0.0236137	0.164866	350.985	Perfluoro(methylcyclohexane)
C7H9N2O	P3	0.300627	3.19256e-73	0.238212	7.4917e-46	0.436134	1.04559e-160	-0.436362	6.84372e-161	0.283486	5.65169e-65	0.36779	2.5195e-111	-0.0137555	0.418522	137.071	1-Methylnicotinamide
C8H7N3O2S	P3	0.243039	1.03243e-47	0.153607	1.0139e-19	0.250477	1.16117e-50	-0.248678	6.12711e-50	0.175522	2.39885e-25	0.282865	1.09712e-64	-0.0519878	0.00221767	192.023	quinoxaline-6-sulfonamide
C9H18S3	P3	0.31997	3.1567e-83	0.136803	6.30433e-16	0.308078	5.48346e-77	-0.216208	6.86139e-38	0.16879	1.55255e-23	0.300581	3.36812e-73	-0.131675	7.39519e-15	483.075	1-(1-Propenylthio)propyl propyl disulfide; (E)-1-Propenyl 1-(propylthio)propyl disulfide; 2,2,4,4,6,6-Hexamethyl-1,3,5-trithiane
CH5O5P	P3	0.313599	7.5473e-80	0.146697	4.16868e-18	0.291735	7.14746e-69	-0.165836	9.16775e-23	0.158978	4.99724e-21	0.245162	1.52201e-48	-0.132732	4.48626e-15	150.977	Phosphoric acid hydroxymethyl ester
C10H12	P4	-0.0091287	0.579185	-0.0607683	0.000219837	0.0359115	0.0290865	-0.298599	6.18368e-77	-0.126796	1.04223e-14	-0.028034	0.0884954	0.167947	9.06348e-25	133.101	p-Mentha-1,3,5,8-tetraene
C11H12O2	P4	0.00962455	0.558749	-0.064927	7.86594e-05	0.0697773	2.19462e-05	-0.218988	2.44065e-41	-0.114935	2.46212e-12	-0.0107137	0.51513	0.102465	4.34436e-10	177.09	Cinnamyl acetate
C11H16O4	P4	0.00740945	0.652619	-0.0377603	0.0217481	0.106594	8.35775e-11	-0.195414	4.15467e-33	-0.0662789	5.55779e-05	-0.00759551	0.64449	0.0528662	0.00130971	213.111	3,4-Methyleneazelaic acid
C11H18NO	P4	0.0381062	0.0205706	-0.0328879	0.0456662	0.0997035	1.26271e-09	-0.187374	1.5743e-30	-0.0486099	0.00312896	0.0102732	0.532557	0.05774	0.000447085	180.136	Candicine
C12H16N6O4	P4	0.0443223	0.00706251	-0.0172217	0.295428	0.116229	1.39158e-12	-0.170474	1.75919e-25	-0.0571966	0.000506097	-0.0118521	0.471503	0.0343072	0.0370914	309.129	5'-N-Ethylcarboxamidoadenosine
C13H19NO3	P4	0.0299123	0.0691304	-0.0304711	0.0640927	0.0769861	2.81577e-06	-0.174755	1.032e-26	-0.0723694	1.0717e-05	0.0185594	0.259502	0.0520536	0.00155417	238.145	viloxazine
C13H22O2	P4	0.0295909	0.0721733	0.013098	0.42619	0.132885	5.11773e-16	-0.204326	4.22071e-36	-0.0552351	0.000784895	-0.0181166	0.271043	0.0375737	0.0224076	233.152	2-Propenyl cyclohexanebutanoate; Neryl propionate; Propyl 2,4-decadienoate
C13H25NO4	P4	-0.00636226	0.69912	-0.0329994	0.0449371	-0.040203	0.0145536	0.0331444	0.0440037	-0.0062561	0.703902	-0.0224234	0.173078	0.00296397	0.857105	282.166	4-Methylpentanoylcarnitine
C13H26O2	P4	0.022747	0.166958	-0.0317684	0.0535573	0.120128	2.40268e-13	-0.219242	1.96408e-41	-0.0705835	1.76065e-05	-0.0210779	0.20033	0.0592387	0.000315919	259.162	Tridecanoic acid
C14H15O2PS2	P4	0.0309368	0.0601292	-0.0547913	0.000865209	0.142341	3.57929e-18	-0.276897	5.48451e-66	-0.101448	6.45754e-10	-0.0176614	0.283269	0.0930925	1.44785e-08	348.99	O-Ethyl S,S-diphenyl phosphorodithioate
C17H26ClNO	P4	-0.0011599	0.943825	-0.012243	0.457007	0.0119436	0.468089	-0.036639	0.0259774	-0.0209405	0.203279	-0.00758063	0.645139	0.0110524	0.501936	318.159	Pitolisant
C18H20FN3O4	P4	0.0626716	0.000138399	0.035593	0.0305458	0.0173662	0.291395	0.301741	1.33382e-78	0.110201	1.87884e-11	0.0656263	6.57773e-05	-0.22526	1.06154e-43	362.149	Ofloxacin; Levofloxacin
C23H39NO19	P4	0.0096201	0.558931	-0.116956	1.00717e-12	0.122779	7.03967e-14	-0.446478	1.90082e-180	-0.161466	5.406e-23	-0.0258461	0.116322	0.201424	4.12572e-35	616.208	6'-Sialyllactose; 3'-Sialyllactose
C24H27ClN4O6	P4	0.0885841	6.96625e-08	-0.0420734	0.0105557	0.266084	6.86644e-61	-0.29979	1.45249e-77	-0.0668023	4.84998e-05	0.0101695	0.536702	0.0264282	0.108322	541.122	Clozapine glucuronide
C26H39F3O2	P4	0.0850955	2.23194e-07	-0.0330183	0.0448143	0.179134	5.26104e-28	-0.223663	4.30865e-43	-0.0856173	1.88054e-07	0.0177008	0.282196	0.00388335	0.813501	441.297	(5Z,7E)-(3S)-26,26,26-Trifluoro-27-nor-9,10-seco-5,7,10(19)-cholestatriene-3,25-diol
C29H26O15	P4	0.0532295	0.00121234	-0.0490272	0.00288087	0.15738	6.53367e-22	-0.0675744	3.95986e-05	-0.00507585	0.757811	0.00527324	0.748704	-0.0600368	0.000261733	615.139	6-Cinnamoyl-1,2-digalloylglucose; 2-Cinnamoyl-1,6-digalloyl-beta-D-glucopyranose
C29H38F3N3O2S	P4	0.0292062	0.0759572	-0.144651	1.01035e-18	0.142539	3.21318e-18	-0.419789	1.3226e-157	-0.181978	7.30029e-29	-0.0234404	0.154393	0.168386	6.83116e-25	594.232	Fluphenazine enanthate
C2H4N2O6	P4	0.0721813	1.12983e-05	-0.0115088	0.48444	0.193969	1.23195e-32	-0.0828451	4.61982e-07	0.00157881	0.92359	-0.00505374	0.758832	-0.0784635	1.80624e-06	135.002	Ethylene glycol dinitrate
C2H7NO3S	P4	0.238074	9.40621e-49	0.0567162	0.000564224	0.338232	1.63784e-99	0.164101	1.04619e-23	0.201402	4.19902e-35	0.160528	9.63769e-23	-0.342356	4.62246e-102	169.986	Taurine
C2H7NS	P4	0.0672991	4.25778e-05	-0.0482081	0.0033861	0.238344	7.30519e-49	-0.24169	3.10344e-50	-0.0535861	0.00112331	0.0214682	0.19212	0.00237843	0.885114	155.068	Cysteamine
C35H33NO8	P4	-0.0327848	0.0463494	-0.0535186	0.0011397	0.0801296	1.08437e-06	-0.351575	6.66604e-108	-0.148348	1.27795e-19	-0.023814	0.147926	0.176589	2.99585e-27	618.214	Acrimarine J
C39H76NO7P	P4	0.297671	1.90266e-76	0.178089	1.07793e-27	0.355274	2.65841e-110	0.00521833	0.751234	0.214651	9.49511e-40	0.200372	9.3498e-35	-0.292833	6.23173e-74	724.521	PE(16:1)
C39H79N2O6P	P4	0.159007	2.44159e-22	0.0569689	0.000532915	0.224714	1.71594e-43	0.223363	5.59494e-43	0.165321	4.84595e-24	0.115004	2.38802e-12	-0.292254	1.23761e-73	725.558	SM(34:1)
C40H80NO8P	P4	0.214284	1.29008e-39	-0.0423488	0.0100581	0.253679	2.50896e-55	-0.0462722	0.00491554	0.080611	9.33987e-07	0.140721	8.58157e-18	-0.151507	2.094e-20	734.568	PC(32:0)
C41H74NO10P	P4	0.211993	8.61273e-39	0.010334	0.530132	0.266582	4.04509e-61	-0.0396195	0.0160484	0.126862	1.00918e-14	0.158247	3.87163e-22	-0.164283	9.33309e-24	772.517	PS(35:3)
C43H78NO7P	P4	0.267116	2.29278e-61	0.0627743	0.000134936	0.327885	2.76278e-93	0.0773184	2.54994e-06	0.220654	5.8512e-42	0.193613	1.60789e-32	-0.29143	3.27643e-73	774.536	PE(38:5)
C4H5NO3S	P4	0.288085	1.64538e-71	0.0424669	0.00985121	0.355041	3.77345e-110	0.209965	4.54335e-38	0.222723	9.77053e-43	0.193343	1.96632e-32	-0.388937	1.17439e-133	185.959	2-Oxothiazolidine-4-carboxylic acid
C5H13O7P	P4	0.0289924	0.0781291	-0.0509957	0.00193535	0.160282	1.12046e-22	-0.261364	9.74911e-59	-0.0936233	1.19743e-08	-0.00921476	0.575613	0.0773157	2.55202e-06	217.047	2-C-methyl-D-erythritol-4-phosphate
C5H14NO	P4	0.0647808	8.16389e-05	-0.0699334	2.10339e-05	0.173768	1.99823e-26	-0.332883	2.90903e-96	-0.0597313	0.000281353	0.0379054	0.0212474	0.103818	2.54932e-10	104.108	Choline
C6H11NO2	P4	-0.00447383	0.785788	-0.0305643	0.0632825	0.142453	3.36815e-18	-0.318807	5.10663e-88	-0.103216	3.23461e-10	-0.023546	0.152544	0.11056	1.61543e-11	130.086	L-Pipecolic acid; Pipecolic acid
C6H8N2O4	P4	0.0192154	0.243036	-0.123304	5.50491e-14	0.11021	1.87175e-11	-0.377199	3.39526e-125	-0.161709	4.65199e-23	-0.00598949	0.715961	0.17133	1.00364e-25	173.056	Hydantoin-5-propionic acid
C7F14	P4	0.022563	0.170416	-0.0757616	4.04414e-06	0.137823	4.00115e-17	-0.245245	1.0252e-51	-0.116052	1.50499e-12	-0.0245533	0.135745	0.0660104	5.95779e-05	350.985	Perfluoro(methylcyclohexane)
C7H9N2O	P4	0.294912	5.24579e-75	0.0272419	0.0978763	0.383885	5.67618e-130	0.32358	9.15584e-91	0.206054	1.06738e-36	0.172558	4.46432e-26	-0.477297	1.70502e-209	137.071	1-Methylnicotinamide
C8H7N3O2S	P4	0.0118052	0.473261	-0.0802523	1.04397e-06	0.169936	2.49892e-25	-0.330644	6.37327e-95	-0.106372	9.14404e-11	-0.00480035	0.770577	0.117029	9.75006e-13	192.023	quinoxaline-6-sulfonamide
C9H18S3	P4	0.0783406	1.87473e-06	-0.13882	2.36495e-17	0.195169	4.99891e-33	-0.335428	8.43126e-98	-0.114151	3.46619e-12	0.00843077	0.608529	0.0923382	1.89295e-08	483.075	1-(1-Propenylthio)propyl propyl disulfide; (E)-1-Propenyl 1-(propylthio)propyl disulfide; 2,2,4,4,6,6-Hexamethyl-1,3,5-trithiane
CH5O5P	P4	0.102335	4.57008e-10	-0.118955	4.09946e-13	0.183917	1.86398e-29	-0.0877372	9.27968e-08	-0.041169	0.0123473	0.0200515	0.223133	-0.0596545	0.000286502	150.977	Phosphoric acid hydroxymethyl ester
