# Supplementary material for: Spatial transcriptomic-metabolic features of tumor foci and tumor capsule in microvascular invasion with hepatocellular carcinoma: A spatial multi-omics study
Source: PLoS Med. 2026 May 15;23(5):e1004703. doi: 10.1371/journal.pmed.1004703 (PMC13178920; doi:10.1371/journal.pmed.1004703)
Supplement: S10 Table — (XLSX) [file pmed.1004703.s029.xlsx]

## Sheet: Sheet1
S10 Table. The gene-specific primers.
Gene	Sequence (5'→3')
CXCL2-F	GCTTGTCTCAACCCCGCATC
CXCL2-R	TGGATTTGCCATTTTTCAGCATCTT
IGF1-F	ATGCTCTTCAGTTCGTGTGTG
IGF1-R	GGGTCTTGGGCATGTCGGTG
C7-F1	TGTAAAACGACGGCCAGT
C7-R1	CAGGAAACAGCTATGACC
